# Supplementary material for: Lineage-Specific Sex-Biased Transcriptional Programs in Healthy Human Truncal Skin Revealed by Single-Cell Transcriptomics
Source: Genes (Basel). 2026 Mar 31;17(4):415. doi: 10.3390/genes17040415 (PMC13116009; doi:10.3390/genes17040415)
Supplement: Supplementary file 1 [file genes-17-00415-s001.zip]

Archive with 6 entries (6 files):
- Supplementary_Table_S1.xlsx
- Supplementary_Table_S2.csv
- Supplementary_Table_S3.csv
- Supplementary_Table_S4.csv
- Supplementary_Table_S5.xlsx
- Supplementary_Table_S6.xlsx
