# Supplementary material for: Lineage-Specific Sex-Biased Transcriptional Programs in Healthy Human Truncal Skin Revealed by Single-Cell Transcriptomics
Source: Genes (Basel). 2026 Mar 31;17(4):415. doi: 10.3390/genes17040415 (PMC13116009; doi:10.3390/genes17040415)
Supplement: Supplementary file 1 [file genes-17-00415-s001.zip › Supplementary_Table_S1.xlsx]

## Sheet: sampleinfo
sample_id	sex	age	age_unit
NT1	M	48	years
NT10	F	38	years
NT11	F	40	years
NT16	F	26	years
NT17	M	33	years
NT21	F	44	years
NT22	M	45	years
NT5	F	23	years
NT8	F	28	years
NT2	F	48	years
NT25	M	32	years
NT24	M	42	years
