# Supplementary material for: Lineage-Specific Sex-Biased Transcriptional Programs in Healthy Human Truncal Skin Revealed by Single-Cell Transcriptomics
Source: Genes (Basel). 2026 Mar 31;17(4):415. doi: 10.3390/genes17040415 (PMC13116009; doi:10.3390/genes17040415)
Supplement: Supplementary file 1 [file genes-17-00415-s001.zip › Supplementary_Table_S2.csv]

cell_type	beta_sexM	p_sexM	beta_age	p_age	fdr_sexM
Mast	0.311386826	0.017458827	-0.000851687	0.896439743	0.122211788
Regulatory T cells	0.25651327	0.03938315	-0.003375276	0.60632867	0.6879006
LEC	0.696482174	0.145665766	-0.023033837	0.397812003	0.51714987
SGC	-1.686007243	0.147757106	0.101787363	0.141633824	0.51714987
Lymphocyte	1.139409071	0.330496582	-0.015706275	0.816500935	0.915540675
HFC	0.717446619	0.436422636	0.046731133	0.394636351	0.915540675
Mac-DC	0.436697776	0.500484545	-0.030836057	0.425216156	0.915540675
VEC	0.977791688	0.665596739	0.114989468	0.398983474	0.915540675
Pc-vSMC	-1.056314046	0.688134082	0.057751576	0.711333395	0.915540675
LC	-0.156273985	0.695200196	-0.052796968	0.04672082	0.915540675
KC	1.58939906	0.859859589	-0.401913233	0.45867528	0.915540675
MEL	-0.202883888	0.862858643	-0.125236951	0.097515692	0.915540675
Schwann	0.018621117	0.909178715	-0.009899608	0.32061752	0.915540675
FB	0.522804775	0.915540675	0.11282558	0.700866251	0.915540675
