# Supplementary material for: Lineage-Specific Sex-Biased Transcriptional Programs in Healthy Human Truncal Skin Revealed by Single-Cell Transcriptomics
Source: Genes (Basel). 2026 Mar 31;17(4):415. doi: 10.3390/genes17040415 (PMC13116009; doi:10.3390/genes17040415)
Supplement: Supplementary file 1 [file genes-17-00415-s001.zip › Supplementary_Table_S3.csv]

sample_id	cell_type	class	removed_by_sampleFilt	source_file
NT16	HFC	F	TRUE	HFC_sampleFilt_removed_meta.tsv
NT17	HFC	M	TRUE	HFC_sampleFilt_removed_meta.tsv
NT24	LC	M	TRUE	LC_sampleFilt_removed_meta.tsv
NT16	Mast	F	TRUE	Mast_sampleFilt_removed_meta.tsv
NT2	Mast	F	TRUE	Mast_sampleFilt_removed_meta.tsv
NT8	Mast	F	TRUE	Mast_sampleFilt_removed_meta.tsv
NT24	Mast	M	TRUE	Mast_sampleFilt_removed_meta.tsv
NT10	Schwann	F	TRUE	Schwann_sampleFilt_removed_meta.tsv
NT2	Schwann	F	TRUE	Schwann_sampleFilt_removed_meta.tsv
NT24	Schwann	M	TRUE	Schwann_sampleFilt_removed_meta.tsv
