# Supplementary material for: Lineage-Specific Sex-Biased Transcriptional Programs in Healthy Human Truncal Skin Revealed by Single-Cell Transcriptomics
Source: Genes (Basel). 2026 Mar 31;17(4):415. doi: 10.3390/genes17040415 (PMC13116009; doi:10.3390/genes17040415)
Supplement: Supplementary file 1 [file genes-17-00415-s001.zip › Supplementary_Table_S4.csv]

cell_type	direction	disease	sbg_n	disease_set_n	overlap_n	universe_n	odds_ratio	p_value	overlap_genes	fdr_bh
FB	male_up	Atopic_dermatitis	452	43	7	15967	6.7614915444589	0.000185437953477497	HLA-DQA1;HLA-DRB1;IL6R;LRRC32;OVOL1;TNFRSF6B;TNXB	0.0155767880921097
VEC	male_up	Atopic_dermatitis	104	41	3	16363	12.6708733458506	0.00223103349654635	HLA-DRB1;IL7R;TNFRSF6B	0.0937034068549466
FB	all	Atopic_dermatitis	1238	43	8	15967	2.73027606347091	0.0161611577724505	EGR2;HLA-DQA1;HLA-DRB1;IL6R;LRRC32;OVOL1;TNFRSF6B;TNXB	0.452512417628615
VEC	all	Atopic_dermatitis	246	41	3	16363	5.22333700301864	0.0235159406624053	HLA-DRB1;IL7R;TNFRSF6B	0.493834753910511
Schwann	male_up	Psoriasis	144	1	1	2700	Inf	0.0533333333333333	REV3L	0.896
Schwann	all	Psoriasis	316	1	1	2700	Inf	0.117037037037037	REV3L	1
Mast	female_up	Atopic_dermatitis	42	5	1	1695	10.0140086413313	0.118036653370374	IL18R1	1
LEC	male_up	Psoriasis	199	7	1	8890	7.30471267290604	0.146600427500842	TNFAIP3	1
Lymphocyte	all	Atopic_dermatitis	197	32	2	9119	3.03930648361837	0.151391462591374	EGR2;HLA-DRB1	1
LC	male_up	Atopic_dermatitis	228	25	2	6807	2.5218058957948	0.203512309785964	ETS1;HLA-DRB1	1
LC	all	Atopic_dermatitis	461	25	3	6807	1.88275027103912	0.237756196075835	ETS1;HLA-DRB1;PFDN4	1
LEC	all	Psoriasis	343	7	1	8890	4.16100193593205	0.240824104673789	TNFAIP3	1
Lymphocyte	female_up	Atopic_dermatitis	80	32	1	9119	3.67738943495688	0.246068465764335	EGR2	1
Mast	all	Atopic_dermatitis	108	5	1	1695	3.69354404308072	0.280780530353635	IL18R1	1
LEC	female_up	Atopic_dermatitis	144	21	1	8890	3.05031442069041	0.290597392010251	KIF3A	1
KC	male_up	Atopic_dermatitis	164	50	1	20423	2.53010926952506	0.33209893475699	FLG	1
Lymphocyte	male_up	Atopic_dermatitis	117	32	1	9119	2.49431460447213	0.338957107834165	HLA-DRB1	1
whole_skin	female_up	Atopic_dermatitis	594	55	2	24368	1.51198130658682	0.389120394244374	IL1RL1;VAX2	1
whole_skin	all	Atopic_dermatitis	1191	55	3	24368	1.12300257494282	0.507890089591391	IL1RL1;TNXB;VAX2	1
LEC	all	Atopic_dermatitis	343	21	1	8890	1.24660121786482	0.56274130459585	KIF3A	1
LC	female_up	Atopic_dermatitis	233	25	1	6807	1.17633315665634	0.582007313946146	PFDN4	1
Mac_DC	male_up	Atopic_dermatitis	277	27	1	8027	1.07633187857078	0.613163377400766	HLA-DRB1	1
KC	all	Atopic_dermatitis	406	50	1	20423	1.00619822916892	0.634031783272629	FLG	1
whole_skin	male_up	Atopic_dermatitis	597	55	1	24368	0.736926304979273	0.744817763374761	TNXB	1
Mac_DC	all	Atopic_dermatitis	461	27	1	8027	0.630452230068326	0.798027025474763	HLA-DRB1	1
FB	female_up	Atopic_dermatitis	786	43	1	15967	0.459191003392398	0.886226954228145	EGR2	1
whole_skin	all	Psoriasis	1191	14	0	24368	0	1		1
whole_skin	female_up	Psoriasis	594	14	0	24368	0	1		1
whole_skin	male_up	Psoriasis	597	14	0	24368	0	1		1
KC	all	Psoriasis	406	10	0	20423	0	1		1
KC	female_up	Psoriasis	242	10	0	20423	0	1		1
KC	female_up	Atopic_dermatitis	242	50	0	20423	0	1		1
KC	male_up	Psoriasis	164	10	0	20423	0	1		1
KC_Channel	all	Psoriasis	261	9	0	13301	0	1		1
KC_Channel	all	Atopic_dermatitis	261	31	0	13301	0	1		1
KC_Channel	female_up	Psoriasis	144	9	0	13301	0	1		1
KC_Channel	female_up	Atopic_dermatitis	144	31	0	13301	0	1		1
KC_Channel	male_up	Psoriasis	117	9	0	13301	0	1		1
KC_Channel	male_up	Atopic_dermatitis	117	31	0	13301	0	1		1
FB	all	Psoriasis	1238	10	0	15967	0	1		1
FB	female_up	Psoriasis	786	10	0	15967	0	1		1
FB	male_up	Psoriasis	452	10	0	15967	0	1		1
VEC	all	Psoriasis	246	10	0	16363	0	1		1
VEC	female_up	Psoriasis	142	10	0	16363	0	1		1
VEC	female_up	Atopic_dermatitis	142	41	0	16363	0	1		1
VEC	male_up	Psoriasis	104	10	0	16363	0	1		1
LEC	female_up	Psoriasis	144	7	0	8890	0	1		1
LEC	male_up	Atopic_dermatitis	199	21	0	8890	0	1		1
Pc	all	Psoriasis	592	9	0	12723	0	1		1
Pc	all	Atopic_dermatitis	592	36	0	12723	0	1		1
Pc	female_up	Psoriasis	202	9	0	12723	0	1		1
Pc	female_up	Atopic_dermatitis	202	36	0	12723	0	1		1
Pc	male_up	Psoriasis	390	9	0	12723	0	1		1
Pc	male_up	Atopic_dermatitis	390	36	0	12723	0	1		1
MEL	all	Psoriasis	68	7	0	9826	0	1		1
MEL	all	Atopic_dermatitis	68	23	0	9826	0	1		1
MEL	female_up	Psoriasis	27	7	0	9826	0	1		1
MEL	female_up	Atopic_dermatitis	27	23	0	9826	0	1		1
MEL	male_up	Psoriasis	41	7	0	9826	0	1		1
MEL	male_up	Atopic_dermatitis	41	23	0	9826	0	1		1
Schwann	all	Atopic_dermatitis	316	6	0	2700	0	1		1
Schwann	female_up	Psoriasis	172	1	0	2700	0	1		1
Schwann	female_up	Atopic_dermatitis	172	6	0	2700	0	1		1
Schwann	male_up	Atopic_dermatitis	144	6	0	2700	0	1		1
Lymphocyte	all	Psoriasis	197	8	0	9119	0	1		1
Lymphocyte	female_up	Psoriasis	80	8	0	9119	0	1		1
Lymphocyte	male_up	Psoriasis	117	8	0	9119	0	1		1
Mac_DC	all	Psoriasis	461	6	0	8027	0	1		1
Mac_DC	female_up	Psoriasis	184	6	0	8027	0	1		1
Mac_DC	female_up	Atopic_dermatitis	184	27	0	8027	0	1		1
Mac_DC	male_up	Psoriasis	277	6	0	8027	0	1		1
LC	all	Psoriasis	461	4	0	6807	0	1		1
LC	female_up	Psoriasis	233	4	0	6807	0	1		1
LC	male_up	Psoriasis	228	4	0	6807	0	1		1
Mast	all	Psoriasis	108	2	0	1695	0	1		1
Mast	female_up	Psoriasis	42	2	0	1695	0	1		1
Mast	male_up	Psoriasis	66	2	0	1695	0	1		1
Mast	male_up	Atopic_dermatitis	66	5	0	1695	0	1		1
HFC	all	Psoriasis	302	7	0	9852	0	1		1
HFC	all	Atopic_dermatitis	302	26	0	9852	0	1		1
HFC	female_up	Psoriasis	168	7	0	9852	0	1		1
HFC	female_up	Atopic_dermatitis	168	26	0	9852	0	1		1
HFC	male_up	Psoriasis	134	7	0	9852	0	1		1
HFC	male_up	Atopic_dermatitis	134	26	0	9852	0	1		1
