# Supplementary material for: Lineage-Specific Sex-Biased Transcriptional Programs in Healthy Human Truncal Skin Revealed by Single-Cell Transcriptomics
Source: Genes (Basel). 2026 Mar 31;17(4):415. doi: 10.3390/genes17040415 (PMC13116009; doi:10.3390/genes17040415)
Supplement: Supplementary file 1 [file genes-17-00415-s001.zip › Supplementary_Table_S5.xlsx]

## Sheet: whole_skin_SBGs
	logFC	AveExpr	t	P.Value	adj.P.Val	B	gene	change
TSIX	4.53739319281083	7.5055494576444	85.5676910079244	8.43397438097802e-19	1.26742894694283e-14	23.4208284925934	TSIX	F
XIST	9.93723450437481	10.8678033565981	84.1524502466877	1.04024043577055e-18	1.26742894694283e-14	23.387043650416	XIST	F
NLGN4Y	-6.04701	7.72535504531061	-75.1577	4.31001573984859e-18	3.50088211828768e-14	23.1314344481509	NLGN4Y	M
PRKY	-7.43729	8.27421074579717	-70.1362	1.02796928885277e-17	6.26238890769106e-14	22.9501364838003	PRKY	M
USP9Y	-7.58133	8.03228052287768	-68.0875	1.49203747105711e-17	7.27159381894393e-14	22.8660938743788	USP9Y	M
TTTY10	-4.75026	6.83361065678731	-47.6028	1.33283e-15	5.41306460522471e-12	21.500073607049	TTTY10	M
NYX	1.1444142670613	5.07681469538637	20.3744039084298	5.07898e-11	1.76806685430968e-07	15.1488133970496	NYX	F
ZFY	-4.27198	8.7270964317231	-16.4057	7.09178592693449e-10	2.16015799334424e-06	12.9235484046065	ZFY	M
DRAIC	1.24404939225962	8.25229069647775	15.860926414401	1.06553638587903e-09	2.80814010570288e-06	12.5632490842946	DRAIC	F
GPR3	0.717298100516056	6.06382659132649	15.7579925431514	1.15238842157866e-09	2.80814010570288e-06	12.4934447760849	GPR3	F
C2orf92	0.724197795445635	9.79903093631499	15.5343937820278	1.36843587565493e-09	3.03145867435994e-06	12.3398654188274	C2orf92	F
AC011498.1	0.89926505441084	8.07628111725515	14.4966897053385	3.13187769948877e-09	6.35979964842852e-06	11.5904996592695	AC011498.1	F
AC087741.1	0.908682372220313	7.65643878858971	14.0504340613271	4.5455863282643e-09	8.52052674208803e-06	11.2485524783942	AC087741.1	F
PELI1	0.59482168261038	14.8017913226207	13.5246080988637	7.14801560916067e-09	1.18023840595294e-05	10.829292914929	PELI1	F
FAM25A	-1.57069	9.00806195106931	-13.5061	7.26509196047855e-09	1.18023840595294e-05	10.8141725369345	FAM25A	M
PPM1K-DT	0.784576413055406	7.39912892823406	13.3704884909389	8.18626e-09	1.24676793016521e-05	10.702915828866	PPM1K-DT	F
CAGE1	0.792934713734367	7.47842957995442	13.1243286884231	1.0195492496937e-08	1.461433889208e-05	10.4976675719287	CAGE1	F
HAUS7	0.607634674792945	7.94920268073281	12.8280892769101	1.33418327408424e-08	1.80618766793804e-05	10.2449725145928	HAUS7	F
RASL11B	0.819938018122802	6.3545743539114	12.4588138696664	1.87993494571499e-08	2.29630492689142e-05	9.92096595588224	RASL11B	F
BSPRY	-0.798576	9.22844673045246	-12.4561	1.88468887630615e-08	2.29630492689142e-05	9.91857227886032	BSPRY	M
AC011369.1	-0.787195	8.16198304877004	-12.1403	2.5450861588609e-08	2.95326950091059e-05	9.6331131827827	AC011369.1	M
AC124067.4	0.552038247404254	4.7158120091747	11.8897918099952	3.24508333640078e-08	3.59437230642792e-05	9.40116720140026	AC124067.4	NOT
RAC1	-0.770161	14.8702438366572	-11.7782	3.62111728336181e-08	3.66513235848975e-05	9.29620351270075	RAC1	M
GPNMB	-0.549742	14.6866186045438	-11.7407	3.75780441258275e-08	3.66513235848975e-05	9.26069080537441	GPNMB	NOT
ZFX	0.562420072790653	12.3481958799946	11.7318811214352	3.79079364783779e-08	3.66513235848975e-05	9.25231040809572	ZFX	NOT
RPLP2	-0.504582	17.760305087327	-11.7005	3.910597559124e-08	3.66513235848975e-05	9.22246837526543	RPLP2	NOT
STAC2	2.97394541857069	7.78365604173667	11.6262567730392	4.21029589659976e-08	3.79987001512381e-05	9.15158826097814	STAC2	F
AP001160.1	0.888872352823736	9.55117373622679	11.5731618029127	4.43974250883125e-08	3.86384448054285e-05	9.10060381844566	AP001160.1	F
AC137695.3	0.498630062419503	6.00108231312526	11.4723982507192	4.9129e-08	4.10953025426959e-05	9.00318823201729	AC137695.3	NOT
PKD1L1	-0.693439	9.65003733777116	-11.4362	5.09581374911727e-08	4.10953025426959e-05	8.96798816946909	PKD1L1	M
FAM50A	-0.656248	10.9039032801941	-11.4109	5.22798087173167e-08	4.10953025426959e-05	8.9433195680828	FAM50A	M
AC016596.1	0.734872424110996	7.59581534074096	11.3700647677247	5.44924642546395e-08	4.1496011529908e-05	8.90336460587765	AC016596.1	F
SERPINA5	-0.973753	5.95578626847131	-11.2388	6.23092626692962e-08	4.38562096529196e-05	8.77399184578744	SERPINA5	M
CLDN7	1.41808328136594	8.78626873620269	11.2286415860157	6.29626771252097e-08	4.38562096529196e-05	8.76391	CLDN7	F
AC108734.4	-0.936222	8.60951953822182	-11.2282	6.29911087431134e-08	4.38562096529196e-05	8.76347683698918	AC108734.4	M
ATP5F1D	-1.13608	13.8556296710719	-11.1682	6.70063e-08	4.49308086693124e-05	8.70374526725486	ATP5F1D	M
AL121574.1	0.649863363489086	7.14022262081799	11.1450371574065	6.86257024920381e-08	4.49308086693124e-05	8.68064653011195	AL121574.1	F
AC097512.1	-0.807957	5.44252027340368	-11.125	7.00661001901622e-08	4.49308086693124e-05	8.66054868691021	AC097512.1	M
TPGS1	-1.48617	10.3818240371041	-11.0689	7.42597527666545e-08	4.62653219826481e-05	8.6042737585374	TPGS1	M
HDAC11-AS1	0.75246936792438	6.84491	11.0473302304115	7.5944389334616e-08	4.62653219826481e-05	8.58254511106599	HDAC11-AS1	F
YPEL4	-0.550238	6.80311343720914	-10.7427	1.04662e-07	6.22047382179632e-05	8.27114062622869	YPEL4	NOT
TMEM160	-0.739395	12.0410594551625	-10.6482	1.15787015157873e-07	6.58488000080687e-05	8.17278109561986	TMEM160	M
NDUFAF8	-0.793149	12.4030552374571	-10.6449	1.16197406448906e-07	6.58488000080687e-05	8.16933382605896	NDUFAF8	M
COPRS	-0.764173	11.3702773902445	-10.5346	1.30866e-07	7.13634698038576e-05	8.05340775675658	COPRS	M
C3orf67-AS1	-0.85892	6.56034365278806	-10.5281	1.31785790428989e-07	7.13634698038576e-05	8.04657598276488	C3orf67-AS1	M
AC244453.3	0.824587838474563	7.23795841274342	10.4323472408517	1.46244301491117e-07	7.74713291029466e-05	7.94491477465637	AC244453.3	F
AC005091.1	0.854569128911486	6.14877931538546	10.345023172862	1.60912e-07	8.08272367522105e-05	7.85146171371073	AC005091.1	F
CCL19	-1.78481	12.1784381162998	-10.3431	1.61250281109049e-07	8.08272367522105e-05	7.84940472315885	CCL19	M
C4orf48	-1.5937	9.43003303628802	-10.3359	1.6253014612846e-07	8.08272367522105e-05	7.84166946603424	C4orf48	M
AL592071.1	0.483363955841935	5.0810072373086	10.2924319554123	1.70499189323787e-07	8.19791184406296e-05	7.79481909597689	AL592071.1	NOT
TTTY14	-5.9318	9.29758043473505	-10.2867	1.71575e-07	8.19791184406296e-05	7.78866178947885	TTTY14	M
YWHAH	-0.660536	12.6492751071685	-10.2519	1.78308283836344e-07	8.35580050100777e-05	7.75096224673719	YWHAH	M
FAM20A	0.539086302336194	9.68074576112619	10.1145285517244	2.07739099727021e-07	9.55129506065671e-05	7.60117780748242	FAM20A	NOT
DGCR6	0.629375730333548	8.64821656924726	10.0649763932334	2.19598701207333e-07	9.89049305424735e-05	7.54667702981169	DGCR6	F
PPP1R14B	-1.19826	14.0985027486148	-10.0504	2.23234207970947e-07	9.89049305424735e-05	7.53055172199298	PPP1R14B	M
LTC4S	-0.785964	10.0026743537913	-9.97787	2.4223998745295e-07	0.000105157444505303	7.45026401196578	LTC4S	M
LNX1-AS2	0.556542881661397	5.2625703547206	9.96176553984214	2.46692e-07	0.000105157444505303	7.43235783145762	LNX1-AS2	NOT
UBE2Q2L	0.617778750109367	6.42587618242972	9.93953681485997	2.52983073787675e-07	0.000105157444505303	7.40759403021548	UBE2Q2L	F
AL109930.1	-0.612887	10.7650630242021	-9.92031	2.58563712266815e-07	0.000105157444505303	7.38613049438161	AL109930.1	M
ATP6V0E2-AS1	0.473283955465734	6.42921071952723	9.91908303063735	2.58923451670968e-07	0.000105157444505303	7.38476266950061	ATP6V0E2-AS1	NOT
AL360181.1	0.754965129898687	6.02687538321352	9.87175275355766	2.73249589165509e-07	0.000109156491619428	7.33176497271349	AL360181.1	F
C5orf38	-0.932081	10.0315240940776	-9.83473	2.85046840443868e-07	0.000112032603353809	7.29014634099488	C5orf38	M
FBN1	-0.99607	12.3729124570545	-9.8187	2.90320864657703e-07	0.000112294267142522	7.27208871049733	FBN1	M
PPM1H	0.48413994855003	8.8461881354857	9.78905115866141	3.00357961289415e-07	0.000113739519512744	7.23860182760331	PPM1H	NOT
DIO3	1.28132210708521	7.17441597517349	9.7802942102773	3.03393e-07	0.000113739519512744	7.22869530663789	DIO3	F
PITX1	-1.06342	6.94060965490033	-9.72888	3.21883521440013e-07	0.000118843297734094	7.17036980825912	PITX1	M
DDIT4	0.978644343096738	12.6046989774312	9.70417809981209	3.31193350363481e-07	0.0001191226084796	7.14224727090299	DDIT4	F
MUSK	-1.12803	8.19001284177627	-9.70099	3.32416996742154e-07	0.0001191226084796	7.13860924587448	MUSK	M
GSTM2	0.747672353053886	9.9814475834776	9.67852593954001	3.41167e-07	0.000120486231864824	7.11297521565997	GSTM2	F
SPAG6	0.6236127803781	7.64493791899661	9.62903640644204	3.61327144141652e-07	0.000121757059307087	7.05630437204419	SPAG6	F
LBH	0.517113428366185	12.2335337622349	9.62524285088668	3.62924248583474e-07	0.000121757059307087	7.05194956750464	LBH	NOT
AC097480.1	0.714330300147965	5.0104911788167	9.62172989877077	3.64409952251933e-07	0.000121757059307087	7.04791550979872	AC097480.1	F
HIST1H2BN	0.612246434077921	9.43534161578108	9.61625420888404	3.66738727321275e-07	0.000121757059307087	7.04162493405875	HIST1H2BN	F
AL080250.1	0.469666871736714	7.81985691155549	9.60923297568734	3.69748128230648e-07	0.000121757059307087	7.03355411582371	AL080250.1	NOT
NABP1	0.577676043086104	12.4211260910396	9.57852229518961	3.83225036046827e-07	0.000124512369045188	6.99819049310013	NABP1	NOT
LOX	-0.935423	10.2499360305612	-9.47505	4.32640802531562e-07	0.000138718303632751	6.87828753038604	LOX	M
GANC	0.718662573361302	11.950796279614	9.43854234900938	4.51663379229404e-07	0.000142936795130677	6.83571311507667	GANC	F
KCNK9	0.732687715182109	6.33834001067416	9.42596059934287	4.58425688992332e-07	0.000143216887043143	6.82100491690908	KCNK9	F
ETV1	0.717731330339504	9.35051273222533	9.40533046417658	4.69749115988134e-07	0.000143220083967385	6.79685057836504	ETV1	F
LINC02800	0.639672209589786	5.70934086819364	9.4045367669665	4.70190689321685e-07	0.000143220083967385	6.79592036378153	LINC02800	F
ITGBL1	-1.08775	10.7479813557938	-9.34981	5.01734079254287e-07	0.000150941432632944	6.7316145522116	ITGBL1	M
JPX	0.566604594539735	12.7135203441486	9.33428864649272	5.11087290795194e-07	0.000151880184171918	6.71331499869117	JPX	NOT
OLFML2B	-1.20418	9.20774871809948	-9.32401	5.17382678998111e-07	0.000151897531757574	6.70118385361497	OLFML2B	M
RASD1	0.695420619806738	12.3333570272307	9.31397108278684	5.23612634095379e-07	0.000151897531757574	6.68932184959691	RASD1	F
LINC00298	0.569511865474436	5.39916682528863	9.29884285930695	5.33151827249518e-07	0.00015284522031078	6.6714271106388	LINC00298	NOT
HEBP2	-0.937147	13.2764638324244	-9.27024	5.51697362940267e-07	0.000156322806280563	6.63752690960465	HEBP2	M
AC010884.1	0.709405281703503	6.17662373584626	9.22947573524225	5.79333167101612e-07	0.000162266558803817	6.58904858933154	AC010884.1	F
RUFY4	-0.712433	5.14297334662757	-9.19662	6.02684157149673e-07	0.000166888722061628	6.54983972971516	RUFY4	M
AC245100.1	0.476520494352538	6.25942731908157	9.15742811711492	6.31857761326935e-07	0.00017200311910477	6.50291635524123	AC245100.1	NOT
BASP1-AS1	0.449942280958852	7.67944592773805	9.15296996916324	6.35270876536003e-07	0.00017200311910477	6.49756747778564	BASP1-AS1	NOT
NENF	-1.12708	12.5299110805791	-9.10251	6.75302259125232e-07	0.000180832587366633	6.43687426523525	NENF	M
ATP8B2	-0.531265	9.38594189676104	-9.07325	6.99748770573944e-07	0.000185342152623325	6.40153940638482	ATP8B2	NOT
HSD17B1	-0.930177	9.31548544889614	-9.04748	7.22063493072089e-07	0.000187279999033424	6.37033776499894	HSD17B1	M
AL136038.3	0.590305436047233	6.43302266637933	9.04705259832504	7.2243597788665e-07	0.000187279999033424	6.36982508446891	AL136038.3	F
AC025183.1	-0.700939	7.00847383224016	-9.03695	7.31396932029834e-07	0.00018760716252319	6.3575697208425	AC025183.1	M
RPL31	-0.694537	16.797743567539	-8.98879	7.75760913001421e-07	0.00019480024311417	6.29900746124308	RPL31	M
AC008937.1	0.574520960144718	5.77931493608026	8.98712753775349	7.77339944310633e-07	0.00019480024311417	6.29698476526953	AC008937.1	NOT
ASPN	-0.994142	11.281165375732	-8.98077	7.83421857566837e-07	0.00019480024311417	6.28923186425468	ASPN	M
RPL13A	-0.733583	18.2212950103508	-8.90787	8.56902e-07	0.000210853471665855	6.20000848035976	RPL13A	M
ADM	0.625184214075521	11.8236281352572	8.89997654161513	8.65288376829673e-07	0.000210853471665855	6.19031186838854	ADM	F
RPL23A	-0.442937	17.7439473473526	-8.88582	8.80549802709248e-07	0.000212447896954643	6.17290222532081	RPL23A	NOT
TRPA1	-0.591667	5.79250665412665	-8.8285	9.45348288187136e-07	0.000225222108050841	6.10216877291385	TRPA1	M
BRI3	-1.11522	13.5638209223101	-8.82287	9.51981169124945e-07	0.000225222108050841	6.09520152963834	BRI3	M
LINC02497	0.762483030350703	5.53269200096999	8.80939375702258	9.68068e-07	0.000226825709362735	6.07850200434083	LINC02497	F
KLK7	-1.15396	10.6245948541852	-8.79055	9.91044694461101e-07	0.000229997877282173	6.05512053449167	KLK7	M
AL390866.1	-0.596937	5.01367571770036	-8.77092	1.01560270100636e-06	0.000233473647340783	6.03071715775758	AL390866.1	M
TGFB2	0.708838047497654	10.3776154395527	8.74238225215013	1.05246162598657e-06	0.000239685840205988	5.99516707302583	TGFB2	F
PGP	-1.32931	10.1245353233993	-8.73452	1.06286724539162e-06	0.000239814342923176	5.98535428958559	PGP	M
C1orf105	0.723193264188861	6.69827324999972	8.72586275487721	1.07445090341383e-06	0.000240203849673287	5.97454201953634	C1orf105	F
AL359317.1	-0.654955	6.98916343059312	-8.70679	1.10045550118312e-06	0.00024378090593482	5.95068429617383	AL359317.1	M
ANTKMT	-1.41496	9.43519171279101	-8.69015	1.12368143978723e-06	0.000246683507430047	5.92984386547263	ANTKMT	M
GSTA3	-1.05417	10.2469651756373	-8.6676	1.15600689639692e-06	0.000250876647268602	5.90153872231875	GSTA3	M
DHRS11	-0.423926	9.03026401189967	-8.66255	1.16337250251773e-06	0.000250876647268602	5.89519904868958	DHRS11	NOT
FUT9	0.972265975528851	5.05556639353436	8.65072221986525	1.18084567784853e-06	0.000252410942787833	5.88031749661182	FUT9	F
EVA1B	-0.774807	10.8893814371304	-8.61444	1.2362e-06	0.000260227033719238	5.83457761875293	EVA1B	M
ALOX12	-0.762718	7.67993008235219	-8.60798	1.24634295498534e-06	0.000260227033719238	5.82641451506083	ALOX12	M
SCN1B	-0.714267	9.05582895097974	-8.60601	1.24944857785419e-06	0.000260227033719238	5.82392893887207	SCN1B	M
AC010307.2	-0.701421	5.67145983757999	-8.58341	1.28573407411736e-06	0.000261772773053984	5.79533368165127	AC010307.2	M
PCDHB13	0.444590576689325	7.57925361311523	8.58301123848459	1.28638124395954e-06	0.000261772773053984	5.79483097007042	PCDHB13	NOT
GRAMD2B	0.43279367777094	12.2429610091315	8.58134756025749	1.2891e-06	0.000261772773053984	5.79272360155278	GRAMD2B	NOT
CCDC63	0.431009601583987	4.83485838726679	8.56860250999819	1.31011201790929e-06	0.000263841402086062	5.77656846764707	CCDC63	NOT
SHC4	0.989855956525235	7.56984357416983	8.55229868815358	1.33752850775736e-06	0.000266396466541892	5.75587377476667	SHC4	F
AOX1	-1.47617	8.6649032828599	-8.54811	1.344663714078e-06	0.000266396466541892	5.75055694251887	AOX1	M
MST1	0.500426083321234	8.37187478271892	8.53427482476378	1.36855148695232e-06	0.000266536616000816	5.73295838206683	MST1	NOT
AL591069.1	-0.493434	6.22884784997009	-8.53295	1.37085521867604e-06	0.000266536616000816	5.7312773232342	AL591069.1	NOT
UBE2D3-AS1	0.429020865073383	10.5727750778708	8.52876645948587	1.37818506303771e-06	0.000266536616000816	5.72594723930696	UBE2D3-AS1	NOT
RPL7	-0.593834	17.4918364083135	-8.49812	1.43313e-06	0.000274980316537748	5.68686634313314	RPL7	M
NRIP3	0.568875960958984	9.73592164135178	8.46117558882877	1.50246885843327e-06	0.000284724655816009	5.63961610558027	NRIP3	NOT
BEGAIN	-0.747907	7.20477127668164	-8.45868	1.50728334702336e-06	0.000284724655816009	5.63641614736224	BEGAIN	M
GHET1	0.486976077504089	6.21244735932619	8.42896958335051	1.56584592059495e-06	0.000293511795331214	5.59828454964904	GHET1	NOT
AC010641.2	-0.887048	7.09927954912499	-8.42089	1.58219744232014e-06	0.000294119332611945	5.58789026407917	AC010641.2	M
SLC66A1L	-0.495405	7.32299619917401	-8.40882	1.60695313707036e-06	0.000294119332611945	5.57235478357003	SLC66A1L	NOT
SYAP1	0.396981700959435	13.0678478715422	8.40174165220458	1.62165212423402e-06	0.000294119332611945	5.56324240586706	SYAP1	NOT
HNRNPAB	-0.634826	14.1272851028582	-8.40143	1.62231341737114e-06	0.000294119332611945	5.56283437820795	HNRNPAB	M
AL033528.2	0.47447837024105	6.20129148341508	8.39802321420409	1.62943655214267e-06	0.000294119332611945	5.55844973407584	AL033528.2	NOT
LINC01956	1.0577900534403	8.5278149927066	8.38814253835803	1.6503157235935e-06	0.000295644545936206	5.54570632430206	LINC01956	F
ZNF674-AS1	0.570099743939359	8.56759845048786	8.38104872677145	1.66548176532649e-06	0.000295644545936206	5.53654980400307	ZNF674-AS1	NOT
GRIK1-AS1	0.766832310922424	5.05853719589758	8.37112899279061	1.68693917627061e-06	0.000295644545936206	5.52373524922768	GRIK1-AS1	F
LINC02240	0.631083735011041	7.07255684045381	8.36729779419246	1.69530521270459e-06	0.000295644545936206	5.51878276368056	LINC02240	F
TPSB2	-1.41798	9.52224604668321	-8.36582	1.6985487701522e-06	0.000295644545936206	5.51686918101538	TPSB2	M
LINC02828	0.946156179100605	7.18902429862465	8.35383659202618	1.7250525358764e-06	0.000298128228327915	5.50136746390218	LINC02828	F
TXLNG	0.468976100940607	12.6831882544306	8.3364500647813	1.76430061670943e-06	0.000301061434250798	5.47884065673106	TXLNG	NOT
AL122058.1	-0.455536	5.2307298584756	-8.33539	1.76673445083159e-06	0.000301061434250798	5.4774601608407	AL122058.1	NOT
IGF2	-1.13469	7.62796009378613	-8.29662	1.85785190471145e-06	0.000311320180174066	5.42709119221529	IGF2	M
AC092650.1	0.607715596213195	8.57017601936712	8.29389325004385	1.86444199637259e-06	0.000311320180174066	5.42354391581333	AC092650.1	F
AL451065.1	0.410681386501436	5.06239257677858	8.2935542102552	1.86526371903372e-06	0.000311320180174066	5.42310247674048	AL451065.1	NOT
OR56A1	0.444172883169109	5.00837015102012	8.27590217074852	1.90858455641878e-06	0.000316383595039542	5.40009926901796	OR56A1	NOT
SPSB1	0.579027518092001	12.6710007852613	8.23406652648698	2.0156e-06	0.000331865486552419	5.34542600642319	SPSB1	NOT
SLITRK4	-1.01232	7.55499277286029	-8.22209	2.0473933802278e-06	0.00033433849465085	5.3297363249427	SLITRK4	M
SRSF9	-0.904228	13.0801202495938	-8.21812	2.05805869162949e-06	0.00033433849465085	5.32452758377625	SRSF9	M
CHCHD10	-1.02896	12.2017153912729	-8.19881	2.11073777649481e-06	0.000339430690342623	5.29918699641813	CHCHD10	M
TUSC1	-0.627737	11.087528430022	-8.19646	2.11726e-06	0.000339430690342623	5.29609192604619	TUSC1	M
KCNC1	-0.53853	7.77236682844411	-8.18498	2.14937286051906e-06	0.000342326260556395	5.28099814435912	KCNC1	NOT
PHF24	-0.816602	6.78982733414811	-8.17106	2.18902482663005e-06	0.00034637764269689	5.26266507265508	PHF24	M
C1QBP	-0.996218	13.2691237837908	-8.14782	2.25693029865118e-06	0.000354818564629238	5.23202180610148	C1QBP	M
AL031123.2	0.615718913590115	6.00301251950781	8.13917922956632	2.28275452119882e-06	0.000356577962644698	5.22061	AL031123.2	F
LINC01033	1.05586	8.99515618871053	8.11690586102345	2.35078194427313e-06	0.000361367361623092	5.19114423263869	LINC01033	F
AC104667.2	0.810005056739365	5.26304189455735	8.11105490346356	2.36900803607285e-06	0.000361367361623092	5.18339401858749	AC104667.2	F
AC233992.3	-0.492992	4.86700326901099	-8.10675	2.38251357175007e-06	0.000361367361623092	5.17768921361331	AC233992.3	NOT
DBNDD1	-0.455249	6.98435979444998	-8.10621	2.38421806103163e-06	0.000361367361623092	5.17697151255129	DBNDD1	NOT
RCN2	-0.754745	12.0930763197548	-8.10515	2.38756341190569e-06	0.000361367361623092	5.17556438220774	RCN2	M
AC061958.1	-1.61628	7.07811499451012	-8.07919	2.47095193386439e-06	0.000370952316725921	5.14110788343032	AC061958.1	M
PPP1R1B	3.86123077244567	7.93624682271423	8.07602156715342	2.48133731230816e-06	0.000370952316725921	5.13689771630557	PPP1R1B	F
HIGD1A	-0.465999	11.8711257779342	-8.0605	2.53292198040006e-06	0.000373674436230297	5.11624164462442	HIGD1A	NOT
LTBP3	-0.751445	11.9163464776318	-8.0581	2.54099602418491e-06	0.000373674436230297	5.11304642146043	LTBP3	M
SARDH	0.678757671957738	5.90380066747679	8.05455978319161	2.55294431581117e-06	0.000373674436230297	5.10833645979405	SARDH	F
ECI1	-0.545373	11.6638904086535	-8.05222	2.56088439143383e-06	0.000373674436230297	5.10521861317978	ECI1	NOT
RPS20	-0.687885	17.1445372521156	-8.04202	2.59578896750674e-06	0.000375952317294711	5.09162548451969	RPS20	M
GHRL	0.442365594406462	6.97778650686138	8.03867754414635	2.60735151111319e-06	0.000375952317294711	5.0871626107738	GHRL	NOT
ATP5PB	-0.4336	13.2106169458998	-8.02206	2.66561656467196e-06	0.000381412676347733	5.06496864133323	ATP5PB	NOT
AC097639.1	0.88579636433502	6.33412980255556	8.01898709367491	2.67652526491556e-06	0.000381412676347733	5.06086697700423	AC097639.1	F
AC093307.1	0.698605411011719	5.84513477687385	8.00046345358548	2.74338680874175e-06	0.000388168622183625	5.03608424208369	AC093307.1	F
COX6B1	-0.37651	14.5608451726558	-7.99708	2.75579e-06	0.000388168622183625	5.0315517491797	COX6B1	NOT
CLTB	-0.76741	14.0678299482831	-7.97885	2.82366542252601e-06	0.000395442982851228	5.00710921637191	CLTB	M
KLRD1	0.858862446901757	8.83184671506564	7.95315526382291	2.92235414185553e-06	0.000404906486788016	4.97259075553745	KLRD1	F
SLC35D2	-0.645734	9.93434403418805	-7.95261	2.92447232742494e-06	0.000404906486788016	4.9718626383159	SLC35D2	M
BRD7	-0.436058	12.8886362129753	-7.94001	2.97428e-06	0.000407215019312934	4.95489236151896	BRD7	NOT
TMEM54	-0.903437	12.0044508569554	-7.93993	2.97456801697728e-06	0.000407215019312934	4.95479349892376	TMEM54	M
AC091114.1	0.478772428758463	6.03422746264255	7.92940487059975	3.01685441860601e-06	0.000410696695377605	4.94060607802168	AC091114.1	NOT
AC012368.1	1.02968090128537	8.65744209874504	7.91320366606364	3.08318137054418e-06	0.000417120863518058	4.91874609299001	AC012368.1	F
MIR100HG	-0.979764	10.648899156453	-7.90957	3.09827955912543e-06	0.000417120863518058	4.91383535929733	MIR100HG	M
HRAS	-0.716721	12.6262118522896	-7.89634	3.15387396336637e-06	0.00042227253153468	4.89595584094257	HRAS	M
PI15	1.68198803106647	8.96733677295603	7.88742671349062	3.19193239623022e-06	0.000425032834051028	4.88389568407156	PI15	F
AC008115.3	0.351946847141309	6.53966110606731	7.87206003566341	3.25870083966579e-06	0.000431565337287913	4.86307895010302	AC008115.3	NOT
AC017002.6	0.554332817560524	5.53569117657082	7.86597193153663	3.28556369987429e-06	0.000432770898586685	4.85482311081406	AC017002.6	NOT
PIM3	-0.441071	13.7963212999946	-7.85528	3.33333273591891e-06	0.000436015922735738	4.84030646119889	PIM3	NOT
KDM6A	0.560955010608652	13.8680856066591	7.85246963575321	3.34598561849898e-06	0.000436015922735738	4.83649597529512	KDM6A	NOT
AL022724.3	-0.68222	6.02348237484823	-7.84728	3.36954427609749e-06	0.00043675029212736	4.82943915501519	AL022724.3	M
GPR12	1.63162543024746	5.97500657625228	7.8351612622947	3.42517537260901e-06	0.000440817558507624	4.81296799649795	GPR12	F
RDH14	-0.68976	10.3026751282449	-7.83158	3.44179627432361e-06	0.000440817558507624	4.80809846826368	RDH14	M
ANGPTL5	-1.14345	8.67454562042449	-7.82555	3.46998791702747e-06	0.000440817558507624	4.79989218219124	ANGPTL5	M
FAM174C	-0.791146	11.5073301352037	-7.82485	3.47328e-06	0.000440817558507624	4.79893721517534	FAM174C	M
TOR1AIP1	0.323618483817349	12.7885486662236	7.80312451656056	3.57706e-06	0.000450565258777313	4.76931599995374	TOR1AIP1	NOT
ADCY8	1.81906814063875	6.14945765333831	7.79740911876789	3.60490677484461e-06	0.000450565258777313	4.76151432347843	ADCY8	F
PFDN6	-0.416322	11.7523378302213	-7.79623	3.61066383841458e-06	0.000450565258777313	4.75990864616302	PFDN6	NOT
IDH2-DT	1.1756726914159	7.43306060523366	7.79168489721245	3.63302399354135e-06	0.000450565258777313	4.75369631635172	IDH2-DT	F
DNAJC21	-0.415865	12.7559423712446	-7.78976	3.64253758942592e-06	0.000450565258777313	4.75106466716841	DNAJC21	NOT
C19orf33	-0.677726	14.1343122825347	-7.77706	3.70593732193639e-06	0.000454155592584498	4.73369959656585	C19orf33	M
ABTB2	0.770520395909083	12.5562131732614	7.77648235653857	3.70883794009829e-06	0.000454155592584498	4.73291220327285	ABTB2	F
C12orf75	-1.07055	11.9409675044466	-7.76585	3.76287307689093e-06	0.000456314156896051	4.7183548399271	C12orf75	M
FAR2	-0.485638	10.914147926372	-7.76564	3.76391765988618e-06	0.000456314156896051	4.71807547541985	FAR2	NOT
AC090907.2	0.633158672124305	5.55473254535246	7.75307138308648	3.82889879617378e-06	0.0004618940884414	4.70084665087286	AC090907.2	F
C9orf40	-0.49475	9.26664768869379	-7.74722	3.85953681591902e-06	0.000463296517883323	4.69282399688097	C9orf40	NOT
AC244453.2	0.789832955843051	5.2906305438089	7.7408296763196	3.89332034657835e-06	0.000465060932379516	4.68405074628783	AC244453.2	F
AC005808.1	0.428825054593541	5.92066097500635	7.73669271486151	3.91535e-06	0.000465070360959795	4.67837028167017	AC005808.1	NOT
HOMER3	-0.700063	10.2583463740033	-7.73366	3.9315698603791e-06	0.000465070360959795	4.67420860941478	HOMER3	M
VXN	-0.508398	5.23758811808861	-7.7247	3.97998958877908e-06	0.00046852360531096	4.66188516447474	VXN	NOT
CAP2	-0.637514	9.46930394272895	-7.71986	4.00635556813917e-06	0.000469359963867381	4.65523721195434	CAP2	M
CHRM1	0.77635020786309	6.55125940257293	7.71350312874435	4.04132442886133e-06	0.000471191357332502	4.6464869011859	CHRM1	F
KRTDAP	-0.947839	17.3378536339354	-7.70818	4.0708550440079e-06	0.000472034437378757	4.63915583573102	KRTDAP	M
ADAMTS18	-1.80741	6.81464068536364	-7.70523	4.08729753311383e-06	0.000472034437378757	4.6350968185162	ADAMTS18	M
RPS25	-0.358823	17.633159486845	-7.69801	4.12787965086986e-06	0.00047447250628489	4.62514772632165	RPS25	NOT
SAC3D1	-1.2137	9.33178225726596	-7.68362	4.21003244279629e-06	0.000480726780922873	4.6053014748397	SAC3D1	M
SMIM5	-0.654947	9.57416402754479	-7.6816	4.22174700908957e-06	0.000480726780922873	4.60250291302015	SMIM5	M
AC073263.2	0.686034297396771	6.68320040146337	7.67298661307482	4.27189107114828e-06	0.00048343462834298	4.5906103160183	AC073263.2	F
TMEM130	0.90121036960184	5.3045993158927	7.67071851264723	4.28520517572569e-06	0.00048343462834298	4.58747594486246	TMEM130	F
NCKAP5L	0.542931689078069	10.9525062677861	7.66373525575131	4.32647598892401e-06	0.000485841322111062	4.5778212456948	NCKAP5L	NOT
AL450338.2	-0.84222	5.49481536359225	-7.64893	4.4153755290174e-06	0.000491508171256522	4.55733187894166	AL450338.2	M
SHROOM3	1.24641529778588	9.44781966083746	7.6486169946302	4.41728042946398e-06	0.000491508171256522	4.55689734455793	SHROOM3	F
AC069224.1	0.7324254266905	7.11194332345039	7.63865487537644	4.47822257043495e-06	0.000495671601324958	4.54309303838643	AC069224.1	F
PRKX	0.387152361517412	11.7313886218911	7.63437322138784	4.50468940931879e-06	0.000495671601324958	4.53715598604086	PRKX	NOT
ITM2B	-0.376011	16.3829682362389	-7.628	4.54438805963485e-06	0.000495671601324958	4.52831548461463	ITM2B	NOT
CREG1	-0.640663	12.1795221088322	-7.62469	4.56515725239861e-06	0.000495671601324958	4.52372093799092	CREG1	M
AC084871.3	0.718671210555925	5.52216157631477	7.61870716601803	4.60295582387173e-06	0.000495671601324958	4.51541224878265	AC084871.3	F
TENT5C	0.543136201911347	11.1815262725221	7.61855973025838	4.60389138562951e-06	0.000495671601324958	4.51520745986284	TENT5C	NOT
AC109446.3	-0.545838	5.46601173570107	-7.617	4.61381611059938e-06	0.000495671601324958	4.51303754085461	AC109446.3	NOT
AC007381.1	0.422844811375216	6.88745395163762	7.6164302531955	4.61742668666962e-06	0.000495671601324958	4.51224928406539	AC007381.1	NOT
MCUR1	-0.526587	12.2579500702249	-7.6131	4.63865369190747e-06	0.000495766285808778	4.5076273869479	MCUR1	NOT
SLC44A4	0.826082174181001	7.9701802250711	7.60782023630076	4.67258652882833e-06	0.000497212177006501	4.50028246999975	SLC44A4	F
AC079790.2	0.404432809634383	5.76692486282356	7.60429032230075	4.69540306844108e-06	0.000497467747703358	4.49537348945883	AC079790.2	NOT
AC107294.2	0.422552946637138	6.5618	7.58943484046221	4.79273256753221e-06	0.000505457799962588	4.47469605821907	AC107294.2	NOT
GABPB1-AS1	0.55962941433855	12.5542704492422	7.58648649570253	4.81230341395767e-06	0.000505457799962588	4.47058873784247	GABPB1-AS1	NOT
DUSP2	-1.01935	12.5768009777379	-7.57215	4.90870957993223e-06	0.000512360637701649	4.45059548072645	DUSP2	M
PLCH1	0.803767996489799	7.48183509521144	7.57047591015841	4.92007506657033e-06	0.000512360637701649	4.44826421969503	PLCH1	F
SOX18	-0.744156	11.632711029104	-7.567	4.94381899450005e-06	0.000512642473438201	4.44341115599092	SOX18	M
AL021918.5	0.6105169927355	7.50496717254432	7.56193438876891	4.97861799347015e-06	0.000514063403664748	4.43634024707946	AL021918.5	F
NFKB2	0.470420234098901	12.0089575068722	7.55664341034766	5.01525325092386e-06	0.00051566114438191	4.42894913928823	NFKB2	NOT
ZSWIM3	0.4124749260553	8.43130836217436	7.54827934512191	5.07375301276195e-06	0.000518054148576621	4.4172575089609	ZSWIM3	NOT
AC073046.4	0.50110002911474	4.98972539130855	7.54389277622492	5.10472320806763e-06	0.000518054148576621	4.4111220381374	AC073046.4	NOT
MARCKSL1	0.456572274502141	12.5700812736238	7.5413191291968	5.12298729403494e-06	0.000518054148576621	4.40752109114105	MARCKSL1	NOT
CD99	-0.662203	14.5942512350242	-7.54047	5.12900171811684e-06	0.000518054148576621	4.40633808146136	CD99	M
PADI2	1.44979097564545	7.47205215889796	7.53544163909864	5.1649584753193e-06	0.000518054148576621	4.39929420519431	PADI2	F
PROM1	1.2669561997321	6.52082874093464	7.53519088273622	5.16675724241063e-06	0.000518054148576621	4.39894311150949	PROM1	F
MX1	0.992499081771133	11.7076179414252	7.53232751140016	5.18734456059978e-06	0.000518054148576621	4.3949333964085	MX1	F
ORMDL2	-0.387871	11.2566429476633	-7.50116	5.41719626903103e-06	0.00053880097421938	4.35121092699397	ORMDL2	NOT
CEP72	-0.555585	9.29865528918799	-7.47933	5.58456338967459e-06	0.000552787141546574	4.32052017193101	CEP72	NOT
AL590434.1	0.519335401506878	6.30728708389421	7.47274684677959	5.63612243139814e-06	0.000552787141546574	4.3112497408343	AL590434.1	NOT
ZNF780A	-0.4201	9.3287838766029	-7.47068	5.65244553713777e-06	0.000552787141546574	4.30833238468602	ZNF780A	NOT
THAP2	0.79530140818523	11.2671494045629	7.46965470514089	5.66051284172166e-06	0.000552787141546574	4.30689	THAP2	F
AL024507.2	0.572484444692039	7.31847421224724	7.46603855409267	5.68917902293657e-06	0.000552787141546574	4.30179770575598	AL024507.2	NOT
PLAUR	1.26892133513967	13.999453302804	7.46544169142209	5.69392533356e-06	0.000552787141546574	4.30095642756796	PLAUR	F
AL359711.2	0.699070757033764	7.44589120229088	7.46154500900649	5.72502e-06	0.000553599939806911	4.29546287028893	AL359711.2	F
ADH6	0.873391448559239	5.79099373131398	7.44485474221798	5.86023925277057e-06	0.000564044453785725	4.27191	ADH6	F
LEPROTL1	-0.379865	11.5977739879581	-7.442	5.88374471076121e-06	0.000564044453785725	4.26787071644223	LEPROTL1	NOT
AC064801.1	0.470574275140742	5.61878346488209	7.43540760138473	5.93828094822268e-06	0.000564044453785725	4.25856122833305	AC064801.1	NOT
MMP12	-2.24085	6.87346664079413	-7.43404	5.94968127498505e-06	0.000564044453785725	4.25662591212091	MMP12	M
LY6G6C	-0.86292	11.6602551643668	-7.43297	5.95859869334443e-06	0.000564044453785725	4.25511466348444	LY6G6C	M
AL035411.3	0.66964984666445	7.05183391256889	7.43137750835314	5.97190861280028e-06	0.000564044453785725	4.25286319124644	AL035411.3	F
NT5C	-0.542778	12.0065566355489	-7.4163	6.099503218849e-06	0.000573246205983456	4.23152948316859	NT5C	NOT
SLC4A11	0.621874482200375	7.19771486667598	7.41433331594725	6.11638269680313e-06	0.000573246205983456	4.22874055852624	SLC4A11	F
SLC6A11	-1.19566	9.0110437955531	-7.40536	6.19394411843071e-06	0.000576951928517947	4.2160230695862	SLC6A11	M
PCDH10	1.32772167892333	8.44603375052774	7.40428716432416	6.20327500294247e-06	0.000576951928517947	4.21450380426778	PCDH10	F
MEGF6	0.447686929839694	11.7101476418094	7.4000283777537	6.24050578820165e-06	0.000578207775843718	4.20846439602663	MEGF6	NOT
AC125793.1	-0.716968	7.81567150497016	-7.38942	6.33427e-06	0.000584672213974156	4.1934119866973	AC125793.1	M
HS3ST4	1.68506400810541	6.07643544006737	7.38051973755533	6.41411e-06	0.000589808079332313	4.18076760782483	HS3ST4	F
H19	2.38395805201885	10.7996867268517	7.35487404356606	6.65019e-06	0.000609217100425675	4.14427919684056	H19	F
LINC00370	-1.81724	5.51116325928232	-7.33609	6.82892580534221e-06	0.000623248179867337	4.11749983785017	LINC00370	M
PTDSS1	-0.294542	11.4781618745681	-7.32291	6.9574124150075e-06	0.000631263329606561	4.09867696323144	PTDSS1	NOT
RGCC	-1.19245	13.0024946303503	-7.32178	6.96856e-06	0.000631263329606561	4.09706042407398	RGCC	M
AC084082.1	0.88129132388362	5.77345206814295	7.30725134928691	7.11340336789592e-06	0.000641997826921807	4.07628431550889	AC084082.1	F
REEP4	-0.492058	10.8628217022616	-7.29659	7.22171077892167e-06	0.000648336177551053	4.06102229988878	REEP4	NOT
ZRSR2	0.378763667986126	10.7563834239176	7.29511579669918	7.23684505473926e-06	0.000648336177551053	4.05890783028461	ZRSR2	NOT
FAM180B	-1.52055	6.9703231602293	-7.26914	7.50879616213771e-06	0.000670235695527369	4.02164452523644	FAM180B	M
AC012306.3	0.43947096623936	7.42489961614999	7.24892720495355	7.7279e-06	0.000687275041542574	3.99258737392005	AC012306.3	NOT
AC004554.2	0.39293282108493	4.82008911852762	7.24077524245205	7.81817824965395e-06	0.000692694143871376	3.98085187241635	AC004554.2	NOT
AC079305.1	0.565706551279279	8.42727470627433	7.23831166718513	7.84568219420961e-06	0.000692694143871376	3.97730353095246	AC079305.1	NOT
TAF10	-1.15947	11.6385753381117	-7.23499	7.88294265942327e-06	0.000693471287815257	3.97251617812377	TAF10	M
AC092687.3	0.557281742443166	5.52907976772477	7.23072612370951	7.93101642579387e-06	0.000695190677207716	3.96637266379738	AC092687.3	NOT
GLRX5	-1.15585	11.7829749112315	-7.22774	7.96484675934398e-06	0.000695653712658402	3.96207154727032	GLRX5	M
CHCHD5	-0.392467	11.9818745255477	-7.21799	8.07653043479726e-06	0.000702888905839784	3.94800032992975	CHCHD5	NOT
FLYWCH1	0.492255265208154	10.4924461186096	7.21408375009045	8.12170992213968e-06	0.000704305435525622	3.94236303607585	FLYWCH1	NOT
RPS16	-0.406969	17.7489213274454	-7.1924	8.37748086880396e-06	0.000723909410677358	3.91102615641224	RPS16	NOT
VAT1	-0.44131	11.6216812249324	-7.18981	8.40861955123036e-06	0.000724032654503115	3.90727627468022	VAT1	NOT
AC007938.3	0.65783987117802	5.34801682197844	7.1706393591702	8.64282996607801e-06	0.000737795273252055	3.87950668922682	AC007938.3	F
RPL21	-0.376975	18.2213115853308	-7.16958	8.65598015746365e-06	0.000737795273252055	3.87796980424835	RPL21	NOT
TSPYL2	0.72061000235491	12.7621989407361	7.16931326709075	8.65928464174687e-06	0.000737795273252055	3.87758396904905	TSPYL2	F
CNTNAP5	0.751820047055057	6.22819078104351	7.15568758510866	8.83029769283902e-06	0.000749002982484723	3.85781380622715	CNTNAP5	F
AC127496.1	-0.491371	4.87941296658776	-7.15395	8.85230051524952e-06	0.000749002982484723	3.85529786552162	AC127496.1	NOT
LINC02306	-0.726047	5.7935327219821	-7.14958	8.90817498077849e-06	0.000751122518794499	3.84893670243306	LINC02306	M
SAP30	-1.04433	10.4369560537472	-7.14393	8.98068624002596e-06	0.000754625387230871	3.84074045149441	SAP30	M
PRR4	3.36538333152814	9.08565937042404	7.14088029191657	9.020215047546e-06	0.000755342268998628	3.83630005006201	PRR4	F
PKN2-AS1	1.00726464938526	8.91103351955714	7.13362070659183	9.11490618204752e-06	0.000760657650151144	3.82574138471472	PKN2-AS1	F
AL135744.1	0.78628359371405	5.37331845819625	7.11983246931413	9.29767e-06	0.000766743773937304	3.80566703643418	AL135744.1	F
CCDC167	-0.397925	10.1969238932464	-7.1196	9.30075461229432e-06	0.000766743773937304	3.80533191943852	CCDC167	NOT
TRIM7	-1.02206	10.5938899542998	-7.11412	9.37450773774875e-06	0.000766743773937304	3.79734484410128	TRIM7	M
SMYD4	0.447608523683448	10.0119536653525	7.11314562035408	9.38770614434774e-06	0.000766743773937304	3.79592212865229	SMYD4	NOT
EBPL	-1.09268	12.5090585712441	-7.11215	9.40120304147525e-06	0.000766743773937304	3.79447	EBPL	M
TM4SF1-AS1	0.630633659506197	8.30727213094899	7.11014293482574	9.4284357707908e-06	0.000766743773937304	3.79154422233952	TM4SF1-AS1	F
ERN2	1.02005007011347	5.12110880118006	7.10956879316203	9.43625e-06	0.000766743773937304	3.79070698296482	ERN2	F
CDKN2D	-0.438762	11.1157037488039	-7.10933	9.4395572956825e-06	0.000766743773937304	3.79035207541438	CDKN2D	NOT
TRADD	-0.576416	10.9860974243296	-7.09433	9.64609936917071e-06	0.000778686243467217	3.76846282948362	TRADD	NOT
AC017050.1	0.566619541801935	6.54365194739326	7.09401077527407	9.65049431742857e-06	0.000778686243467217	3.76800214231428	AC017050.1	NOT
AC026367.3	-0.304139	5.45428844305807	-7.08882	9.72315860749826e-06	0.000781960161542963	3.7604154594815	AC026367.3	NOT
ESYT2	-0.352903	14.3029080046993	-7.08291	9.80646037732081e-06	0.000785149401906144	3.75178729742766	ESYT2	NOT
ANKRD24	0.503196204507269	6.04322668131492	7.08144858665038	9.82725572806033e-06	0.000785149401906144	3.74964475746321	ANKRD24	NOT
IATPR	0.483278091561306	4.79246849257675	7.07535008291061	9.91430356686097e-06	0.000788224985402682	3.7407249712761	IATPR	NOT
SBSN	-0.973651	14.8367708139938	-7.07095	9.97759e-06	0.000788224985402682	3.7342890704971	SBSN	M
ACER1	-0.84023	8.3835464746637	-7.06976	9.99480241083048e-06	0.000788224985402682	3.73254539412986	ACER1	M
CRNDE	-0.612538	12.5682660498359	-7.06891	1.00070875389721e-05	0.000788224985402682	3.73130286139845	CRNDE	M
PRELID1	-0.500431	13.4625259326384	-7.06495	1.00646001868034e-05	0.000788224985402682	3.72550609044148	PRELID1	NOT
C9orf16	-0.636927	13.621446386545	-7.06355	1.00850273048254e-05	0.000788224985402682	3.72345515125812	C9orf16	M
FIRRE	0.717530446172176	6.76125423790411	7.06306316778826	1.00921780796798e-05	0.000788224985402682	3.72273817106615	FIRRE	F
NTAN1	-0.421044	11.546465884793	-7.05008	1.02838229495916e-05	0.000797497358150444	3.70370882660143	NTAN1	NOT
TMEM8B	0.403572325267175	9.18832615205831	7.0498179087657	1.02877266428697e-05	0.000797497358150444	3.70332489059839	TMEM8B	NOT
RASL11A	0.745494989251309	11.1813187983245	7.04838775548504	1.03090802617117e-05	0.000797497358150444	3.70122728364867	RASL11A	F
TMPRSS2	1.55920366054619	6.71982529914647	7.04576980468326	1.03482908597672e-05	0.000797997315413948	3.6973867940003	TMPRSS2	F
CYP4F22	-0.793825	8.44834068150679	-7.04251	1.03973803729653e-05	0.000799253517124352	3.69259908894378	CYP4F22	M
AC004837.4	0.489734601106298	7.70122505745531	7.03968350980236	1.04400619872789e-05	0.000800010787754756	3.68845460642089	AC004837.4	NOT
SLC4A10	0.666435067636607	6.14393350968724	7.03296498873704	1.05423699816536e-05	0.000800085402983133	3.67858856616559	SLC4A10	F
ERICH3	-1.22529	5.68021211987427	-7.03281	1.05448e-05	0.000800085402983133	3.67835546243307	ERICH3	M
CSF1	-0.422788	11.1510257433626	-7.03217	1.0554607171869e-05	0.000800085402983133	3.67741486649783	CSF1	NOT
AC016727.1	0.400415174143541	8.54836436637089	7.03083472413531	1.05750308961093e-05	0.000800085402983133	3.67545899088494	AC016727.1	NOT
FAM89A	-0.952619	10.8800021493954	-7.02887	1.0605202936784e-05	0.000800085402983133	3.67257644180789	FAM89A	M
AC100835.1	0.581166467994724	6.09421729621632	7.01962653938666	1.07486512381333e-05	0.000808404732626027	3.65898258658982	AC100835.1	NOT
CADPS	-1.62121	8.7786249148447	-7.01307	1.08516e-05	0.000813503776267301	3.64934020952611	CADPS	M
ZNF107	0.581742320273021	11.0565290317426	7.01107092961412	1.08832169674631e-05	0.000813503776267301	3.6463937401096	ZNF107	NOT
FAM89B	-0.55522	11.4492580469033	-7.00413	1.09937076405021e-05	0.000819249748574175	3.6361725186123	FAM89B	NOT
LINC01605	1.03085657556619	12.1081401343963	6.99150979673913	1.11976439347327e-05	0.000831903010370626	3.61757274327395	LINC01605	F
PARP10	0.553032976411036	9.68831133094781	6.98306588227488	1.13363378098722e-05	0.00083964705091479	3.60511508980332	PARP10	NOT
AL136040.1	0.562258329530876	7.23456161000995	6.97979686872545	1.13905208002618e-05	0.000841103669275088	3.60028949794465	AL136040.1	NOT
IFT140	0.341024152541925	10.2536779495041	6.96719626052498	1.1602e-05	0.000851830572540263	3.58167495116916	IFT140	NOT
RPS17	-0.78336	17.177539931529	-6.96698	1.16057021537823e-05	0.000851830572540263	3.58134830942585	RPS17	M
ROPN1L	-0.553127	7.72521004282387	-6.9639	1.16579e-05	0.000853093720309899	3.57680456868878	ROPN1L	NOT
ZNF821	0.415479942840982	10.6638062205486	6.95861214471374	1.17483797551998e-05	0.000857139275073975	3.56898111115058	ZNF821	NOT
ADCY10	0.340999636202939	8.65058834267387	6.9552258695037	1.18066788809252e-05	0.000858821346180253	3.56397078171463	ADCY10	NOT
AC092436.3	-0.708604	4.72570063340508	-6.94448	1.19936745699583e-05	0.000869826970002217	3.54806473772933	AC092436.3	M
EIF3J-DT	0.340368322970198	10.602158727525	6.9370877479785	1.21242e-05	0.00087668538674796	3.53710622630785	EIF3J-DT	NOT
AC013400.1	0.615559541824268	5.81962717751163	6.93049410171658	1.22418877943729e-05	0.000882574916488994	3.52732885467001	AC013400.1	F
DCDC2	0.416576583623146	5.95215306890595	6.92108117008845	1.24119722703872e-05	0.000885165058292211	3.51336032107488	DCDC2	NOT
PRMT5-AS1	0.615874584003505	7.47335716315366	6.91958339884359	1.24392662143269e-05	0.000885165058292211	3.51113652020477	PRMT5-AS1	F
RN7SL832P	0.583221166970063	7.79389094140571	6.91687664136561	1.24887531874775e-05	0.000885165058292211	3.50711688855197	RN7SL832P	NOT
FAS	0.646883056362212	11.5574583881863	6.91574532739406	1.25094985645715e-05	0.000885165058292211	3.5054365413705	FAS	F
PCDHB15	0.425434513523416	7.10150828171591	6.91479327985281	1.2526984983327e-05	0.000885165058292211	3.50402232009837	PCDHB15	NOT
TMOD1	-0.751799	9.39202695421256	-6.91386	1.25442055165864e-05	0.000885165058292211	3.50263152309657	TMOD1	M
LYSMD2	-0.869247	9.8914544138152	-6.91349	1.2551008596004e-05	0.000885165058292211	3.50208260409432	LYSMD2	M
MYORG	0.435509369986366	7.17918532213105	6.91254329804004	1.25684e-05	0.000885165058292211	3.50067957233854	MYORG	NOT
AC034102.4	0.365397885101182	6.67097559787493	6.90014609468934	1.27993e-05	0.000898828447585011	3.48224854247176	AC034102.4	NOT
TTC39C	-0.473632	12.7782418668195	-6.89673	1.28637482696508e-05	0.00090075809722658	3.4771634538808	TTC39C	NOT
AL353572.4	0.625068123982143	4.95770770094976	6.89134284138906	1.29659905852283e-05	0.000902497274105445	3.4691475260101	AL353572.4	F
AC063979.2	0.421343311495887	4.68984058069264	6.89054969412623	1.29811210965741e-05	0.000902497274105445	3.46796662664918	AC063979.2	NOT
SLITRK5	0.944086649680795	6.42667925320885	6.88957743518949	1.29996939925727e-05	0.000902497274105445	3.46651893093286	SLITRK5	F
FZD9	0.341690607648926	6.6775006398769	6.88435121746027	1.31000136418929e-05	0.000906878217118315	3.45873479792677	FZD9	NOT
GOLT1A	0.539530938042609	4.91111296092154	6.87527323973391	1.32762264652793e-05	0.000916473332877977	3.44520454797546	GOLT1A	NOT
KCNQ1	0.760208409987451	9.56381619891827	6.87255419329435	1.33294938587219e-05	0.000917551147879476	3.44114968950568	KCNQ1	F
TLCD4	-0.542315	7.68514474030615	-6.8662	1.34548748660053e-05	0.000923020860376144	3.43166871660523	TLCD4	NOT
AC012368.2	0.575786206911726	6.22865410894317	6.86469635428741	1.34847105340573e-05	0.000923020860376144	3.42942559059134	AC012368.2	NOT
AC091946.1	-0.772332	7.72364544132716	-6.85379	1.37033e-05	0.000935354717938091	3.41314187207506	AC091946.1	M
PHF1	0.467028039420308	11.1765311175673	6.84756505255786	1.38297903965424e-05	0.000941352883751242	3.40383502434846	PHF1	NOT
CIP2A	0.436320574725892	9.77582230367934	6.83402768133321	1.41091e-05	0.000950193282123748	3.38358370402322	CIP2A	NOT
TNNI2	0.946713571371044	9.31338204967746	6.83330034667284	1.41242723671274e-05	0.000950193282123748	3.38249490946644	TNNI2	F
LINC01424	0.400252582455595	4.85194750314124	6.83294388854761	1.41317157287939e-05	0.000950193282123748	3.38196127679783	LINC01424	NOT
BX842570.1	0.685012612530232	7.00122674251871	6.83276386211448	1.41354765219641e-05	0.000950193282123748	3.38169176289531	BX842570.1	F
AL606760.3	0.747079124902067	6.62667822211071	6.83054762369408	1.41818612930458e-05	0.000950193282123748	3.37837350198279	AL606760.3	F
RBM11	0.620476224966574	6.78337155914564	6.82856404691223	1.42235134463681e-05	0.000950193282123748	3.37540300431775	RBM11	F
AC025164.1	0.492190858849359	10.0013770189933	6.82764932708876	1.42427648796767e-05	0.000950193282123748	3.37403298170145	AC025164.1	NOT
UGDH-AS1	0.364332735628716	9.24680733454298	6.82475660496497	1.43038279190104e-05	0.000950193282123748	3.36969962487057	UGDH-AS1	NOT
PTMS	-0.710032	14.4470380644695	-6.82444	1.4310609592064e-05	0.000950193282123748	3.36921949914846	PTMS	M
ERVMER61-1	-0.876131	8.43077909171858	-6.8122	1.45720164544357e-05	0.000961248213167669	3.35088327913515	ERVMER61-1	M
JPH4	0.535195926245942	5.75438758177775	6.81168842690688	1.45831665758025e-05	0.000961248213167669	3.3501084677731	JPH4	NOT
LINC01239	-1.23473	6.53516182962442	-6.81112	1.45954e-05	0.000961248213167669	3.34925583436657	LINC01239	M
TMBIM4	-0.311722	13.6855217096625	-6.80784	1.46665753202973e-05	0.00096332913047171	3.34433112936126	TMBIM4	NOT
HS3ST3B1	0.824971771862415	9.54812819176174	6.80072893523064	1.48218901665269e-05	0.000970913493489051	3.33365990426776	HS3ST3B1	F
RPL27	-0.402707	17.2055147607363	-6.79482	1.49523021861964e-05	0.000976830294030117	3.32478539134688	RPL27	NOT
CALHM2	-0.513959	9.39713262134059	-6.79189	1.50173753362313e-05	0.000977672016078324	3.32038598102929	CALHM2	NOT
LINC02811	0.602526769784248	6.60678943380823	6.79001981282344	1.50591655771763e-05	0.000977672016078324	3.31757066816913	LINC02811	F
AC110769.2	0.460306994382909	8.5593427274772	6.7888400591539	1.50855498213005e-05	0.000977672016078324	3.31579722863221	AC110769.2	NOT
TXNDC17	-0.45468	12.9713885264049	-6.77496	1.53997104970409e-05	0.0009953850010395	3.29491499940255	TXNDC17	NOT
AC009119.1	-0.330202	6.15011576510151	-6.77287	1.54474992390465e-05	0.000995832437717155	3.2917757391428	AC009119.1	NOT
AC061708.1	-0.585332	6.38202262734393	-6.76684	1.5586655463126e-05	0.00100215203252099	3.28268933935462	AC061708.1	M
C8orf82	-0.780732	10.4535496317422	-6.7626	1.56852807094548e-05	0.00100487165814783	3.27629828837996	C8orf82	M
CSTB	-0.847883	14.6754473436364	-6.76148	1.57114289951708e-05	0.00100487165814783	3.27461055991694	CSTB	M
CORIN	-1.41278	9.33668872636502	-6.75399	1.58874140790194e-05	0.00101346729392028	3.26332399027774	CORIN	M
MUCL3	0.720759033036659	5.01365522723018	6.75084158721652	1.59621077599747e-05	0.0010155734775328	3.25857122755134	MUCL3	F
AC116362.1	0.515503920650936	8.43216272341228	6.74760874642365	1.60391359301319e-05	0.00101781683423295	3.25369308048044	AC116362.1	NOT
MAD2L1	-0.563453	9.84413796196074	-6.74538	1.60923771308348e-05	0.00101854297642645	3.25033497521426	MAD2L1	NOT
DSCAM	-0.963599	7.25232889094013	-6.73755	1.62813576947083e-05	0.00102676240278221	3.23850408607003	DSCAM	M
AL450992.2	-0.501067	7.40907277418776	-6.73651	1.63065105825966e-05	0.00102676240278221	3.23693975141956	AL450992.2	NOT
KLLN	0.544837056088064	5.92077656272554	6.73239021408515	1.64070739469886e-05	0.00103043190190778	3.23070934686121	KLLN	NOT
ZBTB7A	-0.411045	13.0187904517218	-6.72668	1.65474181436051e-05	0.0010365745123994	3.22207764925066	ZBTB7A	NOT
DBNDD2	-0.604969	11.9334989709049	-6.72401	1.66135472410988e-05	0.00103804851069512	3.21803571992153	DBNDD2	M
AC026992.1	0.638014357648751	5.04399451323484	6.71472154936105	1.68455007814149e-05	0.00104984952184531	3.20398398937815	AC026992.1	F
CYSRT1	-0.880464	8.30672049101231	-6.70676	1.70470484578842e-05	0.00105720300072237	3.19192995678839	CYSRT1	M
GDNF	0.625860233485453	7.08150176503449	6.70506470638363	1.70903556426077e-05	0.00105720300072237	3.18935841524449	GDNF	F
PRR15L	0.819432826768815	6.46327132130504	6.70493591164547	1.70936466794408e-05	0.00105720300072237	3.18916326207629	PRR15L	F
LINC02731	0.363569335551094	8.36756	6.70017203838989	1.72158489090084e-05	0.00106206533218915	3.18194325643574	LINC02731	NOT
AP001610.2	0.864982524301053	7.10954645121834	6.68941551101854	1.74951915537946e-05	0.00107657279743148	3.16562904426622	AP001610.2	F
AC078845.1	-0.724623	6.73489536988125	-6.68535	1.76021355261526e-05	0.00108042528589745	3.15945192273339	AC078845.1	M
AC011632.1	1.1145175032851	6.08720510662415	6.67911325606323	1.77672426667622e-05	0.00108781952086347	3.14999	AC011632.1	F
S100A8	-2.4541	12.650262533361	-6.67011	1.80086963597738e-05	0.00109983938068914	3.13630545408441	S100A8	M
RIMKLA	-0.393298	7.0674942538332	-6.6656	1.81307761461166e-05	0.00110243852387281	3.12945678328874	RIMKLA	NOT
SAP30L	-0.474136	10.7555430674877	-6.6652	1.81417370351689e-05	0.00110243852387281	3.12884412849046	SAP30L	NOT
ESRRG	1.39238996003193	11.460428012913	6.66277045321366	1.82080403792567e-05	0.00110371524368589	3.12514597668112	ESRRG	F
U62317.1	-0.773628	6.79135906236227	-6.65555	1.84065171248317e-05	0.00111101378653424	3.11415540026855	U62317.1	M
LYPLAL1-DT	0.465755890901336	7.0259564346961	6.65429899592133	1.84410781681696e-05	0.00111101378653424	3.11225367940613	LYPLAL1-DT	NOT
SDR16C5	-0.741941	11.9436143992972	-6.65343	1.84652242098805e-05	0.00111101378653424	3.11092715097282	SDR16C5	M
2025-03-09	-0.437469	9.86889252632052	-6.65029	1.85523376976181e-05	0.00111114021917314	3.10615566644177	2025-03-09	NOT
AL583808.1	-1.1166	7.3791910210073	-6.65007	1.85585222095973e-05	0.00111114021917314	3.10582	AL583808.1	M
AC009063.2	-0.942779	6.73244498836672	-6.64204	1.87838766528796e-05	0.00112187624087591	3.09358130538215	AC009063.2	M
AC012533.1	0.577642880951042	5.26379415270203	6.63898496391803	1.88704007420285e-05	0.00112428832587225	3.08892199788557	AC012533.1	NOT
AL121761.1	0.785771969164681	6.61505807721553	6.63648527381329	1.89414778054757e-05	0.00112577056381423	3.0851104167849	AL121761.1	F
TP53TG1	-0.403284	11.9874846375529	-6.62972	1.91353677044791e-05	0.00113452710516484	3.07478492800002	TP53TG1	NOT
AC087857.1	0.648657893140397	4.73540247973193	6.62584420515409	1.92472379440571e-05	0.00113839003451646	3.06887469606322	AC087857.1	F
CEP295NL	0.380568870615172	5.56380823605547	6.61999000659814	1.94176776194324e-05	0.00114568999571508	3.05993569036006	CEP295NL	NOT
ZHX2	0.392749787075289	13.510856888145	6.61591479635583	1.95372669260993e-05	0.00114855573727218	3.05371019890203	ZHX2	NOT
CYB5R2	-0.433668	10.4308761053936	-6.61513	1.95605150594203e-05	0.00114855573727218	3.05250437663305	CYB5R2	NOT
C16orf74	-1.14168	9.23739085961923	-6.61121	1.96762247689988e-05	0.00115047184023829	3.04652397952967	C16orf74	M
SLC39A8	0.478935507575493	10.7382028117151	6.61083019832898	1.96875721183259e-05	0.00115047184023829	3.04593938665406	SLC39A8	NOT
C10orf113	0.551085510110633	4.99857271510524	6.60894248688118	1.97437e-05	0.00115099075783031	3.04305344810398	C10orf113	NOT
C1orf210	-0.534213	7.56545380755079	-6.60672	1.98098360188311e-05	0.00115209089285651	3.03966181805752	C1orf210	NOT
DCDC1	0.408554958876659	8.1305720809823	6.59980522483063	2.00177026742719e-05	0.00115701366556873	3.02907716987541	DCDC1	NOT
TMEM63C	-0.608187	6.78135266030186	-6.59949	2.00272763350041e-05	0.00115701366556873	3.02859231910589	TMEM63C	M
CYP1B1-AS1	-0.875321	10.3261810323644	-6.59764	2.00831886436352e-05	0.00115701366556873	3.02576529042588	CYP1B1-AS1	M
SLC38A3	0.328801701022637	5.15399398212316	6.59760103911026	2.00844049792995e-05	0.00115701366556873	3.02570387751964	SLC38A3	NOT
TTC19	-0.366517	13.0179803378677	-6.59073	2.02938278611095e-05	0.00116397311945297	3.01518500034266	TTC19	NOT
AL353803.2	0.46762375011386	5.33513342004324	6.59050501087692	2.03007458867168e-05	0.00116397311945297	3.01483937175537	AL353803.2	NOT
AC011365.1	-0.575453	5.83392074448032	-6.58072	2.06032503947237e-05	0.00117592196033347	2.99983979302665	AC011365.1	NOT
NTM-AS1	-0.66692	5.23317194427519	-6.58064	2.06056581197632e-05	0.00117592196033347	2.9997212897933	NTM-AS1	M
SPAG5-AS1	0.419136492192418	8.51601710911924	6.57732435755077	2.07091681285899e-05	0.00117906777793803	2.99463975432267	SPAG5-AS1	NOT
AC069234.2	-0.32877	5.29952082807956	-6.57334	2.0834257140353e-05	0.00118052661236564	2.98853254630366	AC069234.2	NOT
HSP90AB1	0.452829257297306	17.0769580207627	6.57311779767543	2.08413391122102e-05	0.00118052661236564	2.9881878783628	HSP90AB1	NOT
ANKRD9	-0.795469	10.5988225291271	-6.57189	2.08801284442545e-05	0.00118052661236564	2.98630213437915	ANKRD9	M
AC093525.6	0.517161656274308	7.54668560656173	6.56508394019579	2.10963e-05	0.00118998492627169	2.97585878081388	AC093525.6	NOT
AL390242.1	-0.436104	6.9643361479581	-6.56057	2.1240899514372e-05	0.00119537699622683	2.96892872608269	AL390242.1	NOT
TRAPPC10	-0.322634	12.0099444117835	-6.55691	2.13591375220933e-05	0.00119681561247837	2.96329878432482	TRAPPC10	NOT
ATP1A3	0.657484014953598	6.13400439871843	6.55673420188622	2.13646910467865e-05	0.00119681561247837	2.96303511611269	ATP1A3	F
LINC02487	0.667910802303758	5.14143188358815	6.55385870289989	2.14579715539647e-05	0.00119928406152984	2.95861656406039	LINC02487	F
RAD51AP2	0.856577864006898	6.32657885527722	6.54908682484209	2.16137e-05	0.00120407557620326	2.95128137986647	RAD51AP2	F
THEG	-0.984805	5.53130892243675	-6.54778	2.16566e-05	0.00120407557620326	2.94927207193749	THEG	M
CCSAP	-0.434	10.2946467905069	-6.54667	2.16929006339731e-05	0.00120407557620326	2.94757265411489	CCSAP	NOT
KDM5C	0.433597510880027	11.6443205901371	6.54520362886235	2.17413515072814e-05	0.00120407557620326	2.94530984047638	KDM5C	NOT
NUDT8	-1.10053	10.5874584057333	-6.53094	2.22171036693362e-05	0.00122763351976051	2.92335405064028	NUDT8	M
AL008725.1	0.725836943307615	6.50540317575155	6.52196780191691	2.25219012149442e-05	0.0012416599294248	2.9095328193161	AL008725.1	F
GLI4	-0.880567	9.66504893060281	-6.51857	2.26385338562498e-05	0.00124393056946829	2.90429332980065	GLI4	M
ZNF394	0.350233260269475	11.816516493498	6.51642794814842	2.27123e-05	0.00124393056946829	2.9009914712398	ZNF394	NOT
AC016597.1	-0.473167	7.01349567900793	-6.51632	2.27162304421122e-05	0.00124393056946829	2.90081788390113	AC016597.1	NOT
LINC01993	0.773102371158249	6.29774006678738	6.51395328994841	2.27979642942349e-05	0.00124539576478403	2.8971746186833	LINC01993	F
RPL37A	-0.591795	18.2978414878569	-6.51259	2.28452030063387e-05	0.00124539576478403	2.89507490068304	RPL37A	M
PPP1R10	0.327762005278519	13.7078083425591	6.51043762542475	2.29201909366968e-05	0.00124669467130676	2.89175063117608	PPP1R10	NOT
FRY	-0.431963	12.4920298119031	-6.50532	2.3099333198777e-05	0.00125364042625345	2.88385282879062	FRY	NOT
ROCR	1.84458450004509	6.55029812106764	6.49524123297102	2.34565476020052e-05	0.00127019811547925	2.86828512680355	ROCR	F
C13orf46	0.717831317161621	5.88037091958809	6.49364159099439	2.35137748542171e-05	0.00127047375975069	2.86581311007692	C13orf46	F
ATP6V1B1	1.29325495900357	4.89940019041185	6.48973367775211	2.36542029632387e-05	0.00127523366771726	2.8597724453917	ATP6V1B1	F
CDH13	-0.565045	14.2841513453872	-6.48764	2.37299428703428e-05	0.00127634791795511	2.85652924355917	CDH13	NOT
ACBD3	-0.504299	12.7039767163433	-6.48478	2.38334332480126e-05	0.00127634791795511	2.85211441151245	ACBD3	NOT
SDR42E1	-0.383778	9.28447153248141	-6.48068	2.39828234522805e-05	0.00127634791795511	2.84577512774168	SDR42E1	NOT
RPS11	-0.506065	17.8402663735939	-6.48051	2.39892e-05	0.00127634791795511	2.8455055324902	RPS11	NOT
PCDHGB5	0.488294085694849	6.66002697904078	6.47986839048796	2.40126684824202e-05	0.00127634791795511	2.84451339284885	PCDHGB5	NOT
AC093510.1	0.620874705090498	5.67002698464295	6.47773815618102	2.4090824864855e-05	0.00127634791795511	2.84121663354733	AC093510.1	F
UBA52	-0.34276	16.8378199045596	-6.47668	2.41298402442755e-05	0.00127634791795511	2.83957489305942	UBA52	NOT
AC007563.4	0.847412551492817	6.3009777750466	6.47603095272185	2.41536549443601e-05	0.00127634791795511	2.83857408753012	AC007563.4	F
RAD23B	-0.363638	13.3274228785656	-6.47413	2.42239447941999e-05	0.00127634791795511	2.83562590721344	RAD23B	NOT
FUT2	0.749767603989027	8.09840173179522	6.47355688722526	2.42450157239566e-05	0.00127634791795511	2.83474378738603	FUT2	F
HIST1H2BG	0.558077891802146	8.09380667103882	6.47339438031466	2.42510294654143e-05	0.00127634791795511	2.83449216653737	HIST1H2BG	NOT
SCN1A-AS1	-0.512158	7.8234834846272	-6.46447	2.45838449424024e-05	0.00129107571887168	2.82066299607717	SCN1A-AS1	NOT
CTXN1	-0.995849	7.95835738072014	-6.45961	2.47669357332199e-05	0.00129789395687549	2.81313460508845	CTXN1	M
RAB25	-0.51744	13.1477507210876	-6.45768	2.48400594456891e-05	0.00129893255058487	2.81014338016338	RAB25	NOT
CES4A	0.419397756533161	8.7315844644647	6.45586613866725	2.49090404002177e-05	0.00129910311583906	2.80732966029763	CES4A	NOT
EFHD2	-0.594727	12.0297779469023	-6.45352	2.49984446662088e-05	0.00129910311583906	2.8036944199511	EFHD2	M
KCNN4	0.740829492183238	8.5971605783799	6.45134510593717	2.50818071830683e-05	0.00129910311583906	2.80031650567373	KCNN4	F
APBB3	0.451136273174289	8.46029055538068	6.45020695860471	2.51254998303049e-05	0.00129910311583906	2.7985505157114	APBB3	NOT
AL359924.1	0.899903328072433	4.80604214748902	6.4495518743283	2.51506845497223e-05	0.00129910311583906	2.79753	AL359924.1	F
AL356215.1	0.493322288346671	6.35495576751147	6.4492267901347	2.51631923291216e-05	0.00129910311583906	2.79702950198024	AL356215.1	NOT
DTNA	0.839906202013083	11.1430570184622	6.44651852089742	2.52676505380119e-05	0.00130023698098557	2.79282612328666	DTNA	F
OOEP	-0.654339	10.7763910379858	-6.44589	2.52919e-05	0.00130023698098557	2.79185394494993	OOEP	M
ARMC10	-0.690742	11.7143706351608	-6.44444	2.53483e-05	0.00130039313879509	2.78959368527961	ARMC10	M
HIST1H3J	0.767171331635724	8.64160170720744	6.44239303392727	2.54276536890265e-05	0.00130172492666848	2.78642111800124	HIST1H3J	F
ANO5	0.782074687701293	7.12793827913729	6.43983	2.55275183541818e-05	0.00130252601150705	2.7824438309135	ANO5	F
AC005837.1	0.676083290354256	6.6511592110265	6.43925169013979	2.55502065618996e-05	0.00130252601150705	2.78154239660334	AC005837.1	F
SH3RF1	0.453636441917961	13.4989	6.43776750770964	2.56083260393283e-05	0.00130276344243497	2.77923686580407	SH3RF1	NOT
TDRD9	-0.734799	6.09877252259056	-6.43524	2.57075629170565e-05	0.00130508727742257	2.77531229462647	TDRD9	M
AC100791.3	-0.600109	5.01671324630617	-6.42653	2.60531011433298e-05	0.00131829915087338	2.76176406982807	AC100791.3	M
CFAP97D2	1.05797178315772	6.01244338292407	6.42595256982059	2.6076e-05	0.00131829915087338	2.76087221510735	CFAP97D2	F
C14orf178	0.536452392068188	7.04124099934126	6.42311765179331	2.61895654654643e-05	0.00132129882248951	2.75646274547392	C14orf178	NOT
SLITRK2	-0.613178	7.53671586174298	-6.42097	2.62757538064393e-05	0.00132290819990767	2.75312870617621	SLITRK2	M
LY6G6D	-0.71929	7.11242068578153	-6.41648	2.64573093242509e-05	0.00132930250229556	2.74614111202119	LY6G6D	M
STARD13	0.295368250094597	12.4144583554727	6.40983620417891	2.6728581524438e-05	0.00134016887775207	2.73578918710468	STARD13	NOT
CALML3	-1.09364	12.6660743751301	-6.40734	2.68312e-05	0.00134255257274541	2.73189984484836	CALML3	M
SPINT3	-0.751421	5.22062924757628	-6.40438	2.69533367089644e-05	0.00134506918904809	2.72729146673155	SPINT3	M
PDE11A	0.873578616605537	6.92964939249085	6.40345043280048	2.69919e-05	0.00134506918904809	2.72584021317096	PDE11A	F
SNRPE	-0.323399	13.5851069054131	-6.39158	2.74888185570828e-05	0.00136703577673264	2.70732707091557	SNRPE	NOT
TMEM211	1.30621671549413	5.76233353365458	6.38992714912983	2.75586642778254e-05	0.00136771798599196	2.70475165902208	TMEM211	F
RPL23	-0.632802	17.5788943401383	-6.38732	2.76695452647674e-05	0.00136963334869532	2.70067650367447	RPL23	M
CCN5	-1.23795	10.336017731262	-6.38637	2.77096700963063e-05	0.00136963334869532	2.6992058285504	CCN5	M
RPL3L	0.521783833329022	6.28245830920946	6.38402343521571	2.78100212387361e-05	0.00137181092620551	2.69553699027848	RPL3L	NOT
LINC01003	-0.788579	9.51578103802398	-6.38079	2.79485715599085e-05	0.00137503184164453	2.69049323753883	LINC01003	M
CISD3	-0.45759	11.2543928869131	-6.37987	2.79881727452268e-05	0.00137503184164453	2.68905618893282	CISD3	NOT
UBE2M	-0.836057	11.8201598496974	-6.37706	2.81094234367241e-05	0.00137821012134023	2.68466882235463	UBE2M	M
AP003419.3	-0.420686	4.65979866833036	-6.37572	2.81676853137675e-05	0.00137829348539335	2.68256737102795	AP003419.3	NOT
FN1	-0.835965	12.6312079395433	-6.36448	2.86593843685562e-05	0.00139954284227049	2.66500306057914	FN1	M
AL157394.3	0.572230786939008	7.06097603602083	6.36166514825822	2.87841502018336e-05	0.00140282434423656	2.66059404038075	AL157394.3	NOT
PRR7	-0.82143	10.353127315787	-6.35947	2.88818410368252e-05	0.00140304789957814	2.65715509584558	PRR7	M
RBM5-AS1	-0.520649	6.35358999880293	-6.35897	2.89038922188209e-05	0.00140304789957814	2.65638044856361	RBM5-AS1	NOT
RRS1-AS1	0.481364360542837	5.3666742527305	6.34777479835303	2.94074606214256e-05	0.00142465407638747	2.63884900440231	RRS1-AS1	NOT
SEL1L3	-0.407009	9.31839263885123	-6.34413	2.95733212687517e-05	0.00142811974296381	2.63314018080793	SEL1L3	NOT
KCTD8	1.29604388424922	9.28351220083651	6.34362988388677	2.95962110225182e-05	0.00142811974296381	2.63235483896573	KCTD8	F
AC010834.2	0.454025213873526	4.98826945209432	6.33327851477911	3.00732064661872e-05	0.00144720246292036	2.61612570147896	AC010834.2	NOT
AL353704.1	0.397326288332716	6.19054508304158	6.33247742552821	3.01104583347267e-05	0.00144720246292036	2.61486908877012	AL353704.1	NOT
AC116535.1	0.487200823516747	7.42145136430759	6.32469881863108	3.04747e-05	0.00145505387583566	2.60266251470534	AC116535.1	NOT
SDHAF1	-0.512876	10.0816754841377	-6.32457	3.04807206398847e-05	0.00145505387583566	2.60246274472566	SDHAF1	NOT
AC011389.1	-0.785837	6.78682152541252	-6.32379	3.05178e-05	0.00145505387583566	2.6012302438372	AC011389.1	M
DSC2	0.840118599531094	12.6177133062411	6.32307025720853	3.05515748451106e-05	0.00145505387583566	2.60010578980915	DSC2	F
RDH10	0.375217115426771	10.8976768518352	6.32263027196958	3.0572372965687e-05	0.00145505387583566	2.59941497876624	RDH10	NOT
ST6GALNAC5	0.694363435575316	7.95752525061877	6.3176984012081	3.08065297188125e-05	0.00146162546387422	2.59166964547481	ST6GALNAC5	F
CMPK1	-0.440081	12.8706355608922	-6.3171	3.08350036842651e-05	0.00146162546387422	2.59073180500999	CMPK1	NOT
SLC25A6	-0.376437	15.2795203934333	-6.31569	3.09022395406274e-05	0.00146162546387422	2.58852069813671	SLC25A6	NOT
IL17RB	0.498223622929895	7.82000159185041	6.31468830593966	3.09503750557738e-05	0.00146162546387422	2.58694066849718	IL17RB	NOT
PDE4B	0.678789587895595	13.0271587462507	6.31262247581872	3.10495069889233e-05	0.00146347076654948	2.58369441175591	PDE4B	F
GALNT15	-1.15311	8.55268908591217	-6.30705	3.13184776171007e-05	0.00147329857639674	2.57493830465558	GALNT15	M
LMNB1-DT	1.01152953370994	7.17558858171225	6.3031470014831	3.15085218519655e-05	0.0014769066949606	2.56879670291339	LMNB1-DT	F
IRX1	-0.785341	9.26083697186548	-6.30299	3.15163936876032e-05	0.0014769066949606	2.56854310915226	IRX1	M
AP001599.1	0.267953176098996	5.66526117890928	6.29944328927548	3.16898838080166e-05	0.00148218635054462	2.56297005773068	AP001599.1	NOT
ATP2C2	0.658925347217417	9.88068476677768	6.29352343529551	3.19820602330043e-05	0.00148955217551797	2.55365288458321	ATP2C2	F
ZNF710	0.25500964025222	10.9985692054513	6.29280894771626	3.20175161260865e-05	0.00148955217551797	2.5525280204732	ZNF710	NOT
TMEM147	-0.468143	12.576786243977	-6.29254	3.20307509837252e-05	0.00148955217551797	2.55210845352894	TMEM147	NOT
NFATC2	-0.514829	13.2956373289043	-6.28971	3.21717e-05	0.00149259772750566	2.54764971057101	NFATC2	NOT
PINK1	-0.422329	11.016896266271	-6.28877	3.22187e-05	0.00149259772750566	2.54616730761684	PINK1	NOT
FDX1	-0.655609	11.7758547009158	-6.28463	3.24263162407627e-05	0.00149936332856719	2.53964759153779	FDX1	M
LAMP1	-0.337368	13.4930051982071	-6.28254	3.25317371493052e-05	0.00150116909831733	2.53635228312218	LAMP1	NOT
AL591848.3	0.361065076434598	4.93803178983094	6.28116566387645	3.26011981236457e-05	0.00150116909831733	2.53418685039616	AL591848.3	NOT
LINC02178	-1.02055	6.84509335143856	-6.2802	3.2650181471938e-05	0.00150116909831733	2.53266257034648	LINC02178	M
RPL36A	-0.464676	17.5053033442544	-6.27801	3.27613497206994e-05	0.00150219322935371	2.52921164998074	RPL36A	NOT
ARIH2OS	0.464574683079755	8.53652991324963	6.27682794633826	3.28215159797902e-05	0.00150219322935371	2.52734882046289	ARIH2OS	NOT
DDX3X	0.674252401394529	14.9252775722898	6.27528988619497	3.29000133701552e-05	0.00150219322935371	2.52492355107974	DDX3X	F
SLC24A3	0.263507985045139	12.8174229501973	6.27491765247294	3.29190407286146e-05	0.00150219322935371	2.52433654798193	SLC24A3	NOT
AC123512.1	0.892783757374438	6.76743154803942	6.2703026862414	3.31559109845665e-05	0.00151017427826526	2.51705720082392	AC123512.1	F
FP700111.1	-0.50828	5.59278999437705	-6.26149	3.36134415342388e-05	0.00152709852815444	2.50314244249413	FP700111.1	NOT
NDUFB3	-0.403149	12.8651749985272	-6.26073	3.36528196659115e-05	0.00152709852815444	2.50195369339112	NDUFB3	NOT
PRR5	-0.419398	10.5488002475983	-6.25531	3.39381851435363e-05	0.00153286064049461	2.49338032373299	PRR5	NOT
TCEANC	0.388326044300788	7.72961090307379	6.25527515990642	3.39397860613893e-05	0.00153286064049461	2.49333242982817	TCEANC	NOT
SLC25A5	-0.322226	15.0477644497445	-6.25404	3.40049911665857e-05	0.00153286064049461	2.49138363310667	SLC25A5	NOT
SPA17	-0.476374	9.52725424011729	-6.25294	3.40630958793038e-05	0.00153286064049461	2.4896501870136	SPA17	NOT
LEFTY1	0.777118625539467	5.44743167523743	6.25235586700102	3.40943231758075e-05	0.00153286064049461	2.48871979748745	LEFTY1	F
AL135791.1	0.542725884070109	8.47139409185469	6.24760038256217	3.4347656259802e-05	0.0015408656515488	2.48120325060097	AL135791.1	NOT
PPP1R35	-0.498871	11.1431585151178	-6.2463	3.44171608312146e-05	0.0015408656515488	2.47915067943586	PPP1R35	NOT
AC093866.1	-0.891023	8.08100346767742	-6.24439	3.45197292355518e-05	0.0015408656515488	2.47612923006497	AC093866.1	M
PTPRA	-0.408608	13.1698144939595	-6.24381	3.45512057447854e-05	0.0015408656515488	2.47520379495923	PTPRA	NOT
GRXCR2	0.536136854398459	6.33264360751643	6.24311287109045	3.45885387145926e-05	0.0015408656515488	2.47410726537455	GRXCR2	NOT
SCCPDH	-0.522247	11.4197370952601	-6.23739	3.48981569409631e-05	0.00154601278512509	2.46505853963097	SCCPDH	NOT
GATD3A	1.61220713544435	7.03296144306835	6.23710420234068	3.4913873534238e-05	0.00154601278512509	2.46460135489733	GATD3A	F
LINC02044	0.477969192837868	5.0526824434121	6.23655247289948	3.49439081746705e-05	0.00154601278512509	2.46372823922993	LINC02044	NOT
STOX1	-0.370063	7.70502223448919	-6.23517	3.50195542353323e-05	0.00154601278512509	2.46153250109076	STOX1	NOT
AL138724.1	0.701690114415763	9.06675398886046	6.2345599603075	3.50526026496744e-05	0.00154601278512509	2.46057470776794	AL138724.1	F
DNAJB1	0.647303475159893	15.8275573476535	6.23397199640396	3.50847451647313e-05	0.00154601278512509	2.45964403299303	DNAJB1	F
CREB3L4	0.487717550119102	9.23507280708078	6.23126152334402	3.52333231869168e-05	0.00154975743577399	2.45535304013373	CREB3L4	NOT
AL591846.2	0.673553771226246	8.62649295297761	6.22876411087059	3.53708106187879e-05	0.00155105956251675	2.45139840660528	AL591846.2	F
AC078923.1	0.680224542412056	9.06111337537144	6.22841219720427	3.53902296765969e-05	0.00155105956251675	2.45084108151846	AC078923.1	F
ADTRP	-0.770189	9.66884265792095	-6.2272	3.5457336792421e-05	0.00155121074139626	2.44891746102115	ADTRP	M
CTH	0.586788730229417	9.27425827343875	6.22578033493001	3.55358169408103e-05	0.00155185804160155	2.44667243788979	CTH	F
CD8B2	-0.818951	5.31551340443642	-6.22109	3.57970311479342e-05	0.00155839687197947	2.43923556557918	CD8B2	M
CYP1B1	-1.09295	12.3098475857505	-6.22079	3.58134540507429e-05	0.00155839687197947	2.43876981049398	CYP1B1	M
AC007279.2	0.507296285612936	5.06166195280046	6.21874812889142	3.59279320205257e-05	0.00156059152847802	2.43552911458096	AC007279.2	NOT
CDC34	-0.452205	10.6142439367648	-6.21465	3.61586555953204e-05	0.00156781871805475	2.42902888667865	CDC34	NOT
AL359878.2	0.268245487312348	5.46214809733069	6.21048870945726	3.63943221277349e-05	0.00157523417692477	2.42243200147377	AL359878.2	NOT
HSD17B6	0.996509667784768	6.36624905371677	6.20889	3.64855514523226e-05	0.00157638283296134	2.41988970984452	HSD17B6	F
AC113167.1	-1.26285	6.52485764356584	-6.19983	3.70055333208003e-05	0.0015960191786925	2.40551941694182	AC113167.1	M
TIMP2	-0.557735	13.3748888935085	-6.1945	3.73154935667588e-05	0.00160413336869765	2.39704889062429	TIMP2	NOT
ATP5F1A	-0.338915	13.9789828799232	-6.19334	3.73832666956094e-05	0.00160413336869765	2.39520616039017	ATP5F1A	NOT
MB	1.82105501896387	6.22109779525854	6.19320425438006	3.73911586268987e-05	0.00160413336869765	2.39499179804879	MB	F
DIRAS3	1.22483702177798	8.97697787732949	6.19156473141837	3.74872003790678e-05	0.00160542723872957	2.39238670440755	DIRAS3	F
PCDH20	1.48330268100011	7.51946766850253	6.18524384874264	3.78599179689623e-05	0.0016185447036275	2.38233960067655	PCDH20	F
HIGD2B	0.667690117751687	5.4670136098476	6.18359745467119	3.79576405817531e-05	0.00161864957672109	2.37972169283627	HIGD2B	F
EPHX3	-0.692909	10.6793061008174	-6.18297	3.79952215152849e-05	0.00161864957672109	2.37871672157569	EPHX3	M
AL032819.1	0.494186581051054	5.00287929973523	6.17435075938709	3.85114563811676e-05	0.00163777865461831	2.36501136919721	AL032819.1	NOT
LINC01716	0.534897187748467	5.55625927646089	6.17278544471642	3.86061e-05	0.00163894116189071	2.36251992733851	LINC01716	NOT
MDFIC	-0.314155	11.7405977847695	-6.1709	3.87204169084242e-05	0.00164093759865127	2.3595158159523	MDFIC	NOT
UBC	0.401279356425757	17.3139934287726	6.1695640244163	3.88014970058036e-05	0.00164151888721775	2.35739142040641	UBC	NOT
UQCRB	-0.378504	15.2497688643122	-6.1674	3.89332970880498e-05	0.00164424017927486	2.35394753959413	UQCRB	NOT
SLC2A5	0.530005199747835	7.70747201854375	6.16571389458025	3.90364603458561e-05	0.00164574475035955	2.35126003755092	SLC2A5	NOT
TTC32	0.459779942531222	11.1082538869471	6.1621486034327	3.92553811238308e-05	0.0016521159364862	2.34558035186336	TTC32	NOT
Z99572.1	0.554754885036127	8.71034582047516	6.15889820470974	3.94560965968878e-05	0.00165627462228241	2.34040070307163	Z99572.1	NOT
GSTM3	0.59146006106209	13.2605380022675	6.15834875286225	3.94901327784834e-05	0.00165627462228241	2.33952497714016	GSTM3	F
HTATIP2	-0.448922	11.6374490095011	-6.15277	3.98372802504735e-05	0.00166796365144938	2.33063592012403	HTATIP2	NOT
FAIM	-0.538855	10.7251579252814	-6.15111	3.99414240833113e-05	0.00166945561245648	2.32798428904722	FAIM	NOT
PLD5	0.89403771400526	7.84040377055244	6.14942203578472	4.00474704177347e-05	0.0016701769131554	2.32529130133709	PLD5	F
GGCT	-0.415457	12.6032675809231	-6.14847	4.01074483493623e-05	0.0016701769131554	2.32377134535205	GGCT	NOT
MPL	0.444455803589074	5.27625989696736	6.14696126466908	4.02025644297883e-05	0.0016701769131554	2.32136556791331	MPL	NOT
H3F3C	-0.389307	5.00855469963505	-6.14648	4.02328401190995e-05	0.0016701769131554	2.32060099499912	H3F3C	NOT
AC007100.1	0.783615397615389	8.81122708575491	6.14109074055201	4.05751309095985e-05	0.00167913389031675	2.31199662738978	AC007100.1	F
C1orf53	-0.603476	7.94698511325949	-6.14013	4.06367171704586e-05	0.00167913389031675	2.31045619239285	C1orf53	M
SIAH2-AS1	0.59128375073953	9.05206472295862	6.13983454663343	4.06553264644979e-05	0.00167913389031675	2.30999118334481	SIAH2-AS1	F
AL590068.4	0.469248073575582	5.82418125815627	6.13567396432695	4.09221359240469e-05	0.00168595704582747	2.30334741386879	AL590068.4	NOT
LINC01679	0.505722251017883	7.80764038843351	6.13492339815691	4.09704647212363e-05	0.00168595704582747	2.30214861582106	LINC01679	NOT
AL591043.2	0.54321145721568	9.17104623654341	6.1324342402311	4.11311729301096e-05	0.00168595704582747	2.29817237016473	AL591043.2	NOT
AC009113.1	0.309016322238463	8.18497495792548	6.13232787756716	4.11380548656837e-05	0.00168595704582747	2.29800244370825	AC009113.1	NOT
C15orf61	-0.613785	11.5599610016508	-6.13189	4.11664659499075e-05	0.00168595704582747	2.29730122701361	C15orf61	M
NOVA1	-1.0166	10.5648507383399	-6.12394	4.16845648025325e-05	0.00169944723027808	2.28459803094239	NOVA1	M
LINC00158	0.933323042545124	6.21456855954638	6.12380187735799	4.16936835232389e-05	0.00169944723027808	2.28437586468358	LINC00158	F
UXT-AS1	0.472293594600401	7.27482078012262	6.12362822507292	4.17050822269489e-05	0.00169944723027808	2.28409821769742	UXT-AS1	NOT
PRTG	0.522902557258972	8.64003452230684	6.11802253027067	4.20748186908429e-05	0.00171165138874534	2.27513311135688	PRTG	NOT
AC012640.1	0.706871427207648	7.09777925133238	6.10895998006752	4.26798990473058e-05	0.00173337296664124	2.26062989106876	AC012640.1	F
AP000640.2	0.58188830183343	7.84398806430921	6.10317687817849	4.3070816736755e-05	0.00174633887228161	2.25136871439508	AP000640.2	NOT
RBMX2	-0.283705	11.3918343383039	-6.09681	4.35057795808966e-05	0.00176104457944732	2.24116220796796	RBMX2	NOT
GSN	-0.62777	15.2098619978656	-6.09224	4.38203437852543e-05	0.00177029403936949	2.23384417541651	GSN	M
TMIGD2	0.492272728027298	5.31711523150271	6.09138625131585	4.38795797676942e-05	0.00177029403936949	2.23247197828803	TMIGD2	NOT
AC009142.1	-0.565856	5.72087982027199	-6.08958	4.40049682845218e-05	0.00177241829282186	2.22957345412181	AC009142.1	NOT
UBE2Q2	-0.466699	12.4806278264501	-6.08689	4.41921960524774e-05	0.0017770221673379	2.22526074748806	UBE2Q2	NOT
FSTL4	-0.77647	10.6897375505318	-6.08566	4.4277886294109e-05	0.0017775346510953	2.22329299423392	FSTL4	M
FAM189A1	0.642734116316324	7.74787825591417	6.0831150931389	4.44564877298842e-05	0.00178176923191088	2.21920386277224	FAM189A1	F
MAP2K2	-0.749852	12.4118058059694	-6.07724	4.48710333615267e-05	0.00179543077332296	2.20977559869598	MAP2K2	M
ZMYND19	-0.640105	10.011282557902	-6.07464	4.50559928955856e-05	0.00179987612275349	2.20559697959024	ZMYND19	M
AC008555.2	0.388755437061909	6.03561012608524	6.07314848668121	4.51623e-05	0.00180117038731731	2.20320286062352	AC008555.2	NOT
EIF1AX	0.457329223262917	15.0562801189769	6.0695305750078	4.54214402625113e-05	0.00180854519006025	2.19739088863727	EIF1AX	NOT
MAP7D2	0.803131899472517	9.10798415171607	6.06538648888093	4.57201899562173e-05	0.00181475958998218	2.19073132073643	MAP7D2	F
AC022087.1	0.342252054964229	6.25625108499046	6.06521501083044	4.57325965116743e-05	0.00181475958998218	2.1904557011041	AC022087.1	NOT
INAFM1	-0.52563	10.3066078777187	-6.06427	4.58009335127643e-05	0.00181475958998218	2.18893888762104	INAFM1	NOT
AP005209.1	0.431285508276564	5.52933069411749	6.06295933834221	4.58961271901705e-05	0.00181557926521116	2.18682972383931	AP005209.1	NOT
CEACAM1	1.61554749512988	8.06389244054425	6.06053488868603	4.60725821915292e-05	0.00181960564480257	2.18293161796597	CEACAM1	F
AL499604.1	0.584550413582367	9.42611364015266	6.05795806421535	4.62609124422118e-05	0.00182408724011621	2.17878758718444	AL499604.1	NOT
A3GALT2	0.486736838036629	6.04534417710667	6.05314343171561	4.66149762015372e-05	0.00183507874003079	2.1710421561201	A3GALT2	NOT
AC096677.1	0.351444944000058	8.54233124002009	6.05090557335052	4.67805e-05	0.00183841251267525	2.16744091091547	AC096677.1	NOT
ANGPTL4	0.754378461191649	10.9791208209292	6.04913819260308	4.69116970082965e-05	0.00183841251267525	2.16459626400946	ANGPTL4	F
AP006216.1	0.405048515498005	4.99380985346838	6.04795511144399	4.69997242709677e-05	0.00183841251267525	2.16269181063303	AP006216.1	NOT
TMEM102	-0.561446	8.47896423314441	-6.04685	4.70817553824438e-05	0.00183841251267525	2.16092028663121	TMEM102	NOT
SUCO	0.468866699380779	12.6851816616358	6.04623089149041	4.7128327307893e-05	0.00183841251267525	2.15991590190164	SUCO	NOT
COL14A1	-1.06499	11.7204960415098	-6.04509	4.72136166004765e-05	0.00183841251267525	2.1580790934579	COL14A1	M
ADGRD1	-0.738181	8.26298827551404	-6.0449	4.72277672740769e-05	0.00183841251267525	2.1577746620657	ADGRD1	M
S100A7	-1.46582	12.0542270654386	-6.04356	4.73279813938501e-05	0.0018393752003275	2.15562130281737	S100A7	M
DIPK1C	-0.866868	7.49356000433795	-6.04084	4.75325345677657e-05	0.00184438344322821	2.15124004723263	DIPK1C	M
POC1A	-0.33349	8.21329496224459	-6.03813	4.77373486290097e-05	0.00184805734812501	2.14687202928289	POC1A	NOT
MED29	0.42190611503446	12.342178179929	6.03758	4.77789e-05	0.00184805734812501	2.14598825004898	MED29	NOT
ELF5	2.09783108590694	6.05698674638269	6.03546893417588	4.79394596212564e-05	0.00185132924255273	2.14257996811435	ELF5	F
GDNF-AS1	0.340045410390128	6.67343755677651	6.03068703330322	4.83045882775758e-05	0.0018602602249968	2.13487165386058	GDNF-AS1	NOT
CR1	0.75544501288207	5.22926092316787	6.03044164055824	4.83234e-05	0.0018602602249968	2.13447599721386	CR1	F
CHST1	-0.498865	6.79152503012138	-6.0289	4.84418629675725e-05	0.00186187904857067	2.13198865885755	CHST1	NOT
AC092546.1	-1.07913	8.41797361379083	-6.02604	4.86619e-05	0.0018645174935133	2.12738495725244	AC092546.1	M
AL121928.1	-0.463846	4.96732315571075	-6.02602	4.86635393087023e-05	0.0018645174935133	2.12735027264458	AL121928.1	NOT
AC005786.3	-0.424545	9.11299020563686	-6.02314	4.88871235745647e-05	0.00187014352788853	2.12269329164442	AC005786.3	NOT
AC245033.2	0.479219303545572	5.73997518154771	6.01988981266767	4.91398614437731e-05	0.00187447734199675	2.1174546225968	AC245033.2	NOT
TSR3	-0.608426	11.3849706195657	-6.01971	4.91542605686113e-05	0.00187447734199675	2.11715697296879	TSR3	M
RACK1	-0.296191	17.4355305709725	-6.01471	4.95462139249922e-05	0.00188647209519408	2.10908803417532	RACK1	NOT
MTCH2	-0.365771	12.0308415284715	-6.00865	5.00256570425608e-05	0.00189940876119739	2.09930423756375	MTCH2	NOT
CCDC142	0.319195826823655	8.10126098546134	6.00844521854321	5.00418756027874e-05	0.00189940876119739	2.09897491206685	CCDC142	NOT
ZNF329	0.269529658321206	9.24789852135891	6.00420706722234	5.03803267468797e-05	0.00190782432887671	2.09212671942997	ZNF329	NOT
RPS13	-0.299594	18.0392583755447	-6.00371	5.04201767808848e-05	0.00190782432887671	2.09132342261955	RPS13	NOT
SPPL2B	0.376335228248532	10.2940563576811	5.9996271758319	5.07487851854549e-05	0.00191728123627777	2.0847234095801	SPPL2B	NOT
ZNF710-AS1	0.536746016823567	7.99274405504444	5.99812065522189	5.08706073175393e-05	0.00191890860543932	2.08228748425225	ZNF710-AS1	NOT
SNHG19	-0.541554	11.6736075635568	-5.99496	5.11274969014827e-05	0.00192561799767439	2.07716982511835	SNHG19	NOT
VIPR2	-0.804348	6.82992798384007	-5.98995	5.1536924665861e-05	0.00193804287076806	2.06906620762301	VIPR2	M
AC025262.1	0.46013301798096	6.86171455476434	5.98230901283027	5.21679587296531e-05	0.00195440559174259	2.05670151738109	AC025262.1	NOT
RPS4X	0.346470551990244	18.7480688062766	5.98204616591525	5.21898180549801e-05	0.00195440559174259	2.05627588045257	RPS4X	NOT
AC067817.1	0.310504363551217	4.95125770528757	5.98177165648829	5.22126575929263e-05	0.00195440559174259	2.05583134736686	AC067817.1	NOT
STUB1	-0.504614	12.7740561727174	-5.97461	5.28122184350454e-05	0.00197132227156518	2.04423086042176	STUB1	NOT
KDM6B	0.39055777545585	13.7431745943036	5.97444225042603	5.28263888432395e-05	0.00197132227156518	2.04395828110066	KDM6B	NOT
LINC02014	0.577383081692052	4.8840539573934	5.97271032656611	5.29725208433737e-05	0.00197375288671457	2.04115156594842	LINC02014	NOT
AP003025.2	-0.846919	5.57572632101901	-5.9659	5.35513722902716e-05	0.00199227456483868	2.03010921632705	AP003025.2	M
COX7C	-0.404007	15.3619710050678	-5.9646	5.36623452191713e-05	0.00199335979923897	2.0280058884296	COX7C	NOT
AL133342.1	-0.571183	6.45181310074855	-5.95836	5.41999562683887e-05	0.00201026565349786	2.01787739171156	AL133342.1	NOT
LIX1L	-0.381012	10.276826282022	-5.95183	5.47683708289656e-05	0.00202826088200643	2.00727713578859	LIX1L	NOT
AC010624.5	0.799935631947362	6.4787245064738	5.9486267215604	5.50493710542132e-05	0.00203557370842044	2.00207734269706	AC010624.5	F
RPS14	-0.26282	18.8207584469601	-5.94546	5.53287602213564e-05	0.00204280489253638	1.99693358335543	RPS14	NOT
SLC16A9	0.880943517958475	7.32732256328123	5.94104014596346	5.57212496664136e-05	0.00205418367907892	1.98975122606086	SLC16A9	F
KCNC3	0.519917449406269	7.99767870477176	5.93841338955485	5.59558900194324e-05	0.00205733047744448	1.98548152673167	KCNC3	NOT
TYMP	-0.756322	12.3622849766667	-5.93729	5.60565535589668e-05	0.00205733047744448	1.98365525435632	TYMP	M
TTLL13P	0.376356012946157	5.97180169694818	5.93725282421122	5.60599e-05	0.00205733047744448	1.98359475171702	TTLL13P	NOT
TTL	-0.310953	11.3973092737012	-5.9351	5.62534e-05	0.00206132683181271	1.98009382387673	TTL	NOT
AL162457.2	-1.11252	5.58821585472324	-5.93148	5.65802806786967e-05	0.0020701926119797	1.97420617279165	AL162457.2	M
GATA6	-0.848192	9.30073867310672	-5.92864	5.68383581791545e-05	0.00207651740945973	1.96958203056529	GATA6	M
AC005046.1	-0.392639	4.97151795180022	-5.92726	5.69636503606181e-05	0.00207797938920291	1.96734464759202	AC005046.1	NOT
AC009041.2	1.04104421610201	7.41478996171587	5.92383720573966	5.72770086495958e-05	0.00208628721490785	1.9617703615125	AC009041.2	F
TXNRD1	0.498941237106033	14.7343431682496	5.91998737462687	5.76314023140281e-05	0.00209606270386304	1.95550269996658	TXNRD1	NOT
AC068279.2	1.5933807650703	7.04197509953859	5.9182098191825	5.77958135110449e-05	0.0020989096626485	1.95260805506367	AC068279.2	F
STX2	-0.564621	10.4428173762565	-5.91489	5.8104294505873e-05	0.00210426593096469	1.94719902938925	STX2	NOT
SNHG6	-0.383153	14.9924265574625	-5.91476	5.81160116357206e-05	0.00210426593096469	1.94699414269302	SNHG6	NOT
TMEM51	0.562015887619598	11.3520389800946	5.91275	5.83041e-05	0.00210788650954306	1.94371145220317	TMEM51	NOT
AC007163.1	0.566188037583779	6.30989297261966	5.91184042015156	5.83890099286593e-05	0.00210788650954306	1.94223211885612	AC007163.1	NOT
AC090527.3	0.601318807461079	5.40541791244401	5.90928895423171	5.86284313010595e-05	0.00211339883719559	1.9380740650236	AC090527.3	F
AC099778.1	0.432644888278574	8.47281339286695	5.90595352348523	5.89429794170682e-05	0.00211830704311628	1.93263698922939	AC099778.1	NOT
TPSAB1	-1.58075	9.20690634704549	-5.90533	5.90018614571977e-05	0.00211830704311628	1.93162241428063	TPSAB1	M
AL117344.2	0.597039410842749	5.5021599223303	5.90508284928286	5.90253809207139e-05	0.00211830704311628	1.93121744170018	AL117344.2	F
SUSD2	-0.840987	8.31293606674712	-5.90309	5.92147e-05	0.00212080537267838	1.92796335807864	SUSD2	M
TTC39C-AS1	0.603078973587918	6.50805720393201	5.90251555360864	5.92690601934494e-05	0.00212080537267838	1.92703108547382	TTC39C-AS1	F
LINC02613	0.977202915160838	8.45040638916935	5.89983082973373	5.95250201341006e-05	0.00212684118860376	1.92265222847672	LINC02613	F
GABRD	0.626147127626814	6.69669813633898	5.89872402646839	5.96308810814143e-05	0.00212750411448302	1.92084669995796	GABRD	F
AL355075.3	0.514974191381502	6.73810347034405	5.89406237450322	6.00789310709803e-05	0.00214035583675095	1.91324020699589	AL355075.3	NOT
SPRR1B	-1.12984	12.6193112809498	-5.89203	6.02755751486792e-05	0.00214383125570731	1.90991968337976	SPRR1B	M
LINC02801	0.753874328875958	5.60002589173032	5.89123468864643	6.03524393226861e-05	0.00214383125570731	1.90862469959025	LINC02801	F
VAX2	1.02393236508665	6.19122998485169	5.88855630931078	6.06127165051984e-05	0.00214994275953228	1.90425183567562	VAX2	F
ELOVL1	-0.372277	11.4022224007401	-5.88319	6.11379310182535e-05	0.00216473177851611	1.89548465615423	ELOVL1	NOT
AC044849.1	-1.00903	7.66618049253879	-5.88248	6.12073290954366e-05	0.00216473177851611	1.89433185658498	AC044849.1	M
IDH2	0.360447740074047	12.2689471331458	5.87911366327283	6.1539804771263e-05	0.00217333617777701	1.88882702321129	IDH2	NOT
RPL27A	-0.477398	17.7985369493583	-5.87672	6.17774704854385e-05	0.00217669156201182	1.88491015162758	RPL27A	NOT
LRRC10B	-0.827631	5.37206560164358	-5.87635	6.18134668791932e-05	0.00217669156201182	1.88431822304389	LRRC10B	M
AC073878.1	0.369797782169841	5.37487716949511	5.87537179279236	6.19113097130403e-05	0.00217699104630211	1.88271102375481	AC073878.1	NOT
MYCN	-0.988657	6.47220092667007	-5.87372	6.20764483150413e-05	0.00217764464308295	1.88000414962247	MYCN	M
PIK3R3	0.402733145024738	12.2646061028784	5.87339398398748	6.21086271726301e-05	0.00217764464308295	1.87947752669186	PIK3R3	NOT
GRIN2D	0.344036945558511	7.4469859804131	5.87149450769905	6.22987537843485e-05	0.00218104460824312	1.87637156401469	GRIN2D	NOT
SNX10	-0.730267	8.34597212743421	-5.87064	6.23846e-05	0.00218104460824312	1.87497215189719	SNX10	M
FAN1	0.322130248188516	10.6221673810164	5.86894998530153	6.25544075956215e-05	0.00218384785714915	1.87221002809172	FAN1	NOT
CHI3L2	-1.84986	8.17559995489291	-5.86553	6.28995942321734e-05	0.00218629043515596	1.86661796028381	CHI3L2	M
GRIK1	0.589766328343952	9.61232208119232	5.86509620887829	6.29437126845682e-05	0.00218629043515596	1.86590544686866	GRIK1	F
AC091978.1	0.334101588826254	7.46364283620758	5.86474790739463	6.29790233941179e-05	0.00218629043515596	1.86533553803672	AC091978.1	NOT
TFDP1	-0.484133	11.7807966027791	-5.86422	6.30325713706854e-05	0.00218629043515596	1.86447189178613	TFDP1	NOT
DEAF1	-0.251558	11.1191300866446	-5.86382	6.30729717627478e-05	0.00218629043515596	1.86382078088722	DEAF1	NOT
TNXB	-0.948816	12.2928151383585	-5.86288	6.31690446313092e-05	0.00218651034030645	1.86227409966929	TNXB	M
SDF4	-0.502657	12.1521695327961	-5.86095	6.33649053205817e-05	0.00219017874163395	1.85912819769937	SDF4	NOT
FAM210B	-0.512397	11.8718237797576	-5.85857	6.36086591960982e-05	0.00219355603592116	1.85522658219124	FAM210B	NOT
EMILIN1	-0.740016	8.91628885724263	-5.85737	6.37317974949188e-05	0.00219355603592116	1.85326126116293	EMILIN1	M
APOE	-1.3699	15.4291527603866	-5.85736	6.37327e-05	0.00219355603592116	1.85324736834437	APOE	M
SDR9C7	-0.949807	8.18800363599614	-5.85619	6.38531431773247e-05	0.00219460281092391	1.85132825936788	SDR9C7	M
TMEM99	-0.530791	10.0981611947551	-5.85192	6.42940650209604e-05	0.00220664475553629	1.8443352720368	TMEM99	NOT
ELOF1	-0.328999	11.0629118566455	-5.84961	6.4533998177511e-05	0.00221176437073078	1.84055005782214	ELOF1	NOT
GLTP	-0.482717	13.8545049476826	-5.84779	6.47233766550733e-05	0.00221472588411056	1.8375723178805	GLTP	NOT
AL158206.1	-0.421326	8.77875375933515	-5.84704	6.48021813596038e-05	0.00221472588411056	1.83633577691598	AL158206.1	NOT
AL356441.1	0.580370417801825	7.10285040241143	5.84573694436793	6.49383718879949e-05	0.0022162720534547	1.83420232141034	AL356441.1	NOT
SRPK3	0.445204889708185	5.83568678248643	5.84208923145572	6.53216104241484e-05	0.00222623357037154	1.82822271155565	SRPK3	NOT
AC023669.1	-0.976627	6.18564993475221	-5.83931	6.56152e-05	0.00223311633285054	1.82366548481367	AC023669.1	M
GCK	0.389292767443125	6.21722902356867	5.83656007257349	6.59070694291672e-05	0.00223992115460244	1.81915524050915	GCK	NOT
RASGEF1C	1.32376260225914	7.20388237470259	5.83385585875329	6.6195418028936e-05	0.0022465876692606	1.81471889891997	RASGEF1C	F
AC053503.5	0.539264230737839	4.95894691746697	5.8295527162074	6.6657e-05	0.00225895252745306	1.80765729906405	AC053503.5	NOT
TRAPPC5	-0.38651	13.4104052366652	-5.82873	6.67451501873852e-05	0.00225895252745306	1.80631433344555	TRAPPC5	NOT
AC010329.1	0.618498207339428	8.96126610017753	5.82718338194342	6.69126011246476e-05	0.00225957928834558	1.80376800573719	AC010329.1	F
SNRPN	0.34247259678922	11.5226017992955	5.82684560492677	6.69491236944153e-05	0.00225957928834558	1.80321347456327	SNRPN	NOT
AP001160.3	-0.512616	7.05750152314943	-5.82417	6.72391470820914e-05	0.00226622895725644	1.79882068062905	AP001160.3	NOT
AC079848.2	0.514159395615872	5.55737622180694	5.82147015609273	6.75331863521237e-05	0.00227058859636797	1.7943863496314	AC079848.2	NOT
CCNA1	-0.854788	6.0965931334633	-5.82127	6.75548560557608e-05	0.00227058859636797	1.79406031817327	CCNA1	M
Z99127.4	0.559924091281735	9.60095187516664	5.81983657911383	6.77117423370912e-05	0.00227272691084055	1.79170299907642	Z99127.4	NOT
SVOPL	0.671768753309771	6.34864943166246	5.81675911505371	6.80494729644912e-05	0.00228091603445646	1.78664684456364	SVOPL	F
FRMPD1	0.839089598547513	6.51165445204758	5.81527928875424	6.8212505213814e-05	0.00228091603445646	1.78421506233318	FRMPD1	F
ZNF136	0.243064018177845	10.312361023931	5.81506152369059	6.82365310702052e-05	0.00228091603445646	1.78385718483324	ZNF136	NOT
LINC01138	0.568963890250368	10.5684980714724	5.81336160678126	6.84244e-05	0.00228406232192599	1.7810632883726	LINC01138	NOT
PRR3	0.426082789150293	10.332239234569	5.81214112688148	6.85595991476366e-05	0.00228544502329632	1.7790571138627	PRR3	NOT
RPL37	-0.469797	18.4666001576733	-5.8112	6.86642569461894e-05	0.00228580684872233	1.77750697913674	RPL37	NOT
RET	0.29858552346061	7.60011575861813	5.81032917356093	6.87608556992628e-05	0.00228589977036785	1.77607830483493	RET	NOT
LINC00200	-0.661705	5.92439266696929	-5.80835	6.89809461075912e-05	0.00229009222717954	1.77283069367091	LINC00200	M
EXD1	0.589391000799407	5.57987499261937	5.80418765833194	6.94476461260018e-05	0.00230244930720872	1.76597828671761	EXD1	F
PDCD2	-0.653117	11.5019915078095	-5.80199	6.96954105188403e-05	0.0023075241352216	1.76235912068668	PDCD2	M
HOXD8	-0.487866	9.97109854214763	-5.80084	6.98250120701423e-05	0.00230867828239515	1.76047111254328	HOXD8	NOT
RGS22	-0.791653	8.48259435928954	-5.79523	7.0462062053229e-05	0.00232658472644049	1.75124133151102	RGS22	M
GALNT14	0.917162486096307	9.68119165152032	5.79357943671773	7.06510126416195e-05	0.00232966695000133	1.74851978898634	GALNT14	F
P4HA3	-0.638986	9.12160691463806	-5.79211	7.08197405707538e-05	0.0023320749165245	1.74609566437552	P4HA3	M
FOXI2	0.504363902006945	5.64472197774402	5.79104130903663	7.09421741623224e-05	0.00233295398108971	1.74434026476932	FOXI2	NOT
ABI3BP	-0.704796	12.7887388457912	-5.78961	7.1107e-05	0.0023338143536234	1.74198230487055	ABI3BP	M
NAXE	-0.331928	11.5398276594521	-5.78915	7.11598844690653e-05	0.0023338143536234	1.74122629535355	NAXE	NOT
INSL6	-0.503353	7.62213492248306	-5.78681	7.14304323075991e-05	0.00233483536606857	1.7373698190692	INSL6	NOT
SEPTIN7-AS1	0.313324942579164	7.67257090370235	5.78622006354274	7.14987e-05	0.00233483536606857	1.7364	SEPTIN7-AS1	NOT
C12orf81	-0.986915	5.21094054721845	-5.78523	7.16132949706904e-05	0.00233483536606857	1.73477149550807	C12orf81	M
PAF1	0.310078352474319	11.8216384390812	5.78430803671564	7.17207225514797e-05	0.00233483536606857	1.73324813113448	PAF1	NOT
AC004156.1	0.394405351919005	5.13534875249146	5.78428169766466	7.17237856680728e-05	0.00233483536606857	1.73320472841401	AC004156.1	NOT
KCNQ3	0.910590965182426	10.7298182818883	5.78391960214401	7.17659e-05	0.00233483536606857	1.73260804037824	KCNQ3	F
RUNX2	0.431959554570033	10.2747419935081	5.77526225662765	7.2780853241209e-05	0.00236469844237571	1.71833621568237	RUNX2	NOT
AC093765.2	0.565615276472284	4.67296861810926	5.77045904174947	7.33504680464701e-05	0.00237845327069069	1.7104133708321	AC093765.2	NOT
RNF148	0.500315583012449	5.13302210930528	5.76969388160061	7.34416413019165e-05	0.00237845327069069	1.70915094275604	RNF148	NOT
DYNLRB2	-0.329956	8.50911844961225	-5.76875	7.3554096709855e-05	0.00237845327069069	1.70759598792036	DYNLRB2	NOT
DCLK1	-0.897091	12.3186381011788	-5.76841	7.35946227060399e-05	0.00237845327069069	1.70703620517798	DCLK1	M
COX4I1	-0.278959	15.9745408962737	-5.76357	7.41751818334914e-05	0.00239404083565367	1.69905063317175	COX4I1	NOT
BDNF-AS	0.318075344307276	9.76175297107547	5.76173161275591	7.43975054248145e-05	0.00239565598902777	1.69600911169497	BDNF-AS	NOT
LINC00222	0.672257908068227	5.56831215957231	5.76153025322024	7.44218476565176e-05	0.00239565598902777	1.69567664720716	LINC00222	F
ZNF853	-0.393911	7.63551172154855	-5.76056	7.45386643313648e-05	0.00239625088710646	1.69408268428635	ZNF853	NOT
GPR1-AS	0.528300310189643	4.9201042260589	5.75620930793947	7.50681419990177e-05	0.00240448857881084	1.6868891340802	GPR1-AS	NOT
SFRP1	1.02989388392154	12.0534222241207	5.75616242357936	7.50738628787626e-05	0.00240448857881084	1.68681168676398	SFRP1	F
KCNJ13	-0.563491	7.33796342744967	-5.75602	7.50909310766188e-05	0.00240448857881084	1.68658065838262	KCNJ13	NOT
LINC02525	0.312247480591937	4.8038623613283	5.75100533270798	7.5705947790061e-05	0.00242100070308164	1.67829087010699	LINC02525	NOT
FOLH1	0.96228589349795	7.14049138099222	5.74916663567883	7.59327e-05	0.00242472041407559	1.67525195631973	FOLH1	F
PLB1	0.43949034832788	8.7828037428254	5.74750138029809	7.61386092986596e-05	0.00242472041407559	1.67249928077752	PLB1	NOT
AC074050.4	0.503385391550856	5.85214313069531	5.74718412443238	7.61779117948576e-05	0.00242472041407559	1.67197481016405	AC074050.4	NOT
HIST1H2BD	0.380798146600766	9.8325057698102	5.74581732362696	7.63474791153521e-05	0.00242472041407559	1.66971512245962	HIST1H2BD	NOT
HCG9	0.530901715036911	6.26879523072347	5.74577080953833	7.63532567095744e-05	0.00242472041407559	1.66963821750654	HCG9	NOT
SLC26A7	0.883952780551822	7.22909986061791	5.74523944733997	7.64192907916141e-05	0.00242472041407559	1.66875965771054	SLC26A7	F
MGAT2	0.430513513061063	10.2510090848189	5.74443859071097	7.65189294453233e-05	0.00242472467194231	1.66743543657745	MGAT2	NOT
SLC8B1	0.317688402333573	11.0996772558211	5.74046845552218	7.70148980229678e-05	0.00243727147405673	1.66086943786078	SLC8B1	NOT
LINC02680	-0.562799	8.93126837878194	-5.73571	7.7613858642489e-05	0.00245304086562928	1.65299607310666	LINC02680	NOT
NFYB	-0.282846	11.4792711830746	-5.73479	7.77302010037358e-05	0.00245353567106092	1.65147379456496	NFYB	NOT
LERFS	2.68750909805538	7.41734454881032	5.73364808035959	7.78748504943624e-05	0.00245441789203039	1.64958430549041	LERFS	F
C9orf43	0.407861971023628	6.72176071073348	5.73257638610122	7.80108923693871e-05	0.00245441789203039	1.64781045259608	C9orf43	NOT
AC009309.1	0.909929980259472	7.21472612833095	5.73218750200794	7.80603195306777e-05	0.00245441789203039	1.64716673658266	AC009309.1	F
CTCF	-0.249553	12.126760021906	-5.73076	7.8242169652211e-05	0.00245650566323466	1.64480190879896	CTCF	NOT
TRAF4	0.392116635367667	11.5279369187762	5.73008329738502	7.83283363564235e-05	0.00245650566323466	1.64368329181258	TRAF4	NOT
ARF4	0.322383157922971	14.1979313971457	5.72896554828175	7.84711001723299e-05	0.00245781975449786	1.64183263541858	ARF4	NOT
AC002377.1	0.492761724200802	6.53553825840549	5.72598389570297	7.88532715683679e-05	0.00246661941152502	1.63689504047936	AC002377.1	NOT
MRPS6	-0.272916	12.633701759423	-5.72502	7.89774742564028e-05	0.00246707749061753	1.63529551082776	MRPS6	NOT
MRPS33	-0.300167	12.0911388810399	-5.72291	7.92492492406177e-05	0.00246707749061753	1.63180424285372	MRPS33	NOT
AL008730.1	0.59473014623491	6.63659562079466	5.72244255149599	7.93097282794708e-05	0.00246707749061753	1.63103	AL008730.1	F
CRELD2	-0.467277	10.6853795505719	-5.72188	7.93821566896467e-05	0.00246707749061753	1.6301012467331	CRELD2	NOT
LINC01968	0.457666500708737	5.53359149749322	5.72123836026388	7.94655739037022e-05	0.00246707749061753	1.62903384410134	LINC01968	NOT
DTNB	0.352354357267897	11.5586544591889	5.72094997014404	7.95029e-05	0.00246707749061753	1.62855600880701	DTNB	NOT
FGL2	-0.716413	11.7979834912048	-5.72011	7.96116162354002e-05	0.00246707749061753	1.6271677880125	FGL2	M
SMIM3	0.832892673731344	9.8771514545628	5.7196020911639	7.96778555940577e-05	0.00246707749061753	1.62632254236321	SMIM3	F
BLOC1S4	-0.935303	9.86177548839994	-5.71843	7.98301930985877e-05	0.00246816953222462	1.62438130612743	BLOC1S4	M
KDELR3	-0.505215	9.23632818551044	-5.71777	7.99156993157102e-05	0.00246816953222462	1.6232933228531	KDELR3	NOT
RERG-AS1	0.74300687885429	5.73253068654183	5.71196275892465	8.06768751062339e-05	0.00248852416783381	1.61365908209754	RERG-AS1	F
ZNF611	0.385741935206106	11.0314277676852	5.71103774519171	8.07987339847622e-05	0.00248913217413487	1.61212515182401	ZNF611	NOT
ZKSCAN2	0.320983899271314	7.43083045944173	5.70595276071273	8.14720853967169e-05	0.00250159268251407	1.6036906469059	ZKSCAN2	NOT
AC010980.1	0.469793322569624	5.22314517666538	5.70535563502345	8.15515e-05	0.00250159268251407	1.60269994712768	AC010980.1	NOT
AC090844.2	0.36632880518839	6.50761211453962	5.70499997195503	8.15989089778906e-05	0.00250159268251407	1.60210983721667	AC090844.2	NOT
AC104984.2	0.614996851071143	6.88746123237903	5.70488786220975	8.16138453134721e-05	0.00250159268251407	1.60192382294946	AC104984.2	F
CSNK1G3	-0.325973	11.6596241409102	-5.69857	8.24604731960438e-05	0.00252436785281557	1.59143534319073	CSNK1G3	NOT
UNC13C	0.986626572174719	8.62347153620886	5.69538005359289	8.2891097097228e-05	0.00253436669267911	1.58614177949489	UNC13C	F
SAMM50	-0.386883	11.4961927292352	-5.69349	8.31470396662951e-05	0.0025358944668325	1.58300854657892	SAMM50	NOT
AC092894.1	0.952869566324241	7.63303280122227	5.69285862598869	8.32333359547084e-05	0.0025358944668325	1.58195428624694	AC092894.1	F
AC016907.2	0.484372584311084	6.11449740844305	5.69271213250819	8.32532654902332e-05	0.0025358944668325	1.58171096740189	AC016907.2	NOT
PTOV1-AS1	0.486321990768041	8.13392975822241	5.69074940982561	8.35207667687998e-05	0.00253868301400382	1.57845068080045	PTOV1-AS1	NOT
MESP1	0.412821981035208	6.54278688679348	5.69051206943713	8.35531753624041e-05	0.00253868301400382	1.57805639642618	MESP1	NOT
AC007365.1	0.463339828346428	6.84615882019205	5.68611471167426	8.41560304410446e-05	0.00255381587769287	1.57074978129238	AC007365.1	NOT
BMPER	0.523150715889612	7.68374669803676	5.68468690718119	8.43527581799406e-05	0.00255660200414029	1.56837675869629	BMPER	NOT
LINC01269	0.380402848658171	4.98263509952401	5.68309957394362	8.4572e-05	0.00256006377419628	1.56573825636238	LINC01269	NOT
GLDN	-1.19274	10.2501147386191	-5.68231	8.46814822583343e-05	0.00256019647601872	1.56442385541339	GLDN	M
BRICD5	0.232949341165476	6.24189983077481	5.67926221035014	8.51046148877054e-05	0.00256980081237126	1.55936	BRICD5	NOT
AC087564.1	0.694121960682961	5.66951762433221	5.67416674676946	8.58172652132976e-05	0.00258811277069014	1.55088319548358	AC087564.1	F
ENO4	-0.514215	8.40947830131348	-5.67286	8.60008297355046e-05	0.00259044279232976	1.54871159655781	ENO4	NOT
AC009230.1	-0.772073	8.33467185903593	-5.67201	8.61204730851286e-05	0.00259084405943014	1.54729868920969	AC009230.1	M
AL137077.2	0.499621670344633	6.66544857821346	5.66958456768958	8.64634910837354e-05	0.00259795604282178	1.54325873151577	AL137077.2	NOT
NPR2	-0.261089	8.09338667949856	-5.66588	8.69896578993696e-05	0.00261054677794561	1.53709274532191	NPR2	NOT
EIF3E	-0.294809	15.3989196917406	-5.66299	8.74023949988709e-05	0.00261638266943242	1.53228205124087	EIF3E	NOT
AL160314.2	0.383472631913158	6.90582581883026	5.66294238401016	8.74093458452154e-05	0.00261638266943242	1.53220122967389	AL160314.2	NOT
DKK2	-0.570143	11.0975236405569	-5.66227	8.75062325832003e-05	0.00261638266943242	1.53107533937145	DKK2	NOT
TMEM204	0.370752952436892	10.3847349585425	5.65842217937863	8.80592494450582e-05	0.00262247954917388	1.52467267185053	TMEM204	NOT
PDGFRL	-0.918456	9.75299	-5.65765	8.81707167883751e-05	0.00262247954917388	1.52338700543618	PDGFRL	M
IFNLR1	0.600052870693359	10.582618731047	5.6575401601339	8.81866557006065e-05	0.00262247954917388	1.52320329855598	IFNLR1	F
SIRPA	-0.286384	10.581095939466	-5.6575	8.81926387074127e-05	0.00262247954917388	1.52313434887526	SIRPA	NOT
KLHDC2	-0.308804	11.8958752583987	-5.65644	8.83456195013063e-05	0.00262247954917388	1.52137294657259	KLHDC2	NOT
CTHRC1	-1.0194	10.6552940625313	-5.65637	8.83558646533058e-05	0.00262247954917388	1.52125509412624	CTHRC1	M
ALYREF	-0.571663	11.6807820749537	-5.65475	8.85908107814168e-05	0.00262625410842039	1.51855619562122	ALYREF	NOT
THY1	-1.07725	10.7443937724504	-5.6522	8.89625322279768e-05	0.0026325920061688	1.51430070288283	THY1	M
GCAT	0.438110970175867	9.51258212152948	5.65117008706087	8.91125803947981e-05	0.0026325920061688	1.51258797624771	GCAT	NOT
LINC02100	-0.394588	6.24019575516909	-5.65084	8.9160953729363e-05	0.0026325920061688	1.51203643289631	LINC02100	NOT
AL109920.1	-0.389253	4.81484726496276	-5.65032	8.92367447921632e-05	0.0026325920061688	1.5111728793506	AL109920.1	NOT
HERPUD1	0.29397221889983	13.9310110497762	5.64931733503182	8.93838038811448e-05	0.00263374187784249	1.50949939732054	HERPUD1	NOT
AL355353.1	0.511848887920231	7.62617328164577	5.6472440272649	8.96883444357232e-05	0.00263394522640643	1.50604256732324	AL355353.1	NOT
HECW2	0.297996155643681	10.9726002368037	5.64449955100332	9.00931503200725e-05	0.00263394522640643	1.50146575524723	HECW2	NOT
AC011468.3	-0.495354	7.24026147134192	-5.64428	9.01260091602547e-05	0.00263394522640643	1.50109514980884	AC011468.3	NOT
PDPN	-0.833369	10.7718	-5.64378	9.02000486706098e-05	0.00263394522640643	1.50026057439811	PDPN	M
TMEM213	2.14587495902826	6.37583324994899	5.64346432349499	9.02463436004905e-05	0.00263394522640643	1.49974	TMEM213	F
SET	-0.400029	14.6773286719917	-5.64332	9.02674382392537e-05	0.00263394522640643	1.49950155262527	SET	NOT
DHRSX	-0.379458	11.703372195748	-5.64281	9.03439994006135e-05	0.00263394522640643	1.49863991670978	DHRSX	NOT
AC137936.1	-0.662649	5.02301394317552	-5.64275	9.03518e-05	0.00263394522640643	1.49855169476786	AC137936.1	M
KHDRBS1	-0.238125	13.8271686761076	-5.64229	9.04199903040198e-05	0.00263394522640643	1.4977854203546	KHDRBS1	NOT
GFER	-0.348143	9.96850755690112	-5.64181	9.04918771692474e-05	0.00263394522640643	1.49697773351512	GFER	NOT
ATP5MC3	-0.305059	14.477472267106	-5.64122	9.05796987741542e-05	0.00263394522640643	1.49599188176796	ATP5MC3	NOT
AC079210.1	0.618394893909393	6.35332050696155	5.6395099494697	9.08340403629429e-05	0.00263819296253182	1.49314212389399	AC079210.1	F
AC245140.2	0.588558836597002	7.22886833658453	5.63804111413266	9.10533621171902e-05	0.00264141467627582	1.49069114401333	AC245140.2	F
AC002456.1	0.570421947614648	6.41332988881759	5.63714992355292	9.11867e-05	0.00264213743870732	1.48920390444418	AC002456.1	NOT
AC068587.4	-0.419852	13.129	-5.63631	9.13133046429425e-05	0.0026426634293815	1.4877938499243	AC068587.4	NOT
AP003108.1	0.426685055188845	5.49274758679747	5.63327515720846	9.17688e-05	0.00265088848486801	1.48273629021797	AP003108.1	NOT
S100A9	-2.38869	12.3388757477541	-5.63245	9.18937205035469e-05	0.00265088848486801	1.48135424923014	S100A9	M
KRTCAP2	-0.319127	13.5811562448408	-5.63188	9.19792842009987e-05	0.00265088848486801	1.4804083783232	KRTCAP2	NOT
KATNAL1	-0.327793	10.7913463706946	-5.63153	9.20327e-05	0.00265088848486801	1.4798188676902	KATNAL1	NOT
RPL38	-0.466612	17.1325530500216	-5.62846	9.24976790855298e-05	0.00266113747810648	1.47469648749147	RPL38	NOT
CACNA2D2	0.899032300118788	8.31577024794561	5.62750678520954	9.26427303512041e-05	0.00266216751556385	1.47310398365526	CACNA2D2	F
NXF1	0.446700648296527	12.4384836031086	5.62625277348331	9.28338641182797e-05	0.0026627769103523	1.47100934794624	NXF1	NOT
PCDHGB4	0.382987591665525	5.23098798004403	5.62593421501775	9.28824841513235e-05	0.0026627769103523	1.47047720889846	PCDHGB4	NOT
LATS2-AS1	-0.529333	6.79070821228323	-5.62468	9.30736904173197e-05	0.00266512301773119	1.46838718316519	LATS2-AS1	NOT
VAMP8	-0.334913	13.6797216850303	-5.62328	9.32885103789556e-05	0.00266782287204121	1.4660441583532	VAMP8	NOT
AC074194.1	0.4005139937997	5.04081420524453	5.62263934532979	9.3386938191528e-05	0.00266782287204121	1.46497241573003	AC074194.1	NOT
AC119677.1	0.55460589509984	4.99333165451432	5.61130978485953	9.51436305072983e-05	0.00271482434215673	1.4460321566159	AC119677.1	NOT
PCNX2	-0.376618	11.1999342175585	-5.61043	9.52822087444138e-05	0.0027155986698057	1.44455295228584	PCNX2	NOT
ABCB9	0.386914618611524	9.15647732814946	5.60851489522925	9.55823109260624e-05	0.00271633377782512	1.4413569791644	ABCB9	NOT
HOXC13	-0.368512	7.95959704554492	-5.60844	9.55936313876396e-05	0.00271633377782512	1.44123661710372	HOXC13	NOT
TIGD7	0.420683417281449	8.47051090243454	5.60813301222579	9.56424e-05	0.00271633377782512	1.44071809469354	TIGD7	NOT
AL445433.2	-0.4409	5.66852500010125	-5.60721	9.57871383796885e-05	0.0027172770524287	1.43918140253891	AL445433.2	NOT
CEACAM6	2.41472417160863	6.5254182874459	5.60203646368519	9.6607353098028e-05	0.00273735811661947	1.43051585746444	CEACAM6	F
AF131216.4	0.348739081683747	5.1796474025138	5.60040445884861	9.68673937411887e-05	0.00274153850253808	1.42778389224671	AF131216.4	NOT
PPARD	0.301484055600426	12.3619687377147	5.59624025078364	9.75343e-05	0.00275720957027919	1.42081132302856	PPARD	NOT
SHISA2	-0.527207	8.41849577405449	-5.59458	9.78021716825968e-05	0.00276157974456723	1.41802341061228	SHISA2	NOT
SHANK2	0.999518078875088	9.63665885238883	5.59296632911601	9.80619283085944e-05	0.00276429928850924	1.41532772593693	SHANK2	F
IRX4	-0.811431	10.3941917321635	-5.59257	9.8125364599495e-05	0.00276429928850924	1.41467048617376	IRX4	M
AC145098.1	0.624868102043771	5.25846683272393	5.59011510576759	9.85239217708232e-05	0.00277025393787964	1.41055088133421	AC145098.1	F
PARP4	-0.412545	11.4810345574546	-5.58987	9.85641071955698e-05	0.00277025393787964	1.41013643829966	PARP4	NOT
AC091271.1	0.56953899289787	10.4616521995297	5.58861892266331	9.87672685269511e-05	0.00277232809335443	1.40804376479977	AC091271.1	NOT
SLIT3	-0.866826	13.2664374423239	-5.58802	9.88654e-05	0.00277232809335443	1.40703405697711	SLIT3	M
AC016766.1	0.580601798553228	5.99538404391145	5.58357667205746	9.95920301188396e-05	0.00278601894101191	1.39959225474773	AC016766.1	NOT
KRT78	-0.64044	8.24487243041464	-5.58332	9.96343682223959e-05	0.00278601894101191	1.39916029820261	KRT78	M
S100A14	-0.528548	15.7927235583677	-5.58294	9.96966725444182e-05	0.00278601894101191	1.39852496911575	S100A14	NOT
CAPN9	0.465870659164118	5.26978155236583	5.58038708982401	0.000100117487239382	0.00279457380188918	1.39424421261881	CAPN9	NOT
AC098483.1	-1.15946	4.68781911478028	-5.57689	0.000100697012918526	0.00280444198531631	1.38837832740591	AC098483.1	M
PRXL2A	-0.576595	13.645683252551	-5.5765	0.000100761580723941	0.00280444198531631	1.38772687207226	PRXL2A	NOT
SLC66A1	-0.360819	8.6791825846752	-5.57601	0.000100843178317289	0.00280444198531631	1.38690419211367	SLC66A1	NOT
LZTS3	0.586184731827464	7.72508449487143	5.57548131481418	0.000100931369875345	0.00280444198531631	1.38601577913967	LZTS3	F
HOXC11	0.620894655004379	8.30765719768187	5.57472518269867	0.000101057431865426	0.00280474658279807	1.38474721906264	HOXC11	F
FUS	0.297979340951857	14.9305063443669	5.57377667562332	0.000101216	0.00280594610904894	1.3831557977266	FUS	NOT
LANCL3	0.465004306969997	8.67200769162885	5.56853002123041	0.000102097	0.00282200039924347	1.37435057033383	LANCL3	NOT
CFAP54	-0.581099	8.18190644978667	-5.56836	0.000102125608232418	0.00282200039924347	1.37406127331573	CFAP54	NOT
AC025580.1	0.457227312921281	5.89232899489003	5.56627438665915	0.000102478	0.00282200039924347	1.37056384106439	AC025580.1	NOT
RSPH10B2	0.390049882092418	5.12418948627217	5.56380710808584	0.000102896255538571	0.00282200039924347	1.36642098209674	RSPH10B2	NOT
AP002360.1	0.368529439313585	9.08366220779418	5.56361927965272	0.000102928195688713	0.00282200039924347	1.3661055601688	AP002360.1	NOT
BCL7C	-0.639912	12.282072138047	-5.5632	0.000102999362658342	0.00282200039924347	1.36540310947132	BCL7C	M
BAIAP3	0.599576385235536	6.69373128255586	5.56282300724455	0.000103064	0.00282200039924347	1.36476831752399	BAIAP3	F
ALDH6A1	0.388882045321319	10.4018104767541	5.56256350594263	0.000103107923643665	0.00282200039924347	1.36433249727364	ALDH6A1	NOT
RAB5IF	-0.410145	12.7324568561829	-5.56236	0.000103143341820307	0.00282200039924347	1.36398345244519	RAB5IF	NOT
MACROD2	0.340796940954439	13.9641956051475	5.56228427168511	0.000103155513790302	0.00282200039924347	1.36386352580946	MACROD2	NOT
AL391597.1	0.512238193136508	4.87957551366528	5.56224203944577	0.000103162713479083	0.00282200039924347	1.36379259617689	AL391597.1	NOT
C12orf60	0.388036237124264	7.51752192432779	5.56211367007106	0.000103184600940821	0.00282200039924347	1.36357699647993	C12orf60	NOT
RPL34	-0.320049	18.6305318910975	-5.56103	0.000103369070882515	0.0028238761426739	1.36176171389282	RPL34	NOT
EPHA1	-0.571696	9.20523954212598	-5.56031	0.000103492832630533	0.00282393244450594	1.36054564771512	EPHA1	NOT
LAMB1	0.428787572017029	12.1104192063152	5.55966581037792	0.000103602905670893	0.00282393244450594	1.35946530653295	LAMB1	NOT
SULT6B1	0.75863244657366	5.88709381813274	5.5561281390207	0.000104211	0.00283602114448882	1.35352155355293	SULT6B1	F
LILRB4	-1.23161	5.39665125116516	-5.55546	0.000104325257262949	0.00283602114448882	1.3524	LILRB4	M
CCDC39	-0.676077	6.59447982136767	-5.55506	0.000104395558380108	0.00283602114448882	1.35171934342679	CCDC39	M
AC243571.2	0.689673802348834	6.73737332767346	5.55082086078733	0.00010512930202168	0.0028527737546373	1.34460130972675	AC243571.2	F
POLR3K	-0.312204	10.360738623022	-5.54571	0.000106021475399674	0.00287378343997693	1.33601300409705	POLR3K	NOT
UBAC1	-0.481773	12.4596528878698	-5.54446	0.000106241679409689	0.00287655249317257	1.33390438425534	UBAC1	NOT
FAIM2	0.562491938702752	5.59134	5.54038737320565	0.000106960277589014	0.00289279472174149	1.32705	FAIM2	NOT
AC019131.1	0.75266436089578	7.74705454332739	5.53933348576708	0.000107147079428872	0.00289359679058653	1.32528019554449	AC019131.1	F
AKAP7	-0.329747	9.99566791239806	-5.53849	0.00010729626793503	0.00289359679058653	1.32386613262282	AKAP7	NOT
IRF7	0.80712607453931	10.7750249730427	5.53764794337116	0.00010744655538449	0.00289359679058653	1.32244364082564	IRF7	F
NOP53	-0.30257	15.175203337306	-5.53754	0.000107464916918943	0.00289359679058653	1.32226998278914	NOP53	NOT
PXMP2	-0.48932	10.4050458316217	-5.53673	0.000107610202987279	0.00289431062515895	1.32089695525001	PXMP2	NOT
GALNT9	0.317890399203852	5.05676059298122	5.53528507099108	0.000107867856718766	0.00289804182196571	1.31846655022781	GALNT9	NOT
AL022069.1	0.509020514709712	6.3542459195075	5.53151262045717	0.000108544089096417	0.0029097735806263	1.31211528186499	AL022069.1	NOT
ZNF414	-0.62919	9.8996799660816	-5.53035	0.000108752851325989	0.0029097735806263	1.31016255254394	ZNF414	M
AL731557.1	-0.530031	4.61140972210117	-5.53024	0.000108772390448349	0.0029097735806263	1.30997997859696	AL731557.1	NOT
AC099343.3	0.399443615294127	9.12837505282414	5.53019037361538	0.000108782162342029	0.0029097735806263	1.30988868213581	AC099343.3	NOT
SLC6A7	0.420645995126275	5.19862973413468	5.5278999516492	0.000109195857053406	0.00291210902169819	1.30603113871555	SLC6A7	NOT
SYT11	-0.404669	8.78943714968477	-5.52779	0.000109216554477318	0.00291210902169819	1.30583852746379	SYT11	NOT
DNAAF4	-0.444326	9.34102920912919	-5.52772	0.000109227989405456	0.00291210902169819	1.30573212911626	DNAAF4	NOT
LINC02569	0.450347382680115	6.29596653351119	5.52664910980487	0.000109422481131533	0.00291239642024182	1.30392415045645	LINC02569	NOT
AC010148.1	0.814942347408103	8.12641869514397	5.52603272523585	0.00010953433773839	0.00291239642024182	1.30288579651478	AC010148.1	F
AC006197.2	0.564023493145139	4.78292159979557	5.52568594789316	0.000109597320968555	0.00291239642024182	1.3023015960755	AC006197.2	NOT
AC011472.3	-0.676161	6.95328975441885	-5.52341	0.000110011796029163	0.00292022597564123	1.29846549352957	AC011472.3	M
MUC4	0.708564265855878	6.06109830318038	5.52062385265123	0.000110521066430292	0.0029305520639536	1.29377177819459	MUC4	F
ANKRD36C	0.482737078925323	11.7578203470713	5.51738987277662	0.000111115492566544	0.00294311122050169	1.28832051163887	ANKRD36C	NOT
BDNF	0.311814328218459	8.52008601457734	5.51572531014357	0.000111422758545742	0.00294804536399852	1.28551411434474	BDNF	NOT
ATP5PO	-0.278326	13.9826178851105	-5.51408	0.000111727817297166	0.00295161984087649	1.28273552567548	ATP5PO	NOT
PODN	-0.874613	9.58632625016575	-5.51369	0.000111800111339831	0.00295161984087649	1.28207815715984	PODN	M
AC022868.2	0.564143155625673	6.20282121053649	5.51244348835304	0.000112031177083985	0.00295451918093349	1.27997992851026	AC022868.2	NOT
ZC2HC1B	0.607771773624481	6.75811467212996	5.51055716149622	0.000112382	0.00296057931100815	1.27679830045936	ZC2HC1B	F
LINC01169	0.451060972094106	5.56238299045023	5.50925858335569	0.000112624966769563	0.00296376370436363	1.27460772470299	LINC01169	NOT
PTRHD1	-0.317667	12.2298858053573	-5.50848	0.00011277078119911	0.00296423456356675	1.27329282911552	PTRHD1	NOT
AC022075.1	-0.511319	8.93365486566877	-5.50786	0.000112886	0.00296423456356675	1.2722536951075	AC022075.1	NOT
SNHG12	0.528105057679531	12.2617252843339	5.5056488254131	0.000113301965715792	0.00297195080792511	1.26851716500835	SNHG12	NOT
EID2	-0.641067	10.1300762399198	-5.505	0.000113424656389528	0.00297196992139788	1.26741728774316	EID2	M
OR51E1	-0.799035	5.06934071974359	-5.50215	0.000113962087548807	0.00297748373231296	1.26261339816993	OR51E1	M
GALNT13	-1.23114	9.28387062150077	-5.5021	0.000113972	0.00297748373231296	1.26252789803739	GALNT13	M
TOX3	0.790048493357085	7.85465859691462	5.50169072184618	0.000114049	0.00297748373231296	1.26183675182828	TOX3	F
PPM1K	0.371501747693708	10.2773727443812	5.50129691161092	0.000114124	0.00297748373231296	1.26117196571519	PPM1K	NOT
ADAP2	-0.4951	8.96930774840172	-5.49793	0.000114764843385478	0.00299100503060677	1.25547992325502	ADAP2	NOT
ANK2	-0.795566	12.8368119977244	-5.49682	0.000114975058559376	0.00299328229377657	1.25362015032406	ANK2	M
CCDC15-DT	0.304199885892036	6.69856007295082	5.49468354639304	0.000115384818073306	0.00300074412679864	1.25000476817622	CCDC15-DT	NOT
AL136040.2	0.329972973705455	7.10069735154898	5.49373575447274	0.000115566730027335	0.00300227087132848	1.24840384169315	AL136040.2	NOT
GREB1	0.612608216779559	8.18980586486154	5.49159001411557	0.000115979681216458	0.00300979006590272	1.24477897990253	GREB1	F
AC090559.2	0.3020390123558	6.85123121262788	5.48954636291527	0.000116374426710529	0.00301682130859806	1.24132597869952	AC090559.2	NOT
KCNS3	-0.394603	9.81968504888262	-5.4834	0.000117570132797724	0.00304457916685966	1.23093771230363	KCNS3	NOT
MYCNOS	-0.438078	4.8847399105376	-5.47848	0.000118536	0.00306632846059316	1.22262452610592	MYCNOS	NOT
MPP7-DT	0.715974118558363	6.09414474339845	5.47632036470356	0.000118963486150826	0.00307412749790384	1.21896483816396	MPP7-DT	F
SMOC1	-0.791156	7.10073798728479	-5.47468	0.000119289487853725	0.00307928627120716	1.21618381308589	SMOC1	M
MXRA7	-0.630601	11.8915866608616	-5.47185	0.000119851630276019	0.00309052330853549	1.21140615571727	MXRA7	M
AC008883.3	0.396168216888726	6.32342614690823	5.47000903451181	0.0001202202219052	0.00309675091689844	1.20828564553683	AC008883.3	NOT
PPP1R14B-AS1	-0.722227	9.88487733319312	-5.46694	0.000120837143921443	0.00310330107929729	1.20308412022091	PPP1R14B-AS1	M
PTGR1	0.421881680934309	12.2489210285737	5.46649095753246	0.000120926800655268	0.00310330107929729	1.20233039944319	PTGR1	NOT
TLL2	0.598002236668365	7.27875754310017	5.46626041179024	0.000120973256025037	0.00310330107929729	1.20194008116876	TLL2	F
AC007529.2	-0.805628	5.46346027186417	-5.46593	0.000121039796919758	0.00310330107929729	1.20138126539837	AC007529.2	M
IRS2	-0.312255	12.7739142492135	-5.46558	0.000121111265857343	0.00310330107929729	1.20078140582358	IRS2	NOT
WWTR1-IT1	0.429810718160843	4.8851759535595	5.46088680056618	0.000122061375037856	0.00312224579003799	1.19284034632046	WWTR1-IT1	NOT
ZNF324	0.327915403954936	9.72957435961619	5.46066321745386	0.000122106871220708	0.00312224579003799	1.19246164044815	ZNF324	NOT
SLC27A4	-0.409009	10.4259073545544	-5.4592	0.000122405876945923	0.00312640771506891	1.18997625323072	SLC27A4	NOT
LPGAT1	-0.271313	11.7413792198601	-5.45861	0.000122526238012591	0.00312640771506891	1.18897750580013	LPGAT1	NOT
MIR22HG	0.491072129687634	13.4309661009125	5.45739922601829	0.000122773081646822	0.00312942934473823	1.18693228294004	MIR22HG	NOT
SPDYE2	1.28955792528176	8.67631805466259	5.45410048822537	0.000123450263918985	0.00314340233142928	1.18134254774991	SPDYE2	F
PCLAF	-0.63887	10.3865721637206	-5.45144	0.000123999	0.00315249670981787	1.17683876286511	PCLAF	M
RNF139-AS1	0.283661385981725	8.44944425880161	5.45111672084317	0.000124066	0.00315249670981787	1.17628522024125	RNF139-AS1	NOT
VANGL1	-0.327668	10.2274643780147	-5.44981	0.000124336533426241	0.00315607567346941	1.17407310078613	VANGL1	NOT
RPLP0	-0.322653	17.8829276037177	-5.44794	0.000124726466855038	0.00315764300163213	1.1708911613892	RPLP0	NOT
AL031963.3	-0.635527	7.23209579488071	-5.44711	0.000124899231864967	0.00315764300163213	1.16948454342687	AL031963.3	M
HIST1H3A	0.909908387973164	7.36371475349874	5.44661603227553	0.000125001300585129	0.00315764300163213	1.16865443511697	HIST1H3A	F
AL133405.1	0.422152658576985	4.90984471999391	5.44594731341493	0.000125141	0.00315764300163213	1.16752040018046	AL133405.1	NOT
RPL39L	-0.454451	10.4395940872048	-5.44592	0.000125146896595921	0.00315764300163213	1.16747149955937	RPL39L	NOT
AS3MT	0.636758778540305	9.13001219710916	5.44578025127728	0.000125175769023992	0.00315764300163213	1.16723708107454	AS3MT	F
GSTA4	-0.436813	12.5272248930051	-5.44451	0.000125441153037017	0.0031610651677415	1.16508492939578	GSTA4	NOT
AC253536.6	0.723781802075867	4.78406896298661	5.44041902861056	0.000126301017353776	0.00317944544512068	1.1581429620513	AC253536.6	F
ZFPM2-AS1	-0.780575	9.86422263370932	-5.43968	0.000126457	0.00317967261332515	1.15688760115974	ZFPM2-AS1	M
CLDN10-AS1	2.08424020339858	6.14897866400936	5.43914010275779	0.000126571012595428	0.00317967261332515	1.1559729559318	CLDN10-AS1	F
AC022007.1	0.403875706876642	5.76081365702907	5.43818853239764	0.000126772292703047	0.00318144925704206	1.15435823904702	AC022007.1	NOT
SYT17	0.805458080930318	9.66253298892916	5.43425944745385	0.000127606954885536	0.00319910110766537	1.14768964704287	SYT17	F
IFNK	1.60998780556872	5.94514926110607	5.43243293108317	0.000127996927685868	0.00320230605590762	1.14458888000212	IFNK	F
TCHH	-2.69998	9.5517083245722	-5.43243	0.000127998	0.00320230605590762	1.14458335293731	TCHH	M
AC026124.2	0.547054292383066	8.52634226384172	5.42855825009874	0.000128828345351249	0.00321978371232742	1.13800952487678	AC026124.2	NOT
RPS29	-0.565931	18.098606491926	-5.42574	0.000129437084978013	0.00323152003126903	1.1332192051069	RPS29	NOT
AC091212.1	0.578523062466394	6.02788649450923	5.42515556755282	0.000129563	0.00323152003126903	1.13222991289606	AC091212.1	NOT
AC080112.1	-0.646	5.24697064319295	-5.42407	0.000129799	0.00323408859747508	1.1303829707484	AC080112.1	M
MRPL15	-0.387809	11.4934683701227	-5.42222	0.000130200383124862	0.00324077930131424	1.12724438746001	MRPL15	NOT
AC011306.1	-0.524098	6.24752554945959	-5.41965	0.000130761320130387	0.00325142025401763	1.12287588336715	AC011306.1	NOT
ZNF614	0.37155557649854	9.76506470751375	5.41673804455114	0.000131399906772324	0.00326396832643016	1.11792542570064	ZNF614	NOT
AL392046.1	0.364813252357273	7.05483678696588	5.41581650088061	0.000131602646173027	0.00326567543986183	1.11635878197235	AL392046.1	NOT
XXYLT1-AS2	0.532334294372969	5.85306304760798	5.41483294226869	0.000131819391180427	0.00326772627088978	1.11468658096718	XXYLT1-AS2	NOT
AC006372.3	0.662045377980182	5.62900194234736	5.41390114257852	0.000132025075880941	0.00326781224374988	1.11310225374844	AC006372.3	F
ZNF687-AS1	0.405768258969636	7.61086766850678	5.41360252153548	0.000132091064514676	0.00326781224374988	1.11259448657146	ZNF687-AS1	NOT
AC020661.3	-0.319175	8.31159906911033	-5.41113	0.000132638655339638	0.00327803118997596	1.10839067107005	AC020661.3	NOT
LINC02327	-0.639626	4.95902652684571	-5.40954	0.000132992947666287	0.00328345709091396	1.10568003905945	LINC02327	M
PSMA7	-0.314211	14.7142026479829	-5.40779	0.000133383460512699	0.00328976534997314	1.10270065060078	PSMA7	NOT
RNF146	-0.368394	10.7319135559834	-5.40528	0.000133944664926576	0.00329684476492919	1.0984342368555	RNF146	NOT
SPINK6	1.77948416709277	6.5028279453294	5.40479295149804	0.000134053443825055	0.00329684476492919	1.09760934331009	SPINK6	F
AL136454.1	-0.549865	8.6902217580564	-5.40469	0.000134076377299935	0.00329684476492919	1.09743551940082	AL136454.1	NOT
LINC01414	0.690086679387556	6.38652964140385	5.40202559380507	0.00013467618565214	0.00330825533464855	1.09289981761964	LINC01414	F
STK32A	0.690253102027689	8.3860621406695	5.40049004394578	0.000135023041582148	0.00331343552595546	1.09028613903475	STK32A	F
PGAM5	-0.465526	9.93968948377175	-5.39668	0.000135886717054221	0.00332877365071812	1.08380713606806	PGAM5	NOT
C3orf67	-0.606138	8.49770890644578	-5.39636	0.000135959502263113	0.00332877365071812	1.08326301034682	C3orf67	M
TECRL	1.76425898342656	6.72794577454946	5.39593322035638	0.000136057885592385	0.00332877365071812	1.08252798210064	TECRL	F
HMGB3	-0.512349	10.9761131830297	-5.391	0.000137188020759219	0.00335245858760097	1.07412261732125	HMGB3	NOT
AC108471.2	0.524696039410023	7.01870040030057	5.3905066405321	0.000137301119108083	0.00335245858760097	1.0732852680314	AC108471.2	NOT
AC103591.4	0.508303860328949	5.29233111351887	5.38960551542217	0.000137509	0.00335416663716615	1.07175004846096	AC103591.4	NOT
NDUFA4	-0.32795	14.9736258707641	-5.38882	0.000137690523714955	0.00335524268188603	1.07040749412692	NDUFA4	NOT
AL358790.1	0.424657042773387	6.33855742403397	5.38684284977242	0.000138147	0.00336300880547902	1.06704267565579	AL358790.1	NOT
LPL	0.672397173485388	9.06153073458853	5.38589967442707	0.000138366	0.00336497118674632	1.06543533367586	LPL	F
DRD3	0.591722173988717	5.01119426508267	5.3812143712178	0.000139457752324318	0.00338814208239181	1.05744889610452	DRD3	F
FNDC5	0.387108791629404	6.38396814219224	5.37995953586965	0.000139752	0.00339190179534831	1.05530942141725	FNDC5	NOT
LHCGR	-0.922982	5.04523206496272	-5.37776	0.000140269415504834	0.00339792222790706	1.0515521815112	LHCGR	M
AC079140.6	0.255307679478917	6.58933749792984	5.37771700857632	0.00014027863432676	0.00339792222790706	1.05148540332539	AC079140.6	NOT
CTU1	-1.19542	9.64207002307143	-5.37656	0.000140550319270769	0.00340023687373712	1.04951937467814	CTU1	M
APBA1	0.327724765511714	10.5903198569641	5.37612802699045	0.000140653265295757	0.00340023687373712	1.04877540678485	APBA1	NOT
ASPHD2	-0.564099	6.92144896000759	-5.37497	0.000140927392768413	0.00340105037656015	1.04679700384871	ASPHD2	NOT
AC018754.1	0.525092947369149	7.98557121573893	5.37480473200767	0.000140966057137465	0.00340105037656015	1.04651826959998	AC018754.1	NOT
MPP5	0.319992756077218	12.3372371109573	5.37332524719979	0.000141317	0.00340141407391545	1.04399443279829	MPP5	NOT
KRT73	-2.13817	5.5140718161313	-5.37327	0.000141330302146617	0.00340141407391545	1.04389615091619	KRT73	M
MAGED2	0.294574821647707	12.1452807012426	5.37297	0.000141399887429266	0.00340141407391545	1.04339599164354	MAGED2	NOT
AC025287.2	0.444696846903838	5.49338553683709	5.37163646437903	0.000141717921347312	0.00340570247277249	1.04111318597651	AC025287.2	NOT
GOLGA8B	0.443597739878282	10.8694260335568	5.37002542227003	0.000142101851937277	0.00341156446109119	1.03836420485589	GOLGA8B	NOT
NFYC-AS1	0.534703524909684	7.12193516331119	5.36803510878026	0.000142578	0.00341781484490659	1.03496756226749	NFYC-AS1	NOT
BCAR3	0.560681590953845	12.3829880259545	5.36776359290372	0.000142642715744829	0.00341781484490659	1.03450415433616	BCAR3	NOT
AC107021.2	0.508650993614661	4.94286646195984	5.3650714968039	0.000143289	0.00342993447067774	1.02990888454389	AC107021.2	NOT
AC093607.1	0.779273341785024	5.94281206577666	5.36103644643125	0.000144264	0.0034498813147988	1.02301938149621	AC093607.1	F
AC007066.2	0.411640839136596	6.30324661162806	5.35854861356767	0.000144868691441774	0.00346094144416975	1.01877049683991	AC007066.2	NOT
GHRLOS	0.489446406646435	6.60788666797015	5.35732621641653	0.000145166701205367	0.00346310875139057	1.01668249279501	GHRLOS	NOT
AC104088.3	0.723615964744043	4.73909115647439	5.35646928627124	0.000145375996758435	0.00346310875139057	1.01521862791238	AC104088.3	F
AC087379.2	0.369643376372601	4.79987877193982	5.35642933481038	0.000145385762174678	0.00346310875139057	1.01515037770033	AC087379.2	NOT
AC082651.3	-1.71695	8.96245314168565	-5.35431	0.000145905342787552	0.00347209120414752	1.01152564600728	AC082651.3	M
TRIM17	0.445324500226408	5.8736316129133	5.35085667349173	0.000146754665503256	0.00348889530632521	1.00562828004305	TRIM17	NOT
AC092287.1	0.427369287883131	9.38101100236516	5.34932181995508	0.000147134	0.00349289203412232	1.0030048966653	AC092287.1	NOT
MFSD12	-0.500867	11.3088138542124	-5.34902	0.000147209459908225	0.00349289203412232	1.00248439592497	MFSD12	NOT
AMT	0.374631453328268	8.7920157217874	5.34686329929383	0.000147743935979287	0.00349842775207737	0.998802096100789	AMT	NOT
PCDHB6	0.617468643765242	6.12856903590535	5.34669494920273	0.000147785794383943	0.00349842775207737	0.998514273846615	PCDHB6	F
AKT3	-0.311785	13.5219582910642	-5.34634	0.000147873	0.00349842775207737	0.997911709932831	AKT3	NOT
TRIM52	0.253159650185225	9.76953833765283	5.34552931169743	0.000148075958887056	0.0034998205297379	0.996521316842322	TRIM52	NOT
HSPA2	0.686628330216616	12.5737482677678	5.34196324539693	0.000148967384107513	0.00350876799069997	0.990423044582816	HSPA2	F
AL135999.1	0.338940201506755	7.50173581478512	5.34189891705241	0.000148983516143571	0.00350876799069997	0.990313021600557	AL135999.1	NOT
NAA11	-0.448623	5.50662660315542	-5.34179	0.000149010256327466	0.00350876799069997	0.990130675675425	NAA11	NOT
ARHGAP42	0.492786782278612	12.5172291659173	5.3414811326578	0.000149088331257285	0.00350876799069997	0.98959845666555	ARHGAP42	NOT
LRIG1	0.394611581129292	12.2691906973565	5.34094452239249	0.000149223071297463	0.00350876799069997	0.988680620453478	LRIG1	NOT
CALML5	-0.602966	14.6349641079992	-5.34056	0.000149318467102588	0.00350876799069997	0.988031294907683	CALML5	M
SOX8	0.676126930386562	6.74450504689872	5.33841839131064	0.000149859088012346	0.00351807924536113	0.984359307165356	SOX8	F
AIF1	-0.632524	10.1527990834155	-5.33568	0.000150551852940807	0.00353094085896208	0.979673269153416	AIF1	M
AC010336.8	0.532200237713875	8.99669715650732	5.33427545210813	0.000150908340357942	0.00353301796330555	0.977270303353282	AC010336.8	NOT
TERB1	0.440171946808981	6.12422536096753	5.3341887213591	0.000150930388205888	0.00353301796330555	0.97712187264108	TERB1	NOT
CCR1	-1.07641	5.94718555228347	-5.33321	0.000151178870401382	0.00353543830512561	0.975450537986942	CCR1	M
LTB4R2	-0.637024	9.58465452814155	-5.33191	0.00015151063849754	0.00353979984554943	0.973223290170727	LTB4R2	M
CRIP2	-0.662639	13.4937567531357	-5.33094	0.000151757670438233	0.00354217520425179	0.971568067867572	CRIP2	M
GCSH	-0.357781	11.9339649551512	-5.33012	0.000151967419862768	0.00354367663848415	0.970164770958373	GCSH	NOT
ARVCF	0.266970721938324	8.06917294983576	5.32860296243743	0.000152357486188364	0.00354937593062911	0.967560239600237	ARVCF	NOT
EIF2AK3-DT	0.608128351875478	7.04589735617578	5.32656235274221	0.00015288236261944	0.00355604414393192	0.964066076855571	EIF2AK3-DT	F
UBB	0.527086349667792	16.2055599799595	5.32635585727229	0.000152935582027276	0.00355604414393192	0.963712459993621	UBB	NOT
RASD2	0.737974958442798	6.2816760227269	5.32252663537056	0.000153926	0.00357353008091946	0.957153976328859	RASD2	F
AL136298.1	0.949693421653196	5.70014170753069	5.32188200433165	0.00015409339742753	0.00357353008091946	0.956049688693985	AL136298.1	F
TMEM251	-0.28053	10.3260175664191	-5.32164	0.0001541568383839	0.00357353008091946	0.955631484774662	TMEM251	NOT
LINC01814	0.798195500471394	6.29000321664869	5.3208166442859	0.0001543704613514	0.00357353008091946	0.954224544264111	LINC01814	F
CHRM2	0.401419438971106	5.1549474963564	5.32062312190066	0.000154420845995083	0.00357353008091946	0.953892990470315	CHRM2	NOT
CEP83-DT	0.406281398132451	6.43808874471794	5.31912281824032	0.000154812044178899	0.00357918395877743	0.951322408212412	CEP83-DT	NOT
SSNA1	-0.379774	12.4595397398394	-5.31734	0.000155279	0.00358480172249905	0.948259578274557	SSNA1	NOT
LIMD1	0.316344895050966	10.5699252986312	5.31697682252536	0.000155373411617457	0.00358480172249905	0.947644975228797	LIMD1	NOT
TRAF3IP1	-0.412475	10.9790205961397	-5.31651	0.00015549636493276	0.00358480172249905	0.946841302735963	TRAF3IP1	NOT
AZGP1	2.44887706903753	8.42186653198543	5.31288480818648	0.000156449759644734	0.00360337215786662	0.940631039660889	AZGP1	F
AC131953.2	0.398120962511521	5.21773461205545	5.30962421459674	0.000157313010990279	0.00361400886444131	0.935040556623644	AC131953.2	NOT
LINC01842	0.562745866190423	4.91161515370884	5.30946704867887	0.000157354747097154	0.00361400886444131	0.934771049332312	LINC01842	NOT
COQ2	-0.664247	9.76198260449099	-5.30946	0.00015735650874804	0.00361400886444131	0.93475967519879	COQ2	M
AC096586.1	-0.705826	6.09326592396837	-5.30708	0.000157988951498748	0.00362511748599009	0.930684513218885	AC096586.1	M
LINC01482	0.863817986170202	8.7160077830453	5.30506870623385	0.000158527468564566	0.00363405207335968	0.927227418513268	LINC01482	F
HNRNPLL	-0.240392	11.3557685782186	-5.30384	0.000158857265262884	0.00363579841970663	0.925116037789744	HNRNPLL	NOT
ARMC5	0.329075158309429	10.2115485313238	5.30367098436621	0.000158902056672175	0.00363579841970663	0.924829618736587	ARMC5	NOT
PATL2	0.447332050396493	9.04900650099922	5.30207753257359	0.000159330232739656	0.0036421755266416	0.922095715995796	PATL2	NOT
COL6A6	-1.19747	9.33457602855987	-5.30026	0.000159819944622726	0.00364961463487269	0.918977911017636	COL6A6	M
LCT	0.377763403251582	5.45101732026117	5.29911983549801	0.000160128205038411	0.00364961463487269	0.917020238922669	LCT	NOT
ATF5	0.388377578432754	11.7338867341678	5.29883434064045	0.000160205451635005	0.00364961463487269	0.916530259574301	ATF5	NOT
LINC00954	0.563427655257313	6.2743477127579	5.29810809299186	0.000160402129286239	0.00364961463487269	0.915283789702579	LINC00954	NOT
LINC00867	0.323122648326317	5.2269162328094	5.29809928135036	0.000160404517151537	0.00364961463487269	0.91526866570416	LINC00867	NOT
PCDH17	0.59134494639766	11.0460012272344	5.29698667110988	0.00016070632291707	0.00365307059407012	0.913358934182207	PCDH17	F
AC103923.1	0.481721999349993	6.80310389790361	5.29634800563527	0.000160879835751893	0.00365360655880907	0.912262624906223	AC103923.1	NOT
MAOA	0.32974527404982	11.3328175661783	5.29483245001012	0.000161292369012916	0.00365956466304165	0.909660854928362	MAOA	NOT
COPS9	-0.428449	13.701058669116	-5.29084	0.000162384609759062	0.00368091922847331	0.902804341651937	COPS9	NOT
HDGF	-0.453984	12.8876225511254	-5.28752	0.00016329796129211	0.00369770708642501	0.897106161897806	HDGF	NOT
AC069213.1	0.530569546603107	6.36643649746982	5.28674109350075	0.000163513678594816	0.00369770708642501	0.895765012727596	AC069213.1	NOT
S100A6	-0.939019	16.8356035933384	-5.2865	0.000163580443169984	0.00369770708642501	0.895350285631253	S100A6	M
TMEM203	-0.659763	10.4911176305123	-5.28472	0.000164074853352414	0.00370118642684786	0.892284381297163	TMEM203	M
AC091132.2	-0.356305	6.55436840224143	-5.28423	0.000164209	0.00370118642684786	0.891453527834303	AC091132.2	NOT
KRT13	0.425321252965211	5.04848753453748	5.28407929358858	0.000164251411646654	0.00370118642684786	0.89119176065877	KRT13	NOT
GADD45A	0.616729355723072	14.7917410346817	5.28375362418856	0.000164342	0.00370118642684786	0.890632159798708	GADD45A	F
TMEM63A	0.394956200631672	9.84418353864555	5.28258	0.000164669595584849	0.00370514192540314	0.888608538432681	TMEM63A	NOT
AL121601.1	0.645377313580075	7.20141640352182	5.28148398045953	0.000164974078168329	0.00370856857638916	0.886731806084793	AL121601.1	F
SLC7A11	0.923554869944789	10.8609755737377	5.27713102353537	0.000166193655720394	0.0037279905062062	0.879249333318715	SLC7A11	F
MED9	0.338711534217664	9.67265882294393	5.27682352494886	0.00016628	0.0037279905062062	0.878720663633256	MED9	NOT
AL391097.1	-0.468755	7.13884091906496	-5.27676	0.000166297015768473	0.0037279905062062	0.87861771801075	AL391097.1	NOT
KANTR	0.298257879790087	11.8200299891832	5.27507886804871	0.000166771887542282	0.00373519977539551	0.875721	KANTR	NOT
SLC35E2A	0.775916573830338	8.93030247214059	5.26998478243275	0.000168216372366618	0.00376257356287546	0.866959754760747	SLC35E2A	F
AC092718.1	0.614955554681902	5.93582389452155	5.26968107660341	0.000168302904774058	0.00376257356287546	0.866437309300492	AC092718.1	F
C1QB	-1.26999	7.56900643213784	-5.2677	0.000168868341132943	0.00377175411249089	0.863030055109072	C1QB	M
LSM14B	-0.384199	10.1137455928477	-5.26661	0.000169181285742008	0.00377205705476748	0.861149195128744	LSM14B	NOT
KLF3	-0.471814	14.0113190435019	-5.26571	0.000169438772575388	0.00377205705476748	0.859604258327578	KLF3	NOT
KRT10	-0.730018	19.3350591291872	-5.2657	0.00016944197551329	0.00377205705476748	0.859585055311981	KRT10	M
ARSE	0.696608704117943	5.95753160852402	5.26549252137547	0.000169501086464642	0.00377205705476748	0.859230724512286	ARSE	F
AC091588.2	-0.582964	5.54685760874177	-5.2631	0.000170188631445337	0.00378390198089415	0.855118416420451	AC091588.2	NOT
PLBD2	-0.288785	10.3562342388685	-5.26188	0.000170541266269643	0.00378828584909632	0.853015705624047	PLBD2	NOT
RTL6	-0.436087	8.49558061725179	-5.26016	0.000171039	0.00379146538399722	0.850055214103267	RTL6	NOT
AL161756.1	0.379160275183842	5.5166506732634	5.25962659222508	0.000171194149756036	0.00379146538399722	0.849134123186423	AL161756.1	NOT
DGCR11	0.283096863299336	6.83174120919645	5.25912240231985	0.000171340497318981	0.00379146538399722	0.848266078389279	DGCR11	NOT
FOXP1-AS1	-0.455255	6.50896519400588	-5.2588	0.000171432912428826	0.00379146538399722	0.847718310518846	FOXP1-AS1	NOT
RPS2	-0.335845	18.8113125347872	-5.2587	0.000171462	0.00379146538399722	0.847543813670099	RPS2	NOT
HES4	-1.40534	11.5390156404064	-5.25738	0.00017184717978855	0.00379652953498403	0.845266470876608	HES4	M
IRX2	-0.623713	12.400884436887	-5.25675	0.000172032205886625	0.00379717463138159	0.844173306324971	IRX2	M
CDV3	-0.542073	13.1304577076007	-5.25462	0.000172654607877285	0.0038074637871074	0.840504676114077	CDV3	NOT
ATP8A2	-0.288417	8.11107282196186	-5.25274	0.000173203713585607	0.00381611943277944	0.837279056929061	ATP8A2	NOT
MRPS21	-0.296046	13.1584516831715	-5.25172	0.000173505082358338	0.00381930609476782	0.83551307227544	MRPS21	NOT
LILRB5	-1.27674	6.11865720877929	-5.24885	0.000174351058407528	0.00383446443255835	0.830572121236122	LILRB5	M
MFSD5	-0.407086	9.78018713492804	-5.24562	0.000175309268888412	0.00385206155479967	0.825004578057273	MFSD5	NOT
AL356488.3	0.525129891627408	8.14927923949633	5.24281946693599	0.000176144	0.003866916256173	0.820179264345575	AL356488.3	NOT
FBLIM1	0.523101585600351	11.380253032721	5.24205024298899	0.000176374104454166	0.00386848260786598	0.818853146185917	FBLIM1	NOT
SIAH3	0.545701491585224	4.96912341384029	5.24115854645857	0.000176641236969606	0.00387085761013971	0.817315788419922	SIAH3	NOT
OAT	0.356401604729205	13.4283449192708	5.23923073999992	0.000177220215330674	0.00387924790462167	0.813991722944043	OAT	NOT
PLEKHH1	0.473073831809296	8.66685729302761	5.23882439961383	0.000177342505160397	0.00387924790462167	0.813291016555986	PLEKHH1	NOT
NSMCE3	-0.402641	10.2479146795013	-5.23803	0.000177581673704725	0.00388099571734237	0.811922006456745	NSMCE3	NOT
AL391361.2	-0.639331	4.82108428006857	-5.2367	0.000177982568701572	0.00388627171516121	0.809631404372297	AL391361.2	M
CATSPER1	-0.375543	5.06198806782072	-5.23605	0.000178178505560945	0.00388706698613171	0.808513755144091	CATSPER1	NOT
BMP7	-0.860032	10.4063913941852	-5.23441	0.000178675964115852	0.00389304764276826	0.805681707671073	BMP7	M
INKA2-AS1	0.429257640884538	7.37019509693252	5.23368750444327	0.000178896123073661	0.00389304764276826	0.804430855637674	INKA2-AS1	NOT
AL662884.5	-0.564058	6.72540745774295	-5.23337	0.000178992283881122	0.00389304764276826	0.803884993441798	AL662884.5	NOT
SGCZ	-1.8318	8.33514441126527	-5.23304	0.000179091694334505	0.00389304764276826	0.80332099313044	SGCZ	M
AC025048.2	0.321460396516119	6.88816568485425	5.23237437079064	0.000179295555617841	0.00389400543609229	0.80216537633325	AC025048.2	NOT
PPFIA1	-0.301323	12.7633260648921	-5.23147	0.000179572380614389	0.00389654476474749	0.800598259336867	PPFIA1	NOT
LINC02507	1.07283283927608	5.99515770617485	5.22974069357991	0.000180099494081136	0.00390450575780171	0.797620928371228	LINC02507	F
SLC41A1	0.596081552645906	11.2671391371012	5.22913556994996	0.000180284743106701	0.00390504766224364	0.796576645857443	SLC41A1	F
ZNF841	0.459274116161437	8.88878305394854	5.22759460355667	0.000180757387762031	0.00390885420430366	0.793917123209751	ZNF841	NOT
AC068338.3	-0.267958	7.43065582353696	-5.22752	0.000180781298762731	0.00390885420430366	0.793782763637318	AC068338.3	NOT
CTSZ	-0.456619	12.2245720430061	-5.22682	0.000180993952299076	0.00390998282768074	0.792588613333363	CTSZ	NOT
HAUS1	-0.306069	10.704302821053	-5.22129	0.000182705954061434	0.0039434709376165	0.783025798134684	HAUS1	NOT
AC098828.2	0.790754309486545	5.66165655872786	5.22003076382683	0.000183096266176967	0.003948398065664	0.780858176930312	AC098828.2	F
SMIM26	-0.304051	13.3779575486653	-5.21908	0.000183391	0.00395097158637783	0.779223716032576	SMIM26	NOT
TBCC	0.261544836515201	10.929960121598	5.21860755512093	0.000183539881639023	0.00395097158637783	0.77840014485666	TBCC	NOT
AC116565.1	0.615309435552245	8.59090870108879	5.21729036866262	0.000183951453318889	0.00395633628815066	0.776124980014446	AC116565.1	F
MPND	-0.328671	9.38595969356217	-5.21409	0.000184956055835737	0.00397431724968548	0.770592887447694	MPND	NOT
AC127002.2	0.32053700400205	5.93018779769626	5.21290588772479	0.000185328420391213	0.00397431724968548	0.768550011785345	AC127002.2	NOT
AL732314.6	0.381624337656136	6.30502662316258	5.2123206787937	0.000185513023252104	0.00397431724968548	0.767538762821461	AL732314.6	NOT
BMX	-0.750484	8.58737184566581	-5.21214	0.000185570077137842	0.00397431724968548	0.767226427226716	BMX	M
PRNP	0.248389113301391	14.0297369626022	5.2120357784728	0.00018560296413912	0.00397431724968548	0.76704643443878	PRNP	NOT
MCHR1	1.05033476646785	6.05018277184905	5.20864866143471	0.000186675758348801	0.00399377952541139	0.761192409910929	MCHR1	F
VSIG2	0.795756851310397	6.51444411011556	5.2057496452125	0.000187599116624404	0.0040089608484752	0.756180748305567	VSIG2	F
ZSCAN20	0.289708465481539	6.56578926882498	5.20529308212062	0.000187744970906654	0.0040089608484752	0.755391363341914	ZSCAN20	NOT
AC006116.8	0.579461188677395	6.83653811371044	5.2048741426341	0.000187878910413603	0.0040089608484752	0.754667003774435	AC006116.8	NOT
AC012074.1	0.296401849403416	6.17910922896032	5.20342899569759	0.000188341708313575	0.00401235778085894	0.752168117248385	AC012074.1	NOT
AC124045.1	-0.338034	6.03324077167926	-5.20335	0.00018836742044085	0.00401235778085894	0.752029464510136	AC124045.1	NOT
PDE8B	-0.48324	7.82658310571138	-5.20197	0.000188808818750046	0.00401824741947696	0.749652174200262	PDE8B	NOT
AC091939.1	0.501320609174392	5.02722531171597	5.20020554066291	0.000189378304454287	0.00402685036905939	0.746593239942704	AC091939.1	NOT
AC005400.1	0.318486021654538	7.42132267239872	5.1980671430027	0.000190069264680843	0.0040380190424959	0.742894165788602	AC005400.1	NOT
ZNF503-AS2	-0.469372	7.19253750419526	-5.19718	0.000190355739636029	0.00404058245945188	0.741364462944124	ZNF503-AS2	NOT
RBM48	0.280278487384427	10.8054024840612	5.19587451695711	0.000190780489824563	0.00404607395652302	0.739100644824079	RBM48	NOT
POU5F1B	0.476018860134405	5.90485125208854	5.19513038567789	0.000191022497841111	0.00404752320378708	0.737813056005479	POU5F1B	NOT
ICMT	-0.50503	10.3319747688386	-5.19464	0.000191181024604355	0.00404752320378708	0.736970509538843	ICMT	NOT
CASR	0.711723529543419	4.95748042846205	5.19349624947909	0.000191555084359665	0.00405192213166347	0.734985207540666	CASR	F
UXT	-0.243617	13.8096906910931	-5.19187	0.000192086947524167	0.00405964851454371	0.73216904875551	UXT	NOT
AP001122.1	0.679201988783562	6.24740401237897	5.19085527502729	0.000192419103199392	0.0040631444599331	0.730414279359072	AP001122.1	F
LMO1	-0.712038	9.66676468346157	-5.18972	0.000192791937533672	0.00406749258339438	0.728448216592809	LMO1	M
CXCR2	-0.611947	6.73542904681318	-5.18593	0.000194039956090582	0.00409028170416548	0.72189465808038	CXCR2	M
AC011481.1	0.416321873304654	5.07943269687891	5.18446314279184	0.000194527286771345	0.00409701030600184	0.719347057706953	AC011481.1	NOT
ZBED3	-0.509461	8.9739824346262	-5.18348	0.000194855231868144	0.0041003733075673	0.717636267698417	ZBED3	NOT
AC026765.3	0.485447457702811	7.32006859873802	5.18193600721675	0.000195367	0.00410545269304549	0.714970103776548	AC026765.3	NOT
TMEM200B	-0.34283	7.40412955951419	-5.18174	0.000195433565492973	0.00410545269304549	0.714626293248737	TMEM200B	NOT
CST6	-3.83059	11.7474386154241	-5.18075	0.000195764	0.00410884946445337	0.712911151130776	CST6	M
FEZ1	-0.400172	10.106334211023	-5.17979	0.000196083	0.00411199643559167	0.711259158642696	FEZ1	NOT
ZNF860	-0.54704	8.7273563657311	-5.17927	0.000196259443675644	0.00411216691615486	0.710343390687322	ZNF860	NOT
NDUFS6	-0.366322	13.7448661339411	-5.17814	0.000196638157656414	0.00411656239327448	0.70838546094303	NDUFS6	NOT
ZNF454	0.705845389945531	7.27409741643719	5.17659457932371	0.000197155676213682	0.00412385366349786	0.705716018804875	ZNF454	F
RPL17	-0.267862	18.3334389085934	-5.17586	0.000197401585801388	0.00412545612590757	0.704450037713894	RPL17	NOT
ELF3	1.05248502702985	10.2407188754691	5.1727070383084	0.00019846795933755	0.00414418786044337	0.698978398234103	ELF3	F
THSD4	0.434801152099395	13.1104370529929	5.16952324892591	0.000199549	0.00416320385623775	0.693458960021188	THSD4	NOT
LRRC7	-0.546906	8.99464059393137	-5.16847	0.000199909071751091	0.00416713794733155	0.691630558575265	LRRC7	NOT
LINC02572	0.498449447453215	5.83172541694055	5.1671575663423	0.000200357115521243	0.00417004955321949	0.689356916025027	LINC02572	NOT
AC103724.4	0.32876351304072	5.94023679218418	5.16705851358212	0.000200391005696816	0.00417004955321949	0.689185144236175	AC103724.4	NOT
AC136469.1	0.472084171310236	5.45035292686498	5.16522216447331	0.000201020387457185	0.00417957747573097	0.686000411339022	AC136469.1	NOT
CRB2	-1.17771	6.57644293898901	-5.16341	0.000201644542408697	0.00418898057068639	0.682851976740271	CRB2	M
SCGB3A1	1.24480161638338	6.85739319566542	5.16214295776392	0.000202080390039576	0.00419445906685212	0.68065920766136	SCGB3A1	F
KRT19	2.74083055763968	9.26847444600539	5.16099013187936	0.00020247874933032	0.00419467807351221	0.678659184487744	KRT19	F
SMC2-AS1	0.361983417619244	4.89941441741797	5.16080369008056	0.000202543251546228	0.00419467807351221	0.678335712217122	SMC2-AS1	NOT
C1GALT1C1L	-0.530744	5.67728470678307	-5.16062	0.000202607357703705	0.00419467807351221	0.678014328380249	C1GALT1C1L	NOT
AL358472.4	0.629375842781356	7.93943813632279	5.15640655174165	0.000204070758416705	0.00422097652897546	0.670705427430663	AL358472.4	F
ZNF300	0.380393131167011	8.9307064383574	5.15596722279465	0.000204224036755666	0.00422097652897546	0.669942924561437	ZNF300	NOT
NPM2	-0.539857	6.93348190240281	-5.15462	0.00020469435497348	0.00422711189999471	0.667606839639186	NPM2	NOT
Z99774.1	0.543665884554416	5.28667148471156	5.15135872636877	0.000205839187326157	0.00424715437490583	0.661942824180191	Z99774.1	NOT
AC008667.1	0.558322420929675	7.07103887032457	5.14950320209716	0.000206493268536357	0.0042570456579475	0.658720932174059	AC008667.1	NOT
AC079467.1	-0.503699	6.16011395239474	-5.14659	0.000207522955074899	0.00426947777671801	0.653669533258666	AC079467.1	NOT
LINC01480	-0.353585	5.78582246600718	-5.14649	0.000207559812446956	0.00426947777671801	0.653489185552337	LINC01480	NOT
CACNG6	0.394369518993178	4.85158137377925	5.1463157955439	0.000207621928981075	0.00426947777671801	0.653185314217419	CACNG6	NOT
INAVA	-0.472147	11.0593797891038	-5.14569	0.00020784370920955	0.00427043465937463	0.652101117845431	INAVA	NOT
ANKMY2	0.273321137315142	10.3753208548732	5.14222021830902	0.00020908166114139	0.00429225098457741	0.646070469515716	ANKMY2	NOT
AC011751.1	-0.395194	4.68229306566537	-5.14093	0.000209541980365405	0.00429570714649353	0.643837157533872	AC011751.1	NOT
AP001269.4	-0.695938	6.92158413155235	-5.14077	0.000209602585242154	0.00429570714649353	0.643543489585532	AP001269.4	M
IGFN1	-0.671599	5.81182238257758	-5.14004	0.000209862789905372	0.00429742560034798	0.642283603781012	IGFN1	M
EPHB2	-0.918405	7.99147016434024	-5.13696	0.000210973371227963	0.00431329703875605	0.636923814208524	EPHB2	M
ACAA1	-0.226704	11.3797186501922	-5.13683	0.000211020344221295	0.00431329703875605	0.636697740873371	ACAA1	NOT
BPGM	0.4342435966112	10.8156556512331	5.13641579279425	0.000211168884078955	0.00431329703875605	0.635983174514906	BPGM	NOT
AC025180.1	0.447396867861376	7.4725618981991	5.13517700266851	0.000211617160183017	0.00431498826299081	0.633829745300301	AC025180.1	NOT
AC026689.1	-0.332887	7.38541892142328	-5.13504	0.000211666107452199	0.00431498826299081	0.633594889192679	AC026689.1	NOT
AMN	-0.780744	8.62104741016388	-5.13472	0.000211782910478374	0.00431498826299081	0.633034671096812	AMN	M
CLDN11	-0.949733	9.42911966293708	-5.13412	0.000212000937246386	0.00431582192048449	0.631989785029122	CLDN11	M
CDC42EP5	-0.928769	10.3687384556771	-5.13267	0.000212527394847647	0.00431987864837326	0.629471186604998	CDC42EP5	M
BEAN1	-0.230962	8.15047604742959	-5.13259	0.000212554764420532	0.00431987864837326	0.629340420252626	BEAN1	NOT
AC004938.2	0.927450418750025	6.27093011325852	5.12684118645288	0.000214659629441882	0.00435902154186648	0.619334006400676	AC004938.2	F
AC027277.1	-0.567201	8.50309002659163	-5.12538	0.000215197615040936	0.00436630764639261	0.616792227003416	AC027277.1	NOT
SPAG1	-0.365613	11.0985367852289	-5.12434	0.000215580455584479	0.0043704363907509	0.61498732420647	SPAG1	NOT
GJB3	-0.437916	12.0445989304218	-5.12266	0.000216202971337741	0.00437941313845227	0.612059317879193	GJB3	NOT
AC079610.1	-0.533447	6.22655196369448	-5.12188	0.00021649101135117	0.00438160545232999	0.610707377560033	AC079610.1	NOT
NAALADL2-AS2	-0.65875	6.7802918436061	-5.12071	0.000216926476847866	0.00438677542558407	0.608666901565687	NAALADL2-AS2	M
PZP	-0.415793	6.17942509026517	-5.11995	0.000217208466118409	0.00438883573994478	0.60734776283107	PZP	NOT
DCN	-0.693941	15.4808197093988	-5.11828	0.000217831827365364	0.00439778456440695	0.604437773812521	DCN	M
SLC9A7	0.597928647965187	10.3984207405637	5.11738155928408	0.000218168	0.00439907303603173	0.602872790858685	SLC9A7	F
AL136295.17	0.411476429849754	6.93748313301959	5.1171439409821	0.000218256701434766	0.00439907303603173	0.602459145078527	AL136295.17	NOT
CXorf65	0.499265096506287	5.22216092190689	5.11431445537101	0.000219318110709806	0.00441473910772686	0.597533002114973	CXorf65	NOT
PDCD7	-0.497287	11.5315493063008	-5.11393	0.000219464366016102	0.00441473910772686	0.596856084967816	PDCD7	NOT
TIMM10	-0.351103	12.1248739433278	-5.11363	0.000219577470394162	0.00441473910772686	0.596332910988816	TIMM10	NOT
HOXD-AS2	-0.662896	8.68000991804652	-5.11046	0.000220771340291107	0.00443508328129735	0.590826974461162	HOXD-AS2	M
PAMR1	-0.953219	11.7835596226615	-5.10983	0.000221012874045719	0.00443627818348113	0.589716688818204	PAMR1	M
KLF13	-0.37593	13.637706409774	-5.10892	0.00022135516978466	0.00443725123098151	0.588145299894637	KLF13	NOT
PDZK1IP1	-0.598813	11.1673902515401	-5.10826	0.000221606580212958	0.00443725123098151	0.586992691562773	PDZK1IP1	M
CLDN10	2.34694202776819	8.2331348587034	5.10825958110159	0.000221607630831603	0.00443725123098151	0.586987877679452	CLDN10	F
ENDOG	-0.99849	10.0788909044778	-5.10443	0.000223070101754051	0.00446286719174279	0.580308983246108	ENDOG	M
C1QTNF12	-1.81711	9.88601831106294	-5.1035	0.000223424273678178	0.00446459884619091	0.578698131095646	C1QTNF12	M
FAM222A	0.560423606933659	9.44858264615984	5.10324403679695	0.000223523087342125	0.00446459884619091	0.578249161262968	FAM222A	NOT
PLEKHS1	1.62555001756427	6.12534536369701	5.10186802773813	0.000224051613483743	0.004471448450295	0.57585112142254	PLEKHS1	F
MSC-AS1	-0.392494	10.3385574840971	-5.1014	0.000224233010762495	0.004471448450295	0.575029388382813	MSC-AS1	NOT
PNMA6A	-0.649915	5.97274350903564	-5.10044	0.0002246	0.00447510180435916	0.57336956650431	PNMA6A	M
SLC1A5	0.579346739301711	11.8723357022501	5.09572102736918	0.000226428699303369	0.00450785502011805	0.565135375588691	SLC1A5	NOT
EIF5	0.235182907263958	14.9988473597202	5.09318763615598	0.000227416043563411	0.00451486153034008	0.560717592087022	EIF5	NOT
ABHD11	0.604179239509554	9.81042045384327	5.09313350354889	0.000227437189874037	0.00451486153034008	0.560623185194002	ABHD11	F
AL132989.2	-0.363491	4.7680394378813	-5.09283	0.000227556044593014	0.00451486153034008	0.560092726468225	AL132989.2	NOT
NAT14	-0.249318	8.79797210284629	-5.09273	0.000227596514450104	0.00451486153034008	0.559912169416574	NAT14	NOT
RPS18	-0.300373	19.8826717998917	-5.09244	0.000227707	0.00451486153034008	0.559419281782396	RPS18	NOT
LINC02241	0.789304883719719	6.72218862321101	5.09171464884349	0.000227992184197462	0.0045168402801006	0.558148574282884	LINC02241	F
RBM4	0.220576669816282	13.3090772223028	5.08833912180293	0.000229318246640607	0.00453942082383292	0.552260280867588	RBM4	NOT
RPGRIP1	0.492078632716423	6.16275210247576	5.08728580911323	0.000229733686227398	0.00454395330031595	0.550422566692683	RPGRIP1	NOT
AC008747.1	0.593795554572546	6.39858792660635	5.08673679757949	0.000229951	0.00454455364437158	0.549464648454045	AC008747.1	F
AC005899.8	0.556535138149783	8.39183103949091	5.08462121295984	0.000230788155214411	0.0045475584391867	0.54577299320347	AC005899.8	NOT
CACNA1I	0.619340335651571	5.04981309324432	5.0840929352734	0.000230997812967569	0.0045475584391867	0.544851066465756	CACNA1I	F
RUVBL1	-0.285513	11.4279043519157	-5.08399	0.000231037505960402	0.0045475584391867	0.544676619128015	RUVBL1	NOT
DIXDC1	-0.311855	11.2535782627108	-5.08369	0.000231159002284061	0.0045475584391867	0.544142839701734	DIXDC1	NOT
MAP1S	0.400541795664926	9.77179470230959	5.0834032506382	0.000231271828267365	0.0045475584391867	0.54364740409258	MAP1S	NOT
RPS8	-0.321815	19.3064976453869	-5.08338	0.000231279513031015	0.0045475584391867	0.543613667968407	RPS8	NOT
MUTYH	0.270189562967557	9.99067498740468	5.08305852756076	0.000231408915979625	0.0045475584391867	0.543045757492462	MUTYH	NOT
HINT1	-0.317323	15.8259556467129	-5.08018	0.000232557452609589	0.00456644641836461	0.538019080816659	HINT1	NOT
WFDC10B	1.26751003800803	6.91015930280665	5.07818996808612	0.000233354124027854	0.00457052737817493	0.534546967588535	WFDC10B	F
GADD45B	0.556707775140481	15.5670893071922	5.0780774800923	0.000233399269679336	0.00457052737817493	0.534350566254554	GADD45B	NOT
COL2A1	0.410783145406809	5.38919692937225	5.07798968468598	0.00023343451161745	0.00457052737817493	0.534197276426726	COL2A1	NOT
POLR2I	-0.303953	12.9759612206796	-5.07779	0.000233515536187943	0.00457052737817493	0.533844936462867	POLR2I	NOT
WIPF1	-0.534859	11.4777260364562	-5.07677	0.000233923963134969	0.00457484681675196	0.532070731976698	WIPF1	NOT
RPL41	-0.349665	19.4381114389284	-5.07553	0.000234426038591334	0.00458098934113362	0.529893967988849	RPL41	NOT
GRIK4	0.579740992776268	7.50501435118012	5.07497009246261	0.00023464999989181	0.00458169166455419	0.52892448323303	GRIK4	NOT
SLBP	-0.417881	12.1410153307469	-5.07449	0.000234845392085769	0.0045818354798607	0.528079425737756	SLBP	NOT
AC092140.2	0.417418404230799	5.48686620674868	5.07325	0.000235345939498644	0.00458792788296236	0.525917804024362	AC092140.2	NOT
SPINK5	-0.952489	14.112890292812	-5.0726	0.000235607948732728	0.00458936410449171	0.524788149581615	SPINK5	M
AC006262.3	-0.885649	5.33903638239537	-5.07203	0.000235840595570808	0.0045897281971497	0.523786146095967	AC006262.3	M
SURF1	-0.440317	11.8123245422645	-5.07163	0.00023600334171982	0.0045897281971497	0.523085791654211	SURF1	NOT
KCNQ1OT1	0.504714958156779	13.3123950568763	5.0691240504003	0.000237022083982208	0.00460278646439987	0.51871275005599	KCNQ1OT1	NOT
AL355312.4	-0.393219	5.55589932741675	-5.06866	0.00023721102397731	0.00460278646439987	0.517903779593556	AL355312.4	NOT
LEF1	0.522190791773582	10.4911960978704	5.06858649881808	0.000237241455978588	0.00460278646439987	0.517773541522939	LEF1	NOT
AC087749.1	-0.476025	5.00012281059061	-5.0681	0.000237441667398719	0.00460300600729672	0.516917125534368	AC087749.1	NOT
AC092384.2	0.578906259298855	6.08062278131584	5.0673510325495	0.000237746448644852	0.00460525076357532	0.515614794542977	AC092384.2	NOT
AC069209.1	-0.427719	5.21916467939455	-5.06581	0.000238376739078423	0.00461379219846149	0.512926862045339	AC069209.1	NOT
TOE1	0.341247270665463	9.19875093821409	5.0636704546297	0.000239257547200829	0.00462716500808715	0.509182482034928	TOE1	NOT
CASC19	-0.619767	8.92213151007474	-5.06146	0.000240171489916719	0.00463925208681239	0.505311821548639	CASC19	M
ZNF843	0.50946509937967	7.46732431365541	5.06043900754687	0.000240592532057702	0.00463925208681239	0.503533620447785	ZNF843	NOT
AL451085.2	-0.641348	7.31489346124378	-5.06013	0.00024071957753304	0.00463925208681239	0.502997677634237	AL451085.2	M
MORF4L2-AS1	0.443453961343375	7.03346621314437	5.0599574724911	0.000240792	0.00463925208681239	0.502691736316891	MORF4L2-AS1	NOT
ZNF765	0.288346251344553	10.3299779605425	5.05985543036445	0.000240834450501382	0.00463925208681239	0.502513328686402	ZNF765	NOT
TMEM238L	0.779759530222579	8.72865168823926	5.05819372193978	0.000241524696399722	0.00464887346119148	0.499607851420281	TMEM238L	F
CYBRD1	-0.452102	12.6894177127004	-5.05583	0.000242509476058463	0.0046626938900452	0.495476957343044	CYBRD1	NOT
FAM161B	0.358978813773202	9.05833088009778	5.05555410879517	0.000242625404324414	0.0046626938900452	0.494991774998756	FAM161B	NOT
DGKD	0.398180226483182	11.256226021336	5.05206495590791	0.000244088423197779	0.00468711323599959	0.488888647583329	DGKD	NOT
AC114812.2	-0.532013	8.62573608008294	-5.05061	0.000244702237310916	0.00469520009353732	0.486338972777232	AC114812.2	NOT
WIPI2	-0.29118	12.0017182479056	-5.04864	0.000245533	0.00470734811267137	0.482896280667915	WIPI2	NOT
PON2	-0.247479	11.9494828083813	-5.048	0.000245803944664389	0.00470734811267137	0.481778713411028	PON2	NOT
LINC02073	-0.322969	5.77798574279649	-5.04774	0.000245915	0.00470734811267137	0.48132059886072	LINC02073	NOT
HTRA1	-0.708554	12.5287345578658	-5.04378	0.00024759877315157	0.00473586099227429	0.474393136942209	HTRA1	M
TINCR	-0.471131	13.3033688772604	-5.04238	0.000248198510705905	0.00474360886971097	0.471937221417067	TINCR	NOT
WDR54	-0.278878	9.36345364533131	-5.04053	0.000248991525660627	0.00475503565618977	0.46869895512001	WDR54	NOT
GID8	-0.267703	11.694320301464	-5.03968	0.000249357286576715	0.00475504868075159	0.467208857298059	GID8	NOT
ISLR	-1.11849	10.2607952086463	-5.03937	0.000249489815497745	0.00475504868075159	0.466669479556438	ISLR	M
FBLN1	-0.959746	13.3548990740474	-5.03917	0.000249577612552581	0.00475504868075159	0.466312313587967	FBLN1	M
ZNF630-AS1	-0.25227	5.28579026209825	-5.03621	0.000250852	0.00476995667042782	0.461141559021069	ZNF630-AS1	NOT
MICOS13	-0.290173	13.191602766681	-5.03601	0.000250942081263596	0.00476995667042782	0.460777667828064	MICOS13	NOT
TMEM263	0.290857999624341	11.7622717090671	5.03555039711583	0.000251139288677222	0.00476995667042782	0.459980238397176	TMEM263	NOT
LPAR1	-0.602054	11.4914348331755	-5.03522	0.000251282907591209	0.00476995667042782	0.45939989475057	LPAR1	M
ERGIC3	-0.270898	12.8000265225969	-5.03464	0.000251533620795455	0.00476995667042782	0.458387594641702	ERGIC3	NOT
PPIC	-0.400158	12.1802255741488	-5.03464	0.000251534566706326	0.00476995667042782	0.458383777270213	PPIC	NOT
GTPBP6	-0.512434	11.3539391421403	-5.03358	0.000251996569791933	0.00477183520127397	0.45652100925208	GTPBP6	NOT
S100A4	-0.726311	15.072490237028	-5.03351	0.00025202527511653	0.00477183520127397	0.456405384133187	S100A4	M
NLRP12	0.48094174408607	5.74742628762831	5.03258963899763	0.000252425730414473	0.00477570667604028	0.454793724443491	NLRP12	NOT
CKLF	-0.303446	11.4848732919117	-5.03107	0.000253087392146969	0.00478451014106854	0.452136429059076	CKLF	NOT
NICN1	0.411195314702379	8.42327335258761	5.02882652183794	0.000254070745696131	0.00479937669079327	0.448200027188501	NICN1	NOT
ADAM22	0.51906755110782	9.51225950441084	5.02798660988355	0.000254439433797931	0.00480261822059488	0.446728089792686	ADAM22	NOT
NKD1	0.429672950677212	10.259165653019	5.02687817850208	0.000254926847650889	0.00480549343735135	0.444785434140379	NKD1	NOT
ZNF10	0.327422052048894	12.2687139818553	5.02674342214877	0.000254986170982243	0.00480549343735135	0.444549246962216	ZNF10	NOT
USH1G	0.660767505197396	5.9967970344543	5.02528111494443	0.000255630846341712	0.00481060698005592	0.441986112185072	USH1G	F
TTYH1	1.07123193875427	7.96052229982311	5.02519194580995	0.000255670212684943	0.00481060698005592	0.441829807357822	TTYH1	F
AC093791.2	0.902285894307276	4.84406217909416	5.02478546154084	0.000255849747461937	0.00481060698005592	0.441117266826863	AC093791.2	F
AC108058.1	-0.578539	8.25791292750702	-5.02377	0.00025629846793013	0.00481447833613169	0.439338567342588	AC108058.1	NOT
LEKR1	0.403671843492877	9.71642850258665	5.02342680673409	0.000256450791213843	0.00481447833613169	0.438735477144481	LEKR1	NOT
AL359697.1	-0.278007	5.18002899471402	-5.02187	0.000257141700860502	0.00482373284570339	0.436004474568806	AL359697.1	NOT
IZUMO1	0.425370035556664	6.41880477362716	5.02018096285282	0.000257892675703838	0.00483277193692774	0.433044378901311	IZUMO1	NOT
AC124016.1	0.330132170739086	9.27860043761639	5.01989	0.000258020202312171	0.00483277193692774	0.432542569382579	AC124016.1	NOT
GPR75	0.397941071001639	5.91682305198303	5.01460663461058	0.000260388739411343	0.00486952768184052	0.423267439381369	GPR75	NOT
RPL28	-0.330131	18.3520724599546	-5.01426	0.000260546551013335	0.00486952768184052	0.422652461933658	RPL28	NOT
MIR4422HG	0.453674536712566	6.56132864078794	5.01377823784445	0.000260761827400272	0.00486952768184052	0.421814151311739	MIR4422HG	NOT
SMC5-AS1	0.478398614421307	9.67565654146987	5.01373367818877	0.000260781911720366	0.00486952768184052	0.421735976082542	SMC5-AS1	NOT
LINC01088	-0.431762	9.4244403769243	-5.01233	0.00026141694484276	0.00487063490497985	0.419267311526377	LINC01088	NOT
TYMS	-0.799992	10.1099499390129	-5.01229	0.000261431438932493	0.00487063490497985	0.419211036561353	TYMS	M
UMODL1	0.429546707490045	5.87893622975679	5.01227374075597	0.000261440842732832	0.00487063490497985	0.419174526901391	UMODL1	NOT
AC006262.2	-0.747055	11.4007324615412	-5.01142	0.000261827095443733	0.00487410440165996	0.417676061632459	AC006262.2	M
AC131237.1	0.476723520538504	5.86750778231648	5.01088469377929	0.000262069393642906	0.00487447164905566	0.416737197793563	AC131237.1	NOT
TIMM9	-0.241976	11.9291050621508	-5.01049	0.000262246894776427	0.00487447164905566	0.4160499635217	TIMM9	NOT
DLK1	1.47285669954775	6.31931092050584	5.00915324115136	0.000262855097152474	0.00487906392904027	0.413698706950152	DLK1	F
HSPB2	-0.309584	9.39907117637321	-5.00907	0.000262894	0.00487906392904027	0.413546921655968	HSPB2	NOT
AC024940.1	0.590242997781396	7.26648159226752	5.00623859442909	0.000264183279511699	0.00489925278169033	0.408582975343529	AC024940.1	F
F8A3	-0.759445	5.20065740493626	-5.00478	0.0002648493362999	0.0049046767714699	0.406027237738344	F8A3	M
LINC01750	0.622844299078497	7.19865236651548	5.00471947659417	0.000264878308899146	0.0049046767714699	0.405916212784641	LINC01750	F
AC138474.1	0.319348505430504	5.23161323927005	5.00328603567282	0.000265535891843158	0.00491311967534857	0.403399579278342	AC138474.1	NOT
ARNTL2	-0.465592	10.9472515946856	-5.00053	0.000266805	0.00493285429173412	0.398560552848264	ARNTL2	NOT
ACVR2B-AS1	-0.388241	5.04061415962837	-4.99959	0.000267237208223655	0.00493710105382412	0.39691735980816	ACVR2B-AS1	NOT
NGF-AS1	-0.399387	6.14331333665601	-4.99484	0.000269443392689092	0.00497408832806651	0.388572871313343	NGF-AS1	NOT
AL160313.1	0.346045704034168	7.73779092551577	4.99034597822259	0.000271549860304911	0.00500918016344442	0.380669224499732	AL160313.1	NOT
RPS23	-0.323898	18.6229103610651	-4.98936	0.000272014875651397	0.00501396254907205	0.378932730992309	RPS23	NOT
KRT6B	-0.991077	12.9296143882922	-4.98848	0.000272428	0.00501778397481588	0.377392095410536	KRT6B	M
LRRC2	-0.602098	9.11316903914389	-4.98642	0.000273404093179779	0.00503195690529067	0.373762688023063	LRRC2	M
AC073346.1	0.288089875102895	5.37434546271029	4.98508014784131	0.000274037777909189	0.00503716930377452	0.371413139504335	AC073346.1	NOT
AC107375.1	0.252685146442833	8.12572701479107	4.9845878977576	0.000274272	0.00503716930377452	0.370547697548999	AC107375.1	NOT
AC079052.1	-0.565908	4.90855950148751	-4.98451	0.00027430743869455	0.00503716930377452	0.37041495485312	AC079052.1	NOT
DKKL1	0.513197214453974	6.47592669792929	4.98291433614538	0.000275067949079793	0.00504034552417448	0.367605117346804	DKKL1	NOT
AC092720.1	0.292990429555366	5.61847139878822	4.98287397153358	0.000275087186926392	0.00504034552417448	0.367534140836374	AC092720.1	NOT
SSBP4	-0.446702	10.7494868291939	-4.98285	0.000275100933484572	0.00504034552417448	0.367483427047921	SSBP4	NOT
PPP1R14C	-0.412942	13.4065230870765	-4.9797	0.000276603	0.0050640542107139	0.361958121974653	PPP1R14C	NOT
RFX8	0.756497486125577	9.34033600728891	4.97911479421869	0.00027688499422446	0.00506530846477025	0.360923142130491	RFX8	F
IGSF6	-0.523254	8.7286840774568	-4.97828	0.000277287796792436	0.00506530846477025	0.359447836087112	IGSF6	NOT
ZNF737	0.440626405035246	9.62374181009039	4.97826131415231	0.000277294874097321	0.00506530846477025	0.359421933939639	ZNF737	NOT
YAE1	-0.238089	10.0921843205369	-4.9777	0.000277565360749894	0.00506645146872916	0.358432479372224	YAE1	NOT
AKR7A2	-0.582977	11.547504980878	-4.9755	0.0002786251536099	0.00507949284427285	0.354564993278813	AKR7A2	NOT
OSGIN2	-0.376394	9.62765745491728	-4.97535	0.000278696730662869	0.00507949284427285	0.354304320193934	OSGIN2	NOT
RPLP1	-0.280088	20.1783819523681	-4.97476	0.000278984	0.00508093291991267	0.353257886669003	RPLP1	NOT
LAMTOR2	-0.254982	12.3695348046442	-4.97188	0.000280381915321378	0.00510257394514664	0.348186443280508	LAMTOR2	NOT
AL354836.1	0.412401622729367	8.08825088203912	4.97102182592836	0.000280797204303549	0.00510631811527529	0.346684444958524	AL354836.1	NOT
AL353764.1	0.455940445401243	4.96173716862292	4.97007769084468	0.000281257354417912	0.0051108718959401	0.345022794004643	AL353764.1	NOT
ZC3HAV1	0.377666071157222	13.3811310813492	4.96894138453705	0.00028181220928408	0.00511713853638931	0.343022775452339	ZC3HAV1	NOT
HERC6	0.614339606709436	9.6808059322285	4.96840955787973	0.000282072291344103	0.00511804735329345	0.342086647713381	HERC6	F
PRKX-AS1	0.52941432719457	7.23997229109309	4.96782	0.000282363014176677	0.00511869861162651	0.341041256827396	PRKX-AS1	NOT
ATP5MG	-0.271037	15.0630334192836	-4.96748	0.000282528300748427	0.00511869861162651	0.340447394958613	ATP5MG	NOT
AC007610.1	0.270512023332847	5.14866062305895	4.96455191927333	0.00028396633534368	0.00513841589612338	0.335295299603579	AC007610.1	NOT
CHCHD1	-0.324665	12.1917207444702	-4.96427	0.000284104850064318	0.00513841589612338	0.334800420256208	CHCHD1	NOT
RTP4	-0.656046	7.48876740094287	-4.96398	0.000284249	0.00513841589612338	0.334284932547514	RTP4	M
OLFM2	-0.642908	12.8117922232502	-4.96216	0.000285148705647751	0.00515085519586687	0.331078741771882	OLFM2	M
LINC01970	0.744227760102723	7.03656373872091	4.96152262012047	0.000285462987807229	0.00515167652878103	0.329960900904556	LINC01970	F
TMEM51-AS1	0.660598698861769	7.79037694427807	4.96121183914286	0.000285616997307254	0.00515167652878103	0.329413569348729	TMEM51-AS1	F
IGFBP6	-1.87624	10.2945129622117	-4.95798	0.000287222780819055	0.00517680822707007	0.323724369104443	IGFBP6	M
CH25H	1.03864809320274	10.6143755267251	4.95605478186327	0.00028818531901732	0.00519031770422324	0.320329419505408	CH25H	F
MYADM	-0.3989	13.3742163388515	-4.95478	0.000288824012042268	0.00519797897004874	0.318082967655005	MYADM	NOT
SELENOW	-0.323778	15.177141212072	-4.95334	0.000289546136721802	0.00520712934290544	0.31554905686764	SELENOW	NOT
EFEMP1	-0.345286	11.7950879792603	-4.95211	0.000290165	0.00521346434731144	0.313381372909744	EFEMP1	NOT
KLK8	-0.523182	12.9327778837536	-4.95179	0.000290326	0.00521346434731144	0.312818625082133	KLK8	NOT
COX7B	-0.341298	14.527377382477	-4.95075	0.000290855	0.00521911060433473	0.310972760019064	COX7B	NOT
PSIP1	-0.399398	12.2924238951363	-4.95	0.000291233934531948	0.00521983325251789	0.309651261288302	PSIP1	NOT
AC005224.2	0.797045644826315	7.28751265058249	4.94957757688958	0.000291445321084953	0.00521983325251789	0.30891501408886	AC005224.2	F
RDH8	0.557324113446594	4.80645904784868	4.94939494308816	0.000291538	0.00521983325251789	0.308593091387745	RDH8	NOT
DHX32	-0.39323	11.5335573804203	-4.94784	0.00029232497564895	0.00523008443951072	0.305856967694377	DHX32	NOT
EHBP1L1	-0.411925	10.7650683527642	-4.94574	0.000293394654096596	0.00524537118930731	0.302150728185867	EHBP1L1	NOT
YBX1	-0.467423	15.4990887672828	-4.9453	0.000293619483033777	0.00524554220129551	0.301373460675548	YBX1	NOT
C6orf120	0.285128457097654	10.0561680225182	4.94447857046781	0.000294038756784923	0.00524918419438462	0.299925561139935	C6orf120	NOT
FN3K	0.411818662502879	8.06044904720151	4.94376100273873	0.000294406	0.00525188649839638	0.298660236555508	FN3K	NOT
ZNF528-AS1	0.494363891750778	9.32559379877244	4.94287329092238	0.000294860206944593	0.00525614741977018	0.297094797235491	ZNF528-AS1	NOT
LRRC46	0.356326775364403	5.00825230833262	4.94003309172927	0.000296319	0.00527788154122419	0.292085561086663	LRRC46	NOT
DAO	0.427234168096121	4.9475571666216	4.93965821745286	0.000296512632548257	0.00527788154122419	0.291424321650309	DAO	NOT
CALHM5	-0.548851	7.06964771031507	-4.9361	0.000298351225070688	0.0053018162354117	0.285152122075393	CALHM5	NOT
AC018978.1	0.737707757201576	5.75099049364064	4.93560258009862	0.000298610880877704	0.0053018162354117	0.284269453771759	AC018978.1	F
SPG21	-0.371655	11.6508661500261	-4.93552	0.000298655	0.0053018162354117	0.28411974505989	SPG21	NOT
AL441883.1	0.347117876469786	7.7100721788488	4.93537788873447	0.000298727580893806	0.0053018162354117	0.283872996954016	AL441883.1	NOT
AC007920.2	-0.650318	7.01211836241276	-4.93453	0.000299170617038184	0.00530581484424052	0.282369313977376	AC007920.2	M
THOC7	-0.32253	13.2269618379636	-4.93222	0.000300371818471473	0.00532324398000935	0.27830359478354	THOC7	NOT
TMEM40	-0.449015	12.7443845936015	-4.92988	0.000301595902575987	0.00533823801375344	0.274177164465075	TMEM40	NOT
SLC26A6	0.235474308297777	7.75250136670237	4.92952205061378	0.000301785836132066	0.00533823801375344	0.273538397445093	SLC26A6	NOT
AC009269.2	-0.372033	6.87038042777547	-4.92902	0.000302048568342474	0.00533823801375344	0.272655464973139	AC009269.2	NOT
TGFBR2	-0.489174	13.4255327043849	-4.92894	0.000302094148923424	0.00533823801375344	0.272502366214103	TGFBR2	NOT
SOD3	-0.963674	12.3977766430656	-4.92751	0.00030284353977706	0.00534760244730971	0.269988583816573	SOD3	M
TTC28-AS1	0.320383640830368	10.718310794073	4.92598785875843	0.0003036473983838	0.0053542918242597	0.267299018457319	TTC28-AS1	NOT
KLK1	-0.747106	10.7035078277063	-4.92596	0.000303661822928714	0.0053542918242597	0.267250821785511	KLK1	M
LINC01521	0.29597275954155	5.91410712607224	4.9241149955821	0.000304638746961963	0.00536763339549466	0.263991961827615	LINC01521	NOT
SPACA6P-AS	0.733391591467668	6.81685891977403	4.91968384882242	0.000306997732604422	0.00540528955787902	0.256165780069073	SPACA6P-AS	F
INHBC	0.480626847868918	5.96377640156238	4.91890102602946	0.000307416458172852	0.00540875397310907	0.25478291941881	INHBC	NOT
AL139274.2	0.41787829286527	7.99409705810632	4.9154896447582	0.000309248151347682	0.00543657241675216	0.248755791073424	AL139274.2	NOT
LINC01515	0.43891664487807	12.7061927702942	4.91512655638197	0.000309443776347474	0.00543657241675216	0.248114210528766	LINC01515	NOT
GATA6-AS1	-0.43511	5.42583866781497	-4.91317	0.000310501	0.00544902566183118	0.244654918356932	GATA6-AS1	NOT
AC089985.1	-0.527516	6.59582051238728	-4.91261	0.000310804324483711	0.00544902566183118	0.243663316865375	AC089985.1	NOT
SNHG1	0.251099431182991	12.1125794120439	4.91257262004982	0.000310823443448184	0.00544902566183118	0.243600910460887	SNHG1	NOT
PRSS48	-0.465288	8.51802347315086	-4.91206	0.000311100383403242	0.00544995984383193	0.242697379496869	PRSS48	NOT
AC036108.1	0.658930358610417	6.70165874949562	4.90987637322386	0.000312286958963871	0.0054646921846948	0.238835226156135	AC036108.1	F
TFAP2A	-0.343721	13.2611813946022	-4.90969	0.000312389864300716	0.0054646921846948	0.238500976157392	TFAP2A	NOT
SELENBP1	0.549752872336684	10.5213564214891	4.90894654061216	0.000312793336313271	0.00546782497796398	0.237191510735038	SELENBP1	NOT
AL513327.2	0.405543610829422	6.96501507798771	4.90757073330946	0.000313544159934194	0.00547702085252791	0.234759221596749	AL513327.2	NOT
HMX1	-0.700814	4.97260862536642	-4.90702	0.000313847929692622	0.00547839996472049	0.233776820517074	HMX1	M
ZBED1	-0.320655	10.7545243251772	-4.90611	0.000314342765029901	0.00548082067237698	0.232178547568421	ZBED1	NOT
ECD	0.26638385718857	12.1006553223911	4.90594017710458	0.000314436445337452	0.00548082067237698	0.231876252839493	ECD	NOT
SPRTN	0.219395408317665	11.1114841211881	4.90244163338935	0.000316359901999892	0.00550807132325231	0.225689384673261	SPRTN	NOT
RAB4A	-0.301787	12.8119742004257	-4.90215	0.000316521865980043	0.00550807132325231	0.225170145033103	RAB4A	NOT
HS3ST3A1	0.963154959545951	9.76549102091503	4.90186530789389	0.000316678	0.00550807132325231	0.224670055580717	HS3ST3A1	F
BIRC5	-0.425287	9.68550737925989	-4.90003	0.000317691614336099	0.00552176123975895	0.221427947590529	BIRC5	NOT
CNGA4	0.48343881273695	7.15033141417627	4.89932419424415	0.000318084180338609	0.00552464383926673	0.22017516773959	CNGA4	NOT
BEND7	-0.314866	10.0200795309444	-4.89767	0.000319002149674441	0.00553664129862306	0.217251732374566	BEND7	NOT
ERBB4	0.76383685091913	10.8992049415208	4.89674720343679	0.000319516938133155	0.00554162900244038	0.21561598825949	ERBB4	F
PJVK	0.749291269123804	9.31991843802486	4.89393046725564	0.000321090697760682	0.00556496310315242	0.210631699233545	PJVK	F
KCNT2	-0.484245	11.0562655064597	-4.89296	0.000321632966739363	0.00557039952630049	0.208919941618146	KCNT2	NOT
AC136285.1	0.609333221780669	5.21561937912783	4.89189877580436	0.000322230860191081	0.00557624374378192	0.207035948797554	AC136285.1	F
UBE2D1	0.236041908483784	12.3690356009613	4.89154810622643	0.000322428	0.00557624374378192	0.206415270469285	UBE2D1	NOT
AC007563.2	0.738562299750901	10.5689780661222	4.88991164271894	0.00032335	0.00558822365962257	0.203518557823572	AC007563.2	F
POT1-AS1	0.238359445691706	6.96013263772338	4.88823492251825	0.000324297667167089	0.0055960999731445	0.20055023807454	POT1-AS1	NOT
AC138331.1	0.334843641674125	5.73498613742628	4.88808067564205	0.000324384981889587	0.0055960999731445	0.200277155095835	AC138331.1	NOT
AC005842.1	0.305571007064406	5.7584723322429	4.88788673840889	0.000324495	0.0055960999731445	0.199933798966357	AC005842.1	NOT
DUSP4	0.404486560337332	10.4481511165029	4.88669218600011	0.000325172071318265	0.00560024249107238	0.197818799948321	DUSP4	NOT
WFDC1	-1.01329	7.26360652362449	-4.88665	0.000325194645636384	0.00560024249107238	0.197748380551285	WFDC1	M
AC092123.1	0.356480046823424	7.09178988256578	4.88448907124164	0.000326425037879241	0.00561057324687068	0.193917635048869	AC092123.1	NOT
BACH1	0.279470302553362	14.1011788379505	4.88429547249026	0.000326535	0.00561057324687068	0.193574791040754	BACH1	NOT
MSMP	-0.719132	5.29833871172659	-4.88375	0.000326845	0.00561057324687068	0.19261306217723	MSMP	M
HABP4	-0.373026	10.6562791975737	-4.8836	0.000326931051263442	0.00561057324687068	0.19234639705603	HABP4	NOT
SNHG15	0.366473352028056	13.0082990620752	4.88350910090343	0.000326983989640646	0.00561057324687068	0.192182157420303	SNHG15	NOT
PEG10	0.67258599563381	9.29235451305677	4.88317287940939	0.000327175992441039	0.00561057324687068	0.191586698543064	PEG10	F
AC005696.4	0.679154164135884	5.64932626223119	4.88264926737909	0.000327475240894984	0.00561175574551966	0.190659336924663	AC005696.4	F
AL591002.1	-0.437075	5.98028788135064	-4.88186	0.000327929438313275	0.0056145469955859	0.18925341628224	AL591002.1	NOT
LINC00636	-0.753823	7.39767950003088	-4.88156	0.000328099	0.0056145469955859	0.188729248078315	LINC00636	M
ARL5A	-0.35845	13.0285987300062	-4.87593	0.000331338899666849	0.00566308123354081	0.178761734322186	ARL5A	NOT
CDC42EP4	0.340004608866343	12.761663838646	4.87582784169548	0.0003314	0.00566308123354081	0.178574875095245	CDC42EP4	NOT
LINC02693	0.325146412799807	9.06283810793806	4.87508730780732	0.000331828953531932	0.00566643864027058	0.177262636032125	LINC02693	NOT
COL28A1	0.649662363360411	8.44137812170078	4.87435315910064	0.000332254835895996	0.00566973798397313	0.175961644007145	COL28A1	F
LRP2	-0.777378	5.39805412351652	-4.87385	0.000332549739280607	0.00567079919299498	0.175061748455261	LRP2	M
AC087521.2	-0.579072	7.96090964778107	-4.87024	0.000334652960112128	0.00570267365874989	0.168666904885738	AC087521.2	NOT
CHSY3	0.411380073438304	12.4127511943158	4.8670723151499	0.000336509486328516	0.0057303026994083	0.163055548696259	CHSY3	NOT
FAM13C	0.556710174401331	11.5587501795309	4.8662756917817	0.000336978440888224	0.00573428117846665	0.161643045160679	FAM13C	NOT
PLA2G4E-AS1	-0.420047	10.5186320290544	-4.86333	0.000338716350090305	0.00575883383759055	0.156425556900108	PLA2G4E-AS1	NOT
AC137579.1	0.680234380987924	4.98781067053755	4.86262614390693	0.000339135582642493	0.00575883383759055	0.155170972717438	AC137579.1	F
COX6C	-0.327965	15.1896419110775	-4.86231	0.000339324564019564	0.00575883383759055	0.154605940738126	COX6C	NOT
AC104304.3	-0.716054	6.16789150105965	-4.86205	0.00033947523456899	0.00575883383759055	0.154155679740374	AC104304.3	M
RHPN2	1.03605738398725	8.91424057007536	4.86183865538464	0.00033960293108247	0.00575883383759055	0.153774230843026	RHPN2	F
LPXN	0.455141047322051	11.1865384052961	4.86108285407967	0.000340052106139806	0.00576244069708957	0.152433618970074	LPXN	NOT
WFIKKN2	1.00249120614608	5.58318844133483	4.85995353141253	0.000340724421427894	0.00576733873730189	0.150430336603992	WFIKKN2	F
ZNF75A	0.307884805460517	10.599631349657	4.85943071673732	0.000341036136123456	0.00576733873730189	0.14950287265625	ZNF75A	NOT
ZNF493	0.241774544678497	10.698697773224	4.85940549975666	0.000341051178613429	0.00576733873730189	0.149458137321519	ZNF493	NOT
ITCH-AS1	-0.492861	5.88873796511481	-4.85874	0.000341445466996153	0.00577000217736633	0.148286256072762	ITCH-AS1	NOT
BAALC	-0.751948	9.14549437008776	-4.85758	0.000342144816302622	0.00577781350219147	0.146211025860909	BAALC	M
AC009831.1	0.490911647713894	6.95223103459762	4.85704625966363	0.000342462	0.00577915781342694	0.145272457400252	AC009831.1	NOT
RASL10A	-0.602436	7.03011156379898	-4.85535	0.000343481	0.0057923436820705	0.142258892485612	RASL10A	M
LINC00906	-0.758583	6.2298249764592	-4.85478	0.000343822045106362	0.00579409100632907	0.141251352769853	LINC00906	M
C1QTNF3	-1.05213	8.78708517178108	-4.85331	0.000344705157985433	0.00580495873516865	0.138649677235159	C1QTNF3	M
CKMT2	0.66834961685981	8.1605607911833	4.85125510069235	0.00034595	0.00582189093082312	0.134995058738514	CKMT2	F
RGS2	0.576444998213262	12.420988786919	4.85006825971992	0.000346668910463491	0.00582997102151439	0.132888293510486	RGS2	NOT
S100A13	-0.395673	13.1115621723858	-4.8493	0.000347136172890926	0.00583380293862489	0.13152223135265	S100A13	NOT
NKX3-1	0.513402701895264	8.10156520317835	4.84778971078475	0.000348054391696478	0.00584520290617489	0.128843144738066	NKX3-1	NOT
SERPINB9	0.69105343071832	11.5702179511244	4.84702901729622	0.000348518219564801	0.00584896141484509	0.127492528771808	SERPINB9	F
LRMDA	-0.24347	13.4418022274706	-4.84606	0.000349112810028333	0.00585490774588466	0.125763781651861	LRMDA	NOT
METTL9	-0.342318	12.4737390594825	-4.84493	0.000349801014338784	0.00585989629790274	0.123766540530583	METTL9	NOT
MAPT-AS1	0.407522560017012	5.28135854896417	4.84478343324294	0.000349891214438956	0.00585989629790274	0.123505062631221	MAPT-AS1	NOT
PSMA4	-0.26527	13.2917618293675	-4.8426	0.00035123	0.00587717803254674	0.119633076885281	PSMA4	NOT
LIPE-AS1	0.400800691943125	10.5483797845224	4.84231745251032	0.000351405465915159	0.00587717803254674	0.119125521105116	LIPE-AS1	NOT
DNAJA1	0.480311238025905	15.9478674089682	4.84139663613108	0.000351972650538183	0.00588262657634735	0.117489973449922	DNAJA1	NOT
AC073195.1	0.488330162327208	7.07250098622923	4.84076654291012	0.000352361311950818	0.00588508598328824	0.116370745861905	AC073195.1	NOT
BPIFC	-0.78629	8.7030065505666	-4.84023	0.000352692233086418	0.00588657831222591	0.1154187686742	BPIFC	M
GNG7	0.485408099304323	10.3964799401059	4.83939926275149	0.000353206233928584	0.00589112218232151	0.113941892601242	GNG7	NOT
SIRT7	-0.32056	10.8449249663106	-4.83838	0.000353839318076277	0.00589724380124694	0.112125815785502	SIRT7	NOT
AC104463.2	0.238673028901225	5.28802114906838	4.8380255243858	0.000354057275165146	0.00589724380124694	0.111501334377352	AC104463.2	NOT
OVOL1-AS1	-0.768115	6.24985816874388	-4.83705	0.000354664	0.00590331991669183	0.109764061800038	OVOL1-AS1	M
ANKRD2	-0.426471	5.87467052801424	-4.83487	0.000356018	0.00592180689006576	0.10590077350334	ANKRD2	NOT
OTX2-AS1	-0.404639	5.51533	-4.83289	0.000357257199251164	0.00593836523284608	0.102377185822927	OTX2-AS1	NOT
AC024941.2	0.336276934662333	7.37583091623484	4.83141595397728	0.000358181955265285	0.00594967817716733	0.0997556384697615	AC024941.2	NOT
TMEM121	-0.676121	7.98938895528428	-4.83096	0.000358469237061369	0.00595039398413586	0.0989426191836591	TMEM121	M
AL161935.1	0.305389407032155	5.49839	4.82954171521046	0.000359360664688812	0.00595934838128078	0.0964239975894223	AL161935.1	NOT
CRACR2B	0.696596137245447	9.56033831830037	4.82900398293039	0.000359699590967323	0.00595934838128078	0.0954680465506357	CRACR2B	F
STAM-AS1	0.539252789751142	7.46696144315402	4.82893618756015	0.000359742345242286	0.00595934838128078	0.0953475211226227	STAM-AS1	NOT
AL591242.1	-0.653771	6.01173023941507	-4.8278	0.00036046	0.00596313465810407	0.0933276638406397	AL591242.1	M
CFTR	0.493510601683593	7.42281916891193	4.82753558615459	0.000360626803121639	0.00596313465810407	0.092857429799059	CFTR	NOT
TDRD6	-0.476041	6.72889412351857	-4.82643	0.000361329604660426	0.00596313465810407	0.0908831365757505	TDRD6	NOT
NAP1L5	0.317302651246468	8.54260778604018	4.82632383782828	0.000361393832830323	0.00596313465810407	0.0907029005325599	NAP1L5	NOT
ARSD	0.427152701838576	10.6523302596183	4.82626972358365	0.000361428126494111	0.00596313465810407	0.0906066793736624	ARSD	NOT
ZNF703	0.553347957638824	12.3726138886968	4.82616409211851	0.000361495077794833	0.00596313465810407	0.0904188538167316	ZNF703	NOT
KCNN3	-0.497277	10.085943578333	-4.82566	0.000361816	0.00596313465810407	0.0895193983759386	KCNN3	NOT
CHAC1	0.940669585911689	8.05914122353825	4.82548059972725	0.000361928601417265	0.00596313465810407	0.0892034882853592	CHAC1	F
MTFR1L	0.289684077302093	10.2179433167329	4.82384766851132	0.000362966528733906	0.00597619484607285	0.0862996268169836	MTFR1L	NOT
AL132857.1	0.353701904625791	6.24558613515914	4.82300992675106	0.000363500220185847	0.00598094082747382	0.0848097332710598	AL132857.1	NOT
C1orf74	0.426797753382978	10.7617820394414	4.82134526879331	0.000364563136449251	0.00599395190767901	0.0818489432269454	C1orf74	NOT
IL11	-0.312752	6.79042953434341	-4.821	0.000364782939883781	0.00599395190767901	0.0812377540360085	IL11	NOT
AL353759.1	0.396933760147284	7.91868499646401	4.81828183460609	0.000366527676935335	0.00601856228541795	0.0763993761073944	AL353759.1	NOT
LINC01578	-0.490856	13.8219900450326	-4.81764	0.000366943	0.00602133210379204	0.0752497734234012	LINC01578	NOT
AL161431.1	-1.79896	7.13282706035651	-4.81614	0.000367907082608923	0.00603308195761389	0.072590438671547	AL161431.1	M
CHRM3-AS2	0.886946492552015	5.90086964333492	4.81446939114598	0.000368987974937256	0.00604673770899197	0.069615783174612	CHRM3-AS2	F
ICA1	0.376390481124938	11.7474101824368	4.81209370295438	0.00037052978903123	0.00606792331929639	0.0653877507308254	ICA1	NOT
ATP7B	0.292935441133554	7.78182448718831	4.81037155624816	0.000371651655231039	0.00608220788090662	0.062322399741551	ATP7B	NOT
BLVRA	-0.233533	11.450952481943	-4.80981	0.00037202	0.00608415104028963	0.0613177817802883	BLVRA	NOT
CADM1	0.381128093359672	12.9057722707223	4.80862631011675	0.000372792182669422	0.00608936663082257	0.0592155626281086	CADM1	NOT
FAM155A	-0.897092	11.1224350794794	-4.80819	0.000373080371625109	0.00608936663082257	0.0584320352175878	FAM155A	M
PIK3R1	0.384621621144385	13.2754919515094	4.808	0.000373205538904988	0.00608936663082257	0.058091919886067	PIK3R1	NOT
MIR155HG	0.774149953789951	10.1416429433071	4.80776510004764	0.000373356331967689	0.00608936663082257	0.0576823239490674	MIR155HG	F
AC009107.2	-0.742788	9.92690778460092	-4.8073	0.000373660653505183	0.00608936663082257	0.0568562072568728	AC009107.2	M
APCDD1L	-0.71243	6.93009943393215	-4.80703	0.000373838332227124	0.00608936663082257	0.0563741895280208	APCDD1L	M
ERO1B	0.341140645496456	12.1800304987856	4.80596462895379	0.000374538636471929	0.00609669839248361	0.0544765972936565	ERO1B	NOT
AC006994.2	0.597209933753731	8.30428140497527	4.80448652315005	0.000375512172608501	0.0061084650347957	0.0518445439301347	AC006994.2	F
HAUS5	0.269535145328966	9.50485247916086	4.80264447893994	0.000376729105894779	0.0061239515483829	0.0485640545622195	HAUS5	NOT
CD163	-1.06579	6.57272073240046	-4.80229	0.00037696681395988	0.0061239515483829	0.0479245060590774	CD163	M
NSUN7	0.504448324996387	9.30224942494066	4.80115080122356	0.000377719	0.00613060435599023	0.0459036658090595	NSUN7	NOT
LINC02105	0.404628217530875	5.06788104763071	4.80090884290276	0.000377879503557835	0.00613060435599023	0.0454726883401886	LINC02105	NOT
SLC12A2	0.695106200614591	13.2595238831375	4.79866656662531	0.000379371	0.00615070907216071	0.0414783942349848	SLC12A2	F
CROT	-0.377149	11.5899180022224	-4.79727	0.000380301877966114	0.00615676867139743	0.0389940111218818	CROT	NOT
CENPW	-0.406589	11.0257316457121	-4.7965	0.000380819274899198	0.00615676867139743	0.0376155931459277	CENPW	NOT
PSMG3	-0.349589	11.4713949637685	-4.79633	0.00038093263493953	0.00615676867139743	0.0373138371001032	PSMG3	NOT
AC093801.1	-0.600985	6.88555749088382	-4.79627	0.000380973350290122	0.00615676867139743	0.0372054778423045	AC093801.1	M
DIAPH2-AS1	-0.390713	10.3003072609129	-4.79622	0.000381008172868817	0.00615676867139743	0.0371128107439276	DIAPH2-AS1	NOT
LINC01198	1.6568247513942	6.36716041378434	4.79574162242545	0.000381326121252633	0.00615782301039375	0.0362671044590153	LINC01198	F
AC020909.3	0.509498068993162	4.91005390260555	4.79522726987237	0.000381670991229256	0.00615931040680431	0.035350589492281	AC020909.3	NOT
LRRC4B	0.491295896505067	7.3385753844622	4.79356173685989	0.00038278995264866	0.00617327965992227	0.0323825872530055	LRRC4B	NOT
TMEM26	0.782928495160224	5.25488764397316	4.79221562030046	0.000383696817753476	0.00618381220569888	0.0299835429279023	TMEM26	F
UNC80	0.543676308528423	7.06872657375903	4.79092549836575	0.000384568061592489	0.0061922246005843	0.027684085335336	UNC80	NOT
AC005599.1	-0.460857	5.75691775358678	-4.79069	0.000384727	0.0061922246005843	0.0272651109953701	AC005599.1	NOT
UQCRH	-0.222697	14.8203093626213	-4.786	0.000387913	0.00623722257845937	0.0189051303658898	UQCRH	NOT
AC023790.2	0.320119094710814	7.97548593353093	4.78582217531406	0.000388034694227856	0.00623722257845937	0.0185861617183969	AC023790.2	NOT
AP000944.7	0.403690010460451	7.00059197063844	4.78460310534338	0.000388867604715165	0.00624649030435012	0.016412403267454	AP000944.7	NOT
PYCARD	-0.436096	13.4194846802429	-4.78339	0.000389696	0.0062556781007111	0.0142542867560564	PYCARD	NOT
TSPAN2	-0.864104	9.52230248189992	-4.78194	0.000390693193290486	0.00626755216201617	0.0116642186701288	TSPAN2	M
LINC01698	-1.72149	8.69005390474921	-4.78021	0.000391887698527243	0.006282578577442	0.00856945844452284	LINC01698	M
KRT27	-2.21951	6.99475740738343	-4.77973	0.000392218	0.00628374146572674	0.0077151041730934	KRT27	M
LINC02021	0.525067999568101	6.78824934522551	4.77799528834651	0.00039341482852008	0.00629877302324397	0.00462668356961515	LINC02021	NOT
SMC1A	0.24479556979774	12.5408878841632	4.77750781433605	0.00039375247514798	0.00630003960236767	0.00375701435416254	SMC1A	NOT
LINC01841	0.638288160281114	6.90983981928967	4.77566035577795	0.000395034852270621	0.00631641028879954	0.000460828490706611	LINC01841	F
CLIC3	-0.448996	11.1442805670717	-4.77235	0.000397346238445154	0.00634920205798787	-0.00545326	CLIC3	NOT
AUXG01000058.1	0.665227345750717	8.03929345456923	4.7705903312318	0.000398576520300913	0.00636468718656137	-0.00858709	AUXG01000058.1	F
UBE2L3	-0.242144	13.2809612637211	-4.76823	0.000400239606776753	0.00638316817085367	-0.012808	UBE2L3	NOT
AK7	-0.280824	8.95305727277338	-4.76816	0.000400284566184026	0.00638316817085367	-0.0129218	AK7	NOT
AL450344.1	0.529714083285586	5.24053712754924	4.76754069264004	0.000400722768982134	0.00638316817085367	-0.0140309	AL450344.1	NOT
CFLAR	0.257322510195634	13.6664180273242	4.7674572645703	0.00040078165222448	0.00638316817085367	-0.0141799	CFLAR	NOT
CHRNA10	0.656439216720811	7.35222272019945	4.76556262709325	0.000402121310815864	0.00640032142518679	-0.0175625	CHRNA10	F
TMUB1	-0.395122	10.2867884549493	-4.76296	0.000403968	0.00642551506411205	-0.0222067	TMUB1	NOT
AL451050.2	0.379636332253425	6.07097879792391	4.76165840164823	0.000404896641660723	0.00643608699542629	-0.0245345	AL451050.2	NOT
NTF3	-0.466063	8.42535446314285	-4.76082	0.00040549634108867	0.00644141775726774	-0.0260347	NTF3	NOT
HIVEP1	-0.212085	13.7988300101685	-4.76003	0.000406062584449747	0.00644621046115403	-0.0274491	HIVEP1	NOT
NCOR2	0.27265902394752	12.9060823986136	4.75939196771343	0.000406516891753301	0.00644922110562789	-0.0285826	NCOR2	NOT
GRP	-0.979606	5.4297066194226	-4.75805	0.000407476198492411	0.00646023422567539	-0.0309717	GRP	M
GLIPR2	-0.678773	9.96760922257239	-4.75712	0.000408148	0.00646307669126508	-0.0326416	GLIPR2	M
NOLC1	0.263461563190416	13.3786713032497	4.75706709144345	0.000408185941720985	0.00646307669126508	-0.0327357	NOLC1	NOT
STX1A	0.38041873067719	7.95778828080899	4.75552009896998	0.000409300496341108	0.00647651590574034	-0.0354996	STX1A	NOT
WNT7A	-0.44988	6.3376603903024	-4.75498	0.000409689884893847	0.00647847054840576	-0.0364634	WNT7A	NOT
IRF5	-0.405005	7.01232835960837	-4.75399	0.000410405855495554	0.00648350825758403	-0.0382332	IRF5	NOT
ZCWPW1	0.356611193227588	10.3982550231966	4.75380400082571	0.000410541	0.00648350825758403	-0.0385659	ZCWPW1	NOT
TSKS	0.692713058812352	8.17494290594348	4.75192892807644	0.0004119	0.00650076453366654	-0.0419167	TSKS	F
MRPL27	-0.306551	12.5265039769216	-4.75113	0.000412479	0.00650569043832452	-0.0433407	MRPL27	NOT
AL118516.1	0.624335846508684	11.6164312802169	4.75005309757129	0.000413264748372415	0.00651386506360867	-0.0452693	AL118516.1	F
FRK	0.517190601381923	9.50172173114969	4.74831432803008	0.000414533938477571	0.00652763148084224	-0.0483773	FRK	NOT
RPL35A	-0.276562	18.0406543928011	-4.74812	0.000414673897420543	0.00652763148084224	-0.0487194	RPL35A	NOT
ZEB1	0.415883360070527	14.2076521094566	4.74764619139139	0.000415022714615846	0.00652857392150882	-0.0495717	ZEB1	NOT
LYL1	-0.83373	8.18961027224525	-4.74729	0.000415284503177943	0.00652857392150882	-0.0502108	LYL1	M
AC036176.3	-0.621749	10.6963822398729	-4.74663	0.000415764103049656	0.00652857392150882	-0.0513806	AC036176.3	M
LMOD3	0.269179642717694	6.80858988172828	4.74657795702805	0.000415805430325906	0.00652857392150882	-0.0514814	LMOD3	NOT
TCEAL7	0.447176734584735	8.04028764690018	4.74499334621583	0.000416969	0.00654063130517782	-0.0543145	TCEAL7	NOT
SLC25A15	-0.3071	7.96351959549714	-4.7448	0.000417110187469071	0.00654063130517782	-0.0546568	SLC25A15	NOT
AC016026.2	-0.328736	5.32025621632067	-4.74179	0.000419329469149753	0.00656748643658664	-0.060035	AC016026.2	NOT
AL513323.1	0.459510866230524	4.8745980683508	4.74173894210585	0.000419370376182752	0.00656748643658664	-0.0601339	AL513323.1	NOT
HULC	0.437385646503557	11.3597411529018	4.74138640377161	0.000419631	0.00656748643658664	-0.0607643	HULC	NOT
AC005165.1	1.68964174579646	7.75912790015567	4.73859124411384	0.000421706391238637	0.00659156269610339	-0.0657637	AC005165.1	F
SLC7A14-AS1	-0.737695	8.99359424907942	-4.73859	0.000421710696127101	0.00659156269610339	-0.065774	SLC7A14-AS1	M
SEPTIN9-DT	-0.71756	8.11154025012816	-4.73809	0.000422083218796523	0.00659315633053441	-0.0666689	SEPTIN9-DT	M
AC007608.3	0.533013635805949	6.15424990805885	4.73642083984131	0.00042332501434015	0.00660831771264623	-0.0696462	AC007608.3	NOT
LINC01197	-0.587893	9.56841496911898	-4.73593	0.000423689008287617	0.00660976552749849	-0.0705173	LINC01197	M
ZDHHC23	-0.36452	8.43829519423174	-4.73509	0.000424323045075737	0.00661542160102723	-0.0720328	ZDHHC23	NOT
TMEM72-AS1	0.815264490470081	9.54178164256781	4.73242700324073	0.00042632043018512	0.006642312175672	-0.0767921	TMEM72-AS1	F
PLK5	0.614219404028518	5.59584610709994	4.73103577630771	0.000427369040754341	0.00665439538984139	-0.0792818	PLK5	F
AC007533.1	-0.573784	7.08553418314439	-4.73052	0.000427754981731087	0.00665615159311821	-0.0801966	AC007533.1	NOT
SLC51A	-0.504344	8.76027900437739	-4.72991	0.000428218062399075	0.0066591051337209	-0.0812931	SLC51A	NOT
PPCDC	0.250828183677454	11.3029627725657	4.72893543522325	0.000428957224104622	0.00666634543174836	-0.0830409	PPCDC	NOT
SEL1L2	0.267112088858475	5.47280077605985	4.72785109187213	0.000429779560280347	0.00667486827591554	-0.0849818	SEL1L2	NOT
C17orf58	-0.636702	9.18289296746201	-4.7271	0.000430346461533264	0.0066767663807919	-0.0863177	C17orf58	M
FAM171B	0.508223149848559	10.7448801251419	4.72696894195972	0.00043045	0.0066767663807919	-0.0865609	FAM171B	NOT
OR5AU1	0.803989603085272	5.30103780122667	4.72654386452957	0.000430773108633754	0.0066775312412133	-0.0873219	OR5AU1	F
GNE	0.355638436332296	10.1803596653033	4.72570259649994	0.000431413772820009	0.00668321094474125	-0.0888279	GNE	NOT
ZNF408	0.279408860301317	8.8006680881064	4.72466042779534	0.000432208808315176	0.00669127334245502	-0.0906937	ZNF408	NOT
LRRC75B	-0.377342	8.28639240332358	-4.72176	0.000434433256556029	0.00671652738196538	-0.0958959	LRRC75B	NOT
AC139887.2	0.364323703755622	10.3330203785576	4.72154152981994	0.000434597238977395	0.00671652738196538	-0.0962783	AC139887.2	NOT
FLT3LG	-0.370043	9.74052664317623	-4.72145	0.000434666927173317	0.00671652738196538	-0.0964408	FLT3LG	NOT
RPS12	-0.254532	19.292240722278	-4.72077	0.000435187326835376	0.00672030721186593	-0.0976533	RPS12	NOT
AC008686.1	-0.350605	5.63386508201106	-4.71996	0.000435817284347444	0.00672577301138601	-0.0991192	AC008686.1	NOT
SYNE3	-0.430472	10.7433946732757	-4.71544	0.000439307	0.00677327774507224	-0.107201	SYNE3	NOT
SYT8	0.872031551203017	12.3242471356849	4.71525740443122	0.000439451416405089	0.00677327774507224	-0.107534	SYT8	F
AC104596.1	0.40968240964188	8.89871084468825	4.71484638086721	0.000439771	0.00677391695250822	-0.10827	AC104596.1	NOT
SPIRE2	0.290503009354465	8.25453952703829	4.71276074635523	0.000441395601062989	0.00679464814068409	-0.112007	SPIRE2	NOT
SRGAP2-AS1	-0.244209	6.72482846006745	-4.71171	0.000442214177053237	0.00679951164418277	-0.113885	SRGAP2-AS1	NOT
FHL2	-0.474384	13.1598503468339	-4.71164	0.000442269614085263	0.00679951164418277	-0.114012	FHL2	NOT
ZNF594	0.344714095932602	8.34137705400584	4.71102036195472	0.000442756159882227	0.00680188460321182	-0.115126	ZNF594	NOT
IGHEP2	0.409482956112733	4.99490470416286	4.71073172570664	0.000442982225266627	0.00680188460321182	-0.115643	IGHEP2	NOT
LIPG	-1.21117	8.69284650407399	-4.70954	0.000443918111483143	0.00681196255706627	-0.117782	LIPG	M
GRHL1	-0.545701	12.0608644736214	-4.70758	0.000445458834556945	0.00682555733079626	-0.121292	GRHL1	NOT
AC021151.1	0.54648873287549	5.43623542086875	4.70743216931252	0.000445575056119922	0.00682555733079626	-0.121557	AC021151.1	NOT
AC105345.1	0.41761910993825	6.62273361364808	4.70729555377831	0.000445682750274647	0.00682555733079626	-0.121801	AC105345.1	NOT
LAMTOR4	-0.40833	14.6234002598636	-4.70699	0.000445924461204352	0.00682555733079626	-0.122351	LAMTOR4	NOT
ERVK13-1	0.328296007637203	10.1719085372524	4.70472178605127	0.000447717	0.00684546651605788	-0.126415	ERVK13-1	NOT
ENPP5	0.475496810294541	7.42052121946456	4.70459759110955	0.000447815117889364	0.00684546651605788	-0.126638	ENPP5	NOT
LINC01681	0.465806437927443	5.7377079554773	4.7042239498058	0.000448111	0.00684546651605788	-0.127308	LINC01681	NOT
HYI-AS1	0.310617118498852	5.3004459923109	4.70392439434828	0.000448348841087836	0.00684546651605788	-0.127845	HYI-AS1	NOT
YPEL1	-0.274908	8.93510890603292	-4.69643	0.000454334453465564	0.00693251218663048	-0.141282	YPEL1	NOT
FRAT2	-0.690225	10.3311003536927	-4.6954	0.000455165101461695	0.00693662914874468	-0.143133	FRAT2	M
DPH7	0.247085245436123	10.0568277827988	4.69479274685042	0.000455654355862346	0.00693662914874468	-0.144221	DPH7	NOT
AC107032.2	0.445550378480229	7.95204770327527	4.6945457693839	0.000455853655561821	0.00693662914874468	-0.144664	AC107032.2	NOT
RNF187	-0.505914	11.5960948083482	-4.69449	0.000455898	0.00693662914874468	-0.144764	RNF187	NOT
AC009090.6	-0.232641	6.48215005059953	-4.69433	0.000456027572894328	0.00693662914874468	-0.145051	AC009090.6	NOT
CLIP2	-0.370734	11.6723029867348	-4.69229	0.000457675107216062	0.00695734685754273	-0.148704	CLIP2	NOT
AP001341.1	0.600146738976858	5.44979876660854	4.69177567723647	0.000458095	0.00695939174463315	-0.149634	AP001341.1	F
SFT2D3	-0.617189	9.30088408201519	-4.69032	0.000459275661523484	0.00697297776947306	-0.152241	SFT2D3	M
APBB2	0.289135262494129	13.5991959862485	4.68981988940005	0.000459684757820186	0.00697484319960292	-0.153143	APBB2	NOT
RPS27A	-0.269622	18.6315227760579	-4.68932	0.00046008996229392	0.00697634488055424	-0.154036	RPS27A	NOT
CALCA	1.14763880259172	5.75843904499049	4.68899571608311	0.000460356310240119	0.00697634488055424	-0.154622	CALCA	F
NRG1	-0.642366	13.2378401497675	-4.68657	0.000462337090617353	0.00700200759736709	-0.158972	NRG1	M
AC011290.1	0.533727798623898	5.27611	4.68547810193504	0.000463234030511323	0.00701123407173909	-0.160936	AC011290.1	NOT
GTF2H2	-0.669823	9.29590592166783	-4.68425	0.000464240827400799	0.00702211078963543	-0.163135	GTF2H2	M
AC007240.3	0.367349792690552	4.8414720605976	4.6811779637106	0.000466777377025199	0.00705609871175561	-0.168656	AC007240.3	NOT
AC008610.1	0.29362171451596	5.91968845020965	4.68065192775496	0.000467212766944709	0.00705830173893904	-0.1696	AC008610.1	NOT
TMEM132E	0.54738488136475	5.79106309120615	4.67978353537371	0.000467932443730518	0.00706368197522233	-0.171159	TMEM132E	NOT
SLC25A24	-0.262432	11.4310863385935	-4.67952	0.000468148653561395	0.00706368197522233	-0.171627	SLC25A24	NOT
CREM	0.241666670743216	12.7822462517259	4.67894008611452	0.000468632553493635	0.00706660771258223	-0.172674	CREM	NOT
ECM1	-0.700612	10.7810909720901	-4.6779	0.00046949969128624	0.00707530518074403	-0.174547	ECM1	M
RERGL	-0.960071	9.24634929869323	-4.67678	0.000470433	0.00708499334852223	-0.176559	RERGL	M
P4HA2	0.279478150275006	10.9138026600641	4.67584152903078	0.000471213900298729	0.00709016359806426	-0.178239	P4HA2	NOT
WDR27	0.278710403306269	10.9328845323377	4.67566842543432	0.000471358545176629	0.00709016359806426	-0.17855	WDR27	NOT
TMEM63B	0.442777510780992	11.7729467665203	4.67447584493408	0.00047235631859424	0.00710078887816436	-0.180692	TMEM63B	NOT
GRM2	0.37513742856328	5.6633267796922	4.67374143356612	0.000472971857710142	0.00710469812006172	-0.182011	GRM2	NOT
ADAMTS8	0.325032010766277	7.01321260991817	4.67347009909512	0.000473199484933526	0.00710469812006172	-0.182499	ADAMTS8	NOT
RHOD	-0.521009	11.9695214579126	-4.67269	0.000473856672429606	0.00711018435576641	-0.183905	RHOD	NOT
AP002992.1	0.371603123164278	5.13981123534991	4.67230954680318	0.000474174379812077	0.00711057309985274	-0.184583	AP002992.1	NOT
MGST1	-1.28155	10.9426271239592	-4.67078	0.000475461866828991	0.00712549493904604	-0.18733	MGST1	M
ZNF366	0.691575453553238	10.1619989550928	4.67042969774401	0.000475758	0.00712554977388841	-0.187961	ZNF366	F
AL136090.2	0.518371367055329	5.9072476954609	4.66960318197808	0.000476455926748383	0.00713162040725098	-0.189446	AL136090.2	NOT
ZNF266	0.292421461404858	10.5408570533385	4.66763563805696	0.000478121794479223	0.00715204072504638	-0.192982	ZNF266	NOT
PPP1R1A	0.684814059049079	5.95491623649245	4.66722671507213	0.000478468778851133	0.00715204072504638	-0.193716	PPP1R1A	F
NTNG1	0.670286247095348	9.34701643442831	4.66687367659166	0.00047876855416213	0.00715204072504638	-0.194351	NTNG1	F
ATP9A	-0.333606	10.6570178573294	-4.66661	0.000478994191697131	0.00715204072504638	-0.194828	ATP9A	NOT
AL606834.1	0.522119996438771	7.98908987460076	4.66563442485179	0.00047982238699338	0.00716001955067648	-0.196578	AL606834.1	NOT
RUBCNL	0.711381328978588	8.01786160128695	4.66526839919129	0.000480134	0.00716028639080801	-0.197236	RUBCNL	F
TMEM236	0.354548783056599	7.07476291080367	4.66247272908184	0.000482522	0.00719149567487112	-0.202261	TMEM236	NOT
UBAC2-AS1	0.409616135929028	8.8527759269314	4.66133086182794	0.000483500825809422	0.00720167978198288	-0.204314	UBAC2-AS1	NOT
TRIM65	-0.342732	9.34693787883991	-4.65786	0.000486484677627916	0.00723765114669569	-0.210546	TRIM65	NOT
PIDD1	0.321688748445938	9.1119947959669	4.65783570310219	0.00048651	0.00723765114669569	-0.210598	PIDD1	NOT
AL162584.1	-0.475805	4.74904915584888	-4.6572	0.000487062	0.00723802098972121	-0.211748	AL162584.1	NOT
PSMB6	-0.252562	13.5655689702691	-4.65712	0.000487128792807895	0.00723802098972121	-0.211886	PSMB6	NOT
COX5A	-0.275778	13.5872237637562	-4.65631	0.0004878280279944	0.00724371927503525	-0.213339	COX5A	NOT
GPX7	-0.607147	9.16200583410128	-4.65566	0.000488395831532458	0.00724371927503525	-0.214517	GPX7	M
AL357033.1	0.558366627844031	5.61743931330971	4.65550840091878	0.000488524290318409	0.00724371927503525	-0.214784	AL357033.1	NOT
F13A1	-0.821812	11.6365601994914	-4.6553	0.000488701	0.00724371927503525	-0.215151	F13A1	M
HHIPL1	0.349151925979162	6.94951830779309	4.65492050763006	0.000489034518216673	0.00724425114887775	-0.215841	HHIPL1	NOT
AL049870.2	0.269047223550325	5.60286833628523	4.65390192054858	0.000489919854596593	0.00725295687534009	-0.217673	AL049870.2	NOT
GJB4	-0.595217	7.70922934996807	-4.65297	0.000490734	0.00726059701032713	-0.219354	GJB4	M
ACBD4	0.255388186804263	8.38316322215745	4.65115093820286	0.000492319	0.00727963389580974	-0.222621	ACBD4	NOT
CHMP2A	-0.239443	13.7671793763609	-4.64997	0.000493352701765109	0.00728889470440249	-0.224745	CHMP2A	NOT
AC113414.1	0.395197710934507	8.55889478531322	4.64975236267763	0.000493543838733753	0.00728889470440249	-0.225138	AC113414.1	NOT
AC037459.2	0.360066047996527	7.92928678420256	4.6491077127917	0.000494109336441603	0.00729173335458892	-0.226297	AC037459.2	NOT
FAM20C	0.266840972526534	10.5774335240371	4.64885122794055	0.000494334516652203	0.00729173335458892	-0.226759	FAM20C	NOT
LINC00102	-0.886744	5.55064936459452	-4.64786	0.000495205541128182	0.00730016250829494	-0.228542	LINC00102	M
VNN1	-1.58313	6.28756193643208	-4.64741	0.000495598628007233	0.00730154012532059	-0.229346	VNN1	M
AC011816.2	0.367350331815731	4.81286993319097	4.64579	0.000497026636008209	0.00731815411857888	-0.23226	AC011816.2	NOT
DCT	-1.2047	13.4218392084117	-4.64527	0.000497489406978932	0.00732054460704265	-0.233202	DCT	M
CIB2	-0.990328	9.03012315908324	-4.64486	0.000497856	0.00732151442839855	-0.233948	CIB2	M
LINC00909	0.236724258186952	10.1931913564464	4.64411125173708	0.000498515	0.00732679088922039	-0.235288	LINC00909	NOT
Z96074.1	0.506868340500221	5.66481513092625	4.64229677716067	0.000500125345962623	0.00734602437035394	-0.238554	Z96074.1	NOT
HIST2H3PS2	0.557017537009705	7.5610148391472	4.64183335093727	0.000500537442683441	0.00734764843572897	-0.239389	HIST2H3PS2	NOT
AC087241.2	0.710971139890919	7.21825530176679	4.64142830276726	0.000500897916603885	0.00734831975914179	-0.240118	AC087241.2	F
COX8A	-0.28436	14.6533308428152	-4.6411	0.000501186286921112	0.00734831975914179	-0.240701	COX8A	NOT
PAN2	0.310294107756194	9.89770072336176	4.6400103141669	0.000502161988768922	0.00735819804108303	-0.24267	PAN2	NOT
AC005828.1	-0.30111	6.11235407604286	-4.63948	0.000502634	0.00735939405360067	-0.243621	AC005828.1	NOT
WNT11	0.751363430154255	7.97336420968023	4.63924273742619	0.000502848	0.00735939405360067	-0.244052	WNT11	F
TTC3-AS1	-0.655545	7.15184146375693	-4.63844	0.000503563540398304	0.00736266609969184	-0.245493	TTC3-AS1	M
LMBR1L	0.248105478079674	10.5872257738335	4.6377129942705	0.000504216991447269	0.00736266609969184	-0.246806	LMBR1L	NOT
CD300LG	0.797085871961646	7.49877979693194	4.63766014994355	0.000504264364628728	0.00736266609969184	-0.246901	CD300LG	F
NPM3	-0.651627	10.0344410344385	-4.63764	0.00050427978169672	0.00736266609969184	-0.246932	NPM3	M
HOXB-AS3	-0.615397	8.07016262572708	-4.63709	0.000504773468558336	0.00736546100708356	-0.247923	HOXB-AS3	M
TOP1MT	-0.281872	10.3880873817157	-4.63674	0.000505087384370195	0.0073656309888288	-0.248553	TOP1MT	NOT
DLGAP2	-0.311762	9.71746489025909	-4.63591	0.000505833279055801	0.00737167977388936	-0.250047	DLGAP2	NOT
OFD1	0.290850353775225	12.5834865884228	4.63518229327977	0.000506490886200247	0.00737167977388936	-0.251363	OFD1	NOT
AL445623.2	-0.852823	6.5700677770521	-4.63515	0.000506520002113304	0.00737167977388936	-0.251421	AL445623.2	M
RUFY1	-0.240049	11.7660939090868	-4.63494	0.000506712230025635	0.00737167977388936	-0.251806	RUFY1	NOT
EDN3	-0.923082	6.62946529315134	-4.63413	0.00050744	0.00737375517672725	-0.253258	EDN3	M
ZNF83	0.441367324463382	12.9784830701089	4.63410722215163	0.00050746	0.00737375517672725	-0.253299	ZNF83	NOT
CCDC61	-0.46966	9.38594673627052	-4.63341	0.000508090385710921	0.0073785140160928	-0.254556	CCDC61	NOT
CNR2	0.507033159754483	5.77693509767077	4.63240164763609	0.000509001663298719	0.00738734516454031	-0.256371	CNR2	NOT
ARHGEF38	1.2224933043182	8.19629248985731	4.63118408262862	0.000510105132105686	0.00739577749415269	-0.258564	ARHGEF38	F
C1orf35	-0.216699	11.9480017742777	-4.63109	0.000510189673656873	0.00739577749415269	-0.258732	C1orf35	NOT
DNAJC3-DT	0.432463216211056	9.3316230173942	4.62984322729764	0.000511323216759642	0.0074040228104797	-0.260979	DNAJC3-DT	NOT
GPR19	0.291389070849381	6.23855188534846	4.62979602532895	0.000511366	0.0074040228104797	-0.261064	GPR19	NOT
ATP6V0E2	0.423852255187018	9.31783649054975	4.62863	0.000512430102727057	0.00741477719328281	-0.263169	ATP6V0E2	NOT
NR2E3	0.70030915456196	6.81978010104766	4.62831250669547	0.000512717480740378	0.00741477719328281	-0.263737	NR2E3	F
AC079145.1	0.559576250941759	5.54714609964857	4.62738030218706	0.000513568520016378	0.00742267953485118	-0.265417	AC079145.1	NOT
SEMA6A-AS1	-0.330448	10.1311615937722	-4.62633	0.000514529092968842	0.00743215467543849	-0.267309	SEMA6A-AS1	NOT
HYPK	0.56254888528661	9.75118195478687	4.62556162347883	0.000515233081040089	0.0074379145253465	-0.268693	HYPK	NOT
HSPB8	0.361203035472945	11.5227723995195	4.62307014727676	0.000517522537880269	0.00746654186090372	-0.273183	HSPB8	NOT
MTDH	-0.271687	14.5747686092052	-4.62229	0.0005182397689335	0.00747246549666954	-0.274586	MTDH	NOT
AL353194.1	0.261589918970754	7.41110681850483	4.62146958858814	0.000518998895043515	0.00747898585122434	-0.276068	AL353194.1	NOT
CCL18	-2.48875	7.27183791178718	-4.62001	0.000520349	0.00749401497772324	-0.278699	CCL18	M
DDX28	0.374491920078944	9.85592155328333	4.61949153035319	0.000520829510735828	0.00749649941973458	-0.279633	DDX28	NOT
LINC01933	0.416090867205471	6.49059409672029	4.61750686428545	0.000522672990085232	0.00751654611137023	-0.283211	LINC01933	NOT
INTS14	0.237958466229015	10.8339177123191	4.61731120931862	0.000522855093405364	0.00751654611137023	-0.283564	INTS14	NOT
AP005899.1	-0.396562	7.42099865930201	-4.61687	0.000523266576132268	0.00751654611137023	-0.28436	AP005899.1	NOT
AC104695.2	-0.735112	9.34443166863912	-4.61667	0.000523456120772951	0.00751654611137023	-0.284727	AC104695.2	M
RPL26	-0.292882	18.6887274405154	-4.61616	0.000523931590327537	0.0075189428699066	-0.285646	RPL26	NOT
CD1A	-0.833633	9.11987887156793	-4.61527	0.000524754567060027	0.00752632094768613	-0.287236	CD1A	M
LINC01862	0.612854725155412	4.93641545721452	4.61266194521193	0.00052720179914284	0.00755697261265454	-0.291947	LINC01862	F
MSR1	-0.968869	8.50486	-4.61076	0.000528992282243972	0.00756320371123074	-0.29538	MSR1	M
NT5C3B	-0.307482	10.8326100679159	-4.61062	0.000529124525637557	0.00756320371123074	-0.295633	NT5C3B	NOT
BCL2L11	0.362952636684637	11.3018516603023	4.61050110277003	0.000529234793383502	0.00756320371123074	-0.295844	BCL2L11	NOT
AC010531.6	0.377737976848095	6.2406437975115	4.60998530248282	0.00052972127974748	0.00756320371123074	-0.296774	AC010531.6	NOT
AC092164.1	0.852617017573191	8.72072888153028	4.60993616651207	0.000529767647473436	0.00756320371123074	-0.296863	AC092164.1	F
AC130343.2	0.243573479950557	5.99214903621234	4.60961338838935	0.000530072345692957	0.00756320371123074	-0.297445	AC130343.2	NOT
COQ4	-0.35284	11.8354660360572	-4.60939	0.000530283196805791	0.00756320371123074	-0.297848	COQ4	NOT
GPR137C	0.274985397714973	9.52515953437635	4.60938962671822	0.000530283680634249	0.00756320371123074	-0.297849	GPR137C	NOT
TUFM	-0.335218	12.977205431517	-4.60918	0.000530480075109663	0.00756320371123074	-0.298223	TUFM	NOT
ACTN1-AS1	0.549652327887133	6.94570412933158	4.60860569773599	0.000531025	0.00756320371123074	-0.299263	ACTN1-AS1	NOT
NOCT	-0.412743	12.2561983388102	-4.60858	0.000531050621713551	0.00756320371123074	-0.299312	NOCT	NOT
ZNF91	0.285947141808412	12.4545122152406	4.60588187892539	0.000533608097345194	0.00759518815193207	-0.304176	ZNF91	NOT
LINC01220	0.456099670940801	7.48322006260927	4.60516875013543	0.000534286600717952	0.00760040623835087	-0.305463	LINC01220	NOT
SNRNP35	-0.266562	10.963622837221	-4.60304	0.000536314499080199	0.00762480263336423	-0.309298	SNRNP35	NOT
AP000873.2	0.336439894344254	9.63297377585462	4.60218254625131	0.000537137567279455	0.00763205145158354	-0.310851	AP000873.2	NOT
RTN4RL1	0.272352393934071	9.74824017434219	4.60093259682017	0.000538335600488654	0.00764320254840457	-0.313107	RTN4RL1	NOT
AC141424.1	0.420375591017509	4.86687756364312	4.60070953739496	0.000538549687114685	0.00764320254840457	-0.313509	AC141424.1	NOT
IFT27	0.2147354863404	10.8148188379657	4.59910015379866	0.000540096956671456	0.00766070002338186	-0.316414	IFT27	NOT
EXTL1	1.18262387832795	6.0812670504741	4.59745701926835	0.000541681442251987	0.00767332663680806	-0.31938	EXTL1	F
REEP2	-0.455367	6.75991217878879	-4.59721	0.000541916288525603	0.00767332663680806	-0.319819	REEP2	NOT
AC093655.1	0.447522365109391	5.74113270954678	4.59719780762229	0.00054193184266032	0.00767332663680806	-0.319848	AC093655.1	NOT
AC023669.2	-0.929472	6.16027701048366	-4.5964	0.000542701795663268	0.00767683680355143	-0.321285	AC023669.2	M
IER3-AS1	0.474585146892637	6.79011383078131	4.59607691353077	0.000543016020613655	0.00767683680355143	-0.321871	IER3-AS1	NOT
LIN28B	0.410871397719765	4.85175813464109	4.59575667895347	0.000543326179417905	0.00767683680355143	-0.322449	LIN28B	NOT
PIGN	0.402790176183347	11.6996990089759	4.59563931154019	0.000543439900120084	0.00767683680355143	-0.322661	PIGN	NOT
MORC4	-0.258395	11.9704091085901	-4.59309	0.00054591555392482	0.00770347442417103	-0.327263	MORC4	NOT
C4orf46	0.37345359221565	9.53398812865243	4.5930471611295	0.000545957827090585	0.00770347442417103	-0.327341	C4orf46	NOT
PLET1	-0.24045	7.48659742156295	-4.59269	0.000546301	0.00770385459254301	-0.327977	PLET1	NOT
RPL12	-0.209911	18.433027207886	-4.58966	0.000549262	0.0077411265365965	-0.333449	RPL12	NOT
CALHM6	-0.956658	7.54720158638952	-4.58823	0.000550672993661854	0.0077565315084116	-0.336047	CALHM6	M
RPS6KL1	0.531794431456421	6.83138725624737	4.58721338276364	0.000551669013279947	0.00775823693242956	-0.337876	RPS6KL1	NOT
ZNF141	0.270300627545293	11.1646045104026	4.58719249286998	0.000551689575386258	0.00775823693242956	-0.337914	ZNF141	NOT
EEF1G	-0.223726	16.7642976182094	-4.5868	0.000552076867807533	0.00775823693242956	-0.338624	EEF1G	NOT
GDAP1L1	0.261114851039662	6.09922383930133	4.58669346350038	0.000552181011238351	0.00775823693242956	-0.338815	GDAP1L1	NOT
AL451085.1	0.555467174464972	7.08115818571234	4.58648548411442	0.000552385960184064	0.00775823693242956	-0.339191	AL451085.1	NOT
FNIP1	-0.297565	13.7075750705567	-4.58546	0.00055340066270683	0.00776709588116436	-0.341049	FNIP1	NOT
LINC01563	-0.297419	5.48527946807514	-4.5852	0.000553654199999281	0.00776709588116436	-0.341512	LINC01563	NOT
CGREF1	-0.770457	7.11157647480365	-4.58398	0.000554859	0.00777952201908967	-0.343713	CGREF1	M
AP001267.3	-0.455558	8.0287548405429	-4.58284	0.000555989063640392	0.00779088068015472	-0.345773	AP001267.3	NOT
AC012181.1	0.489512170091137	7.00811058968914	4.58203660263823	0.000556789	0.0077976059670031	-0.347228	AC012181.1	NOT
AC097658.2	0.522512287968651	6.2031173099626	4.58055515143648	0.000558263269506736	0.00781330680590088	-0.349905	AC097658.2	NOT
IRF6	0.273656611229573	14.1085908105895	4.58026609450049	0.000558551397565632	0.00781330680590088	-0.350427	IRF6	NOT
AC092794.1	-0.289593	5.52290728275102	-4.57932	0.000559499690644722	0.00782208173358036	-0.352144	AC092794.1	NOT
MAP1LC3B2	0.310117240652975	8.92102320034152	4.57874295403811	0.000560072197958654	0.00782559594028468	-0.35318	MAP1LC3B2	NOT
CUL7	0.212070673101962	9.07734507809021	4.57568295788053	0.000563140512342592	0.00786395874198526	-0.35871	CUL7	NOT
AL121987.2	0.25726217578003	6.74558790155486	4.57529756686037	0.000563528187578936	0.00786486533500774	-0.359407	AL121987.2	NOT
ACP5	-0.503864	9.33460902086566	-4.57357	0.000565270643606294	0.00788466802713118	-0.362532	ACP5	NOT
CHROMR	-0.285796	9.7835123084841	-4.57299	0.000565857720195402	0.00788467676102178	-0.363582	CHROMR	NOT
CEBPA	-0.573072	12.9277090723526	-4.57293	0.000565918403440049	0.00788467676102178	-0.363691	CEBPA	NOT
KCNE4	1.27301193911448	10.6465139040271	4.57213148950894	0.000566724	0.00789138249685806	-0.36513	KCNE4	F
RPS27L	-0.290457	13.8137121251881	-4.57171	0.000567145694028432	0.00789275058371493	-0.365884	RPS27L	NOT
AC112907.1	0.531371213771818	5.69859124038524	4.57112946697478	0.000567738752922796	0.00789649425298099	-0.366942	AC112907.1	NOT
KRT2	-1.16675	13.5495541131262	-4.57067	0.000568208374032936	0.00789756546610109	-0.367778	KRT2	M
PGLYRP3	0.260802951851108	7.98323051416503	4.57011019686861	0.000568773373080001	0.00789756546610109	-0.368784	PGLYRP3	NOT
AC005697.2	0.383249696969081	4.89640689923605	4.57009574386417	0.000568788057822038	0.00789756546610109	-0.368811	AC005697.2	NOT
AC010255.1	0.457630868828558	6.78281596327371	4.56918790360082	0.000569711244193978	0.00790575474722745	-0.370452	AC010255.1	NOT
EML2	0.259668198362174	11.487767115316	4.56887802318613	0.000570026719093837	0.00790575474722745	-0.371012	EML2	NOT
FSTL5	0.749310620549631	7.37955699608763	4.56770927543054	0.000571218201175393	0.00791777310935266	-0.373126	FSTL5	F
AC139795.3	-0.82628	6.23823078372783	-4.56715	0.000571790410800105	0.0079211988234093	-0.374139	AC139795.3	M
C9orf152	0.906240411877793	7.5185110920534	4.56645715664423	0.000572497547283752	0.00792157590371079	-0.37539	C9orf152	F
ALOXE3	-0.747467	7.90715788218797	-4.56607	0.000572894103627174	0.00792157590371079	-0.376091	ALOXE3	M
SH3RF3	0.391182738654225	11.8090550536393	4.56605461763761	0.000572909471556114	0.00792157590371079	-0.376118	SH3RF3	NOT
AP005436.3	-0.530776	6.46033372887801	-4.56553	0.000573442457061338	0.00792157590371079	-0.37706	AP005436.3	NOT
PNP	0.729036006037061	13.1423521278914	4.56553365694749	0.000573443	0.00792157590371079	-0.377061	PNP	F
NAA10	-0.272226	12.0524926888348	-4.5646	0.000574399246968631	0.00793028943350233	-0.378747	NAA10	NOT
DMAC1	-0.413543	11.9392484880224	-4.5594	0.000579763716019003	0.00798992097722714	-0.388156	DMAC1	NOT
CIDEC	0.360567579889447	4.83658727886459	4.55921090266805	0.000579960063698909	0.00798992097722714	-0.388498	CIDEC	NOT
B4GALT4-AS1	0.352583221385894	8.35330363470452	4.55916861355809	0.000580004	0.00798992097722714	-0.388575	B4GALT4-AS1	NOT
PPARGC1A	1.08807319878084	10.2805626218504	4.55883613120006	0.000580349	0.00798992097722714	-0.389176	PPARGC1A	F
AC053503.2	0.314442957414983	4.86691387356559	4.55882736608472	0.000580357851678104	0.00798992097722714	-0.389192	AC053503.2	NOT
AC093323.1	-0.243469	10.0771964591627	-4.5575	0.000581734396196942	0.0080043499528668	-0.39159	AC093323.1	NOT
BAALC-AS1	-0.375374	9.56871361451574	-4.55718	0.000582068483569885	0.00800442709234253	-0.392171	BAALC-AS1	NOT
TFCP2L1	0.819717022353219	11.1542141798836	4.55562139301355	0.000583694058423994	0.00801808658394054	-0.394994	TFCP2L1	F
AC004112.1	-0.335563	7.73283337762297	-4.5556	0.000583719862110576	0.00801808658394054	-0.395038	AC004112.1	NOT
RPL14	-0.2539	17.7893798834425	-4.55354	0.000585869793012685	0.00804308457246936	-0.398759	RPL14	NOT
GP1BB	-0.831171	8.97179535667943	-4.55287	0.00058656917409367	0.00804815182112306	-0.399966	GP1BB	M
ESD	-0.252459	13.1220707315341	-4.55226	0.000587209051279163	0.0080523973897415	-0.40107	ESD	NOT
AP006621.3	0.258790759313221	9.08668822682616	4.55111922998972	0.000588413	0.00806436586962679	-0.403142	AP006621.3	NOT
RPL7A	-0.26412	18.4769408000727	-4.54834	0.000591345416198148	0.00809839045957439	-0.408174	RPL7A	NOT
AC104506.1	0.502695290671387	9.90836078280796	4.54813720193667	0.00059156	0.00809839045957439	-0.408541	AC104506.1	NOT
MAL	0.748436266070733	8.22312748097264	4.54734233523529	0.000592401896764714	0.00810442865725773	-0.40998	MAL	F
PLAC9	-0.563518	13.1366175572911	-4.54709	0.000592666278202284	0.00810442865725773	-0.410432	PLAC9	NOT
OLFML1	-0.487894	9.24971927613655	-4.54637	0.000593435563076668	0.00811039697198668	-0.411744	OLFML1	NOT
SRP14-AS1	0.203262181084723	8.6475606955757	4.54581856059542	0.000594019236059639	0.00811363966828242	-0.412739	SRP14-AS1	NOT
ZNF503	0.444969897797343	11.3838295445909	4.5455180348862	0.000594338756068784	0.00811363966828242	-0.413283	ZNF503	NOT
2025-03-01	-0.521992	9.2959431885576	-4.54416	0.000595788	0.00812886482101551	-0.415747	2025-03-01	NOT
AC004951.1	0.42967156614157	9.19300907251516	4.54378839708001	0.000596181186409198	0.00812968279262414	-0.416416	AC004951.1	NOT
TIMM8B	-0.395367	13.2286425314078	-4.5427	0.000597347286205781	0.00814102833907297	-0.418393	TIMM8B	NOT
FOXO3B	0.549135998662749	8.10192889907358	4.54145721952743	0.000598673773435423	0.00815377965953607	-0.420638	FOXO3B	NOT
SNHG32	-0.344344	13.0100787187651	-4.5412	0.000598952133559159	0.00815377965953607	-0.421108	SNHG32	NOT
GABARAP	-0.233176	14.5248870780374	-4.54014	0.000600082167959854	0.00816460204849008	-0.423015	GABARAP	NOT
BAG3	0.532537145385669	13.7053633826342	4.53904542866647	0.000601263948371692	0.00817611601223292	-0.425006	BAG3	NOT
AL353795.2	0.361453474311251	6.32034874002631	4.53818242082284	0.000602193612014543	0.00818419070695504	-0.42657	AL353795.2	NOT
AC093673.1	0.300939388898909	8.30291532389611	4.53666714797395	0.000603829532487975	0.00820157812011573	-0.429315	AC093673.1	NOT
MYL12B	-0.308638	15.324847090352	-4.53637	0.000604146123014106	0.00820157812011573	-0.429845	MYL12B	NOT
AC005837.4	0.397698490188822	4.99817814801803	4.53555150483409	0.000605036953648329	0.00820909826642677	-0.431336	AC005837.4	NOT
LINC02308	-0.455735	5.02324387223302	-4.53487	0.000605773298060828	0.00821297946307106	-0.432567	LINC02308	NOT
SUSD5	-0.838976	8.4307579099528	-4.53467	0.000605997089404209	0.00821297946307106	-0.432941	SUSD5	M
BLZF1	0.280626266213144	12.5282115649712	4.53330767355926	0.000607472971041369	0.00822840542431133	-0.435402	BLZF1	NOT
ROBO1	0.387243575802817	14.9896957933424	4.53244304848892	0.000608414368344786	0.00823367553196121	-0.436969	ROBO1	NOT
OLFM3	-0.828117	4.86781423196187	-4.53206	0.000608828022299294	0.00823367553196121	-0.437657	OLFM3	M
SLC25A11	-0.226197	11.6956801651872	-4.53202	0.000608875710300152	0.00823367553196121	-0.437736	SLC25A11	NOT
TMCO1-AS1	0.404893942272929	6.69248049800021	4.53073870562847	0.000610274482825176	0.00824801364253127	-0.440058	TMCO1-AS1	NOT
AL157938.3	-0.335313	8.08965254145646	-4.52997	0.000611114570533227	0.008254789276471	-0.44145	AL157938.3	NOT
KCTD14	0.620136997560706	6.44914408351078	4.52914612946245	0.000612017952571903	0.00825881190957191	-0.442945	KCTD14	F
KIAA1586	0.309753305413754	10.3679125795389	4.52908022478788	0.000612090212930354	0.00825881190957191	-0.443064	KIAA1586	NOT
CRTC3-AS1	0.331581512465561	8.83157314846845	4.52860046043708	0.000612617	0.00825984685088647	-0.443934	CRTC3-AS1	NOT
SCNN1G	0.542522806960356	7.61523635424369	4.5283924518052	0.000612844841858287	0.00825984685088647	-0.444311	SCNN1G	NOT
MS4A4E	-0.529097	6.62853485314869	-4.52496	0.000616629360716766	0.00830625995685248	-0.45054	MS4A4E	NOT
TMEM14A	-0.379028	10.7561534949687	-4.5244	0.000617245590694647	0.00830700981546979	-0.45155	TMEM14A	NOT
AC006946.2	-0.273099	6.23933840561892	-4.52429	0.000617366824352256	0.00830700981546979	-0.451749	AC006946.2	NOT
AL137100.3	-1.06466	5.56514981168534	-4.52384	0.000617862604736195	0.00830909268885849	-0.452561	AL137100.3	M
AC079384.1	0.48954676289258	5.3863065637856	4.5232817959704	0.000618482631323403	0.00831284322122928	-0.453576	AC079384.1	NOT
LINC00964	0.255779392165416	7.64019449587227	4.52243330272386	0.000619423841243777	0.00832090416947538	-0.455115	LINC00964	NOT
TSPAN15	0.335687327248971	9.66311368283144	4.5213528101422	0.000620624554552101	0.00832928029715661	-0.457074	TSPAN15	NOT
R3HDM2	-0.210882	13.1285083572437	-4.52123	0.000620755884589545	0.00832928029715661	-0.457288	R3HDM2	NOT
NLGN4X	0.537868989415008	9.67584947579412	4.52094280051382	0.000621080816011264	0.00832928029715661	-0.457818	NLGN4X	NOT
GLIPR1L2	0.450024125671202	8.27583555006383	4.52023232149739	0.000621872266537816	0.00832928029715661	-0.459106	GLIPR1L2	NOT
IFI27L1	-0.25187	11.2899309704739	-4.5199	0.000622239378651718	0.00832928029715661	-0.459703	IFI27L1	NOT
AC027307.1	0.542274497693878	4.98278777021408	4.51961692392134	0.000622558645660162	0.00832928029715661	-0.460222	AC027307.1	NOT
NBPF1	0.382883801269832	9.32407832340146	4.51949541915665	0.000622694258044879	0.00832928029715661	-0.460442	NBPF1	NOT
ZNF580	-0.478718	10.6534777965219	-4.51914	0.000623095	0.00832928029715661	-0.461094	ZNF580	NOT
TMEM150B	0.365544336928758	5.35130993537289	4.51911084526079	0.000623123686052056	0.00832928029715661	-0.46114	TMEM150B	NOT
FOXN3-AS1	-0.682768	7.14223989432866	-4.51728	0.000625175221778914	0.00835212160323935	-0.464465	FOXN3-AS1	M
TMEM165	-0.245012	13.7484666113669	-4.5169	0.000625596109113764	0.00835316492432011	-0.465146	TMEM165	NOT
TSPAN3	-0.3376	11.9623587995698	-4.5147	0.00062807472274616	0.00838166749390932	-0.469147	TSPAN3	NOT
AC119673.2	0.307166667421447	6.5739805868284	4.5138734056619	0.000629002685751648	0.00838945673037556	-0.470641	AC119673.2	NOT
SLC9A1	0.373788467687323	11.9101476689149	4.51263904817225	0.000630396611473853	0.00840344892144138	-0.47288	SLC9A1	NOT
AL049552.1	-0.34069	6.09462036204109	-4.51189	0.000631249537166741	0.00841021799982458	-0.474248	AL049552.1	NOT
ZNF98	0.646136337740049	7.58728356116582	4.51128759844517	0.000631926444072401	0.008414635841069	-0.475332	ZNF98	F
AC105446.1	-1.11835	6.38878142437782	-4.51074	0.000632551897431689	0.00841582368907205	-0.476333	AC105446.1	M
AC022706.1	-0.466569	7.24227852888708	-4.51043	0.000632896665008273	0.00841582368907205	-0.476884	AC022706.1	NOT
RORB	0.768864393408004	9.64079247075211	4.51029568048188	0.000633052	0.00841582368907205	-0.477132	RORB	F
NRTN	-0.715242	7.73421613570883	-4.5098	0.000633613593151249	0.00841633197499569	-0.47803	NRTN	M
CT70	0.460021747794215	6.45953186669855	4.50957149307423	0.000633874620117692	0.00841633197499569	-0.478446	CT70	NOT
PLAC8	0.509665455438008	6.16206437113211	4.50935034374109	0.000634126	0.00841633197499569	-0.478848	PLAC8	NOT
PPL	-0.428878	12.8189876651934	-4.50881	0.000634737380018628	0.00841985872416653	-0.479822	PPL	NOT
POLD4	-0.314227	11.9114548169667	-4.50786	0.000635822492735456	0.00842966403861675	-0.48155	POLD4	NOT
ZNF442	0.451095489341025	8.95970031515117	4.50748085838909	0.000636256400039532	0.00843082977496645	-0.48224	ZNF442	NOT
FOCAD-AS1	0.410323447025455	4.97096745753293	4.50639702872315	0.000637494819933732	0.00844023962184641	-0.484208	FOCAD-AS1	NOT
MAPK1	-0.304188	12.8729194195963	-4.50596	0.000637993519362759	0.00844023962184641	-0.484999	MAPK1	NOT
SEC14L4	-0.460169	4.89524722732418	-4.50595	0.000638005637862815	0.00844023962184641	-0.485018	SEC14L4	NOT
LRRC25	-0.440214	5.07231331135329	-4.50452	0.000639642161260232	0.00845729798458455	-0.487609	LRRC25	NOT
PIR	-0.373703	10.888613228753	-4.50378	0.000640497192220497	0.00846080697788918	-0.488961	PIR	NOT
ELAVL2	-0.713679	8.06127547209434	-4.50363	0.000640672813570405	0.00846080697788918	-0.489238	ELAVL2	M
AL512380.2	0.28658897577635	8.23518915375789	4.50338537978083	0.000640949182583036	0.00846080697788918	-0.489674	AL512380.2	NOT
AC105094.2	0.780843580194126	7.03590099615231	4.50297071833153	0.00064142631880274	0.00846252113513003	-0.490427	AC105094.2	F
COX5B	-0.241455	14.8853797860424	-4.50172	0.000642866	0.00847205183162915	-0.492695	COX5B	NOT
UBE2C	-0.511046	9.88588081215872	-4.50154	0.000643073629299061	0.00847205183162915	-0.493022	UBE2C	NOT
EML1	-0.711015	10.6437411856668	-4.50144	0.00064319172227979	0.00847205183162915	-0.493207	EML1	M
AC011455.1	-0.361969	5.18971567970793	-4.498	0.00064717620701074	0.00851992966636289	-0.499455	AC011455.1	NOT
AC104162.2	0.294091591191522	9.22104096496305	4.49750019617057	0.000647755679994947	0.0085229537851603	-0.50036	AC104162.2	NOT
GPR85	0.714788138905477	8.03570213629032	4.49633978284908	0.00064910658400629	0.0085361193950703	-0.502467	GPR85	F
GNAT2	0.4316415707305	4.96268988352224	4.49590585450167	0.000649612495783258	0.00853816466949646	-0.503255	GNAT2	NOT
PPP5D1	0.378727768246355	8.39790843738734	4.49507504531049	0.000650582268166166	0.00854630119173753	-0.504764	PPP5D1	NOT
BMERB1	-0.354666	12.2251502933822	-4.49384	0.000652028238368385	0.0085569032865156	-0.50701	BMERB1	NOT
CHDH	0.521534740803643	8.3286482203503	4.49378450052055	0.000652091653113077	0.0085569032865156	-0.507108	CHDH	NOT
PPP2R2D	-0.211675	12.6006420836535	-4.4927	0.000653358139551158	0.00856890804337062	-0.509071	PPP2R2D	NOT
KEL	0.308972927090257	6.10221028125212	4.49175218161123	0.0006544759676864	0.00857895125367519	-0.5108	KEL	NOT
RAB42	-0.453342	6.12457000789972	-4.49007	0.000656460615099844	0.00859862507909215	-0.513863	RAB42	NOT
MBD3L1	0.379495235495697	5.95113405982539	4.48952727250207	0.00065709660479518	0.00859862507909215	-0.514842	MBD3L1	NOT
CYBB	-0.871584	7.28413199143373	-4.48935	0.000657307092731677	0.00859862507909215	-0.515166	CYBB	M
NPHP1	-0.221122	9.5056815031199	-4.48928	0.000657388317561912	0.00859862507909215	-0.515291	NPHP1	NOT
FBXL5	-0.285001	12.1232600012729	-4.48888	0.000657864593312554	0.00860023841729631	-0.516024	FBXL5	NOT
LINC00266-1	0.489816132681651	5.33306462318052	4.48780458126182	0.000659133176279544	0.0086122022732332	-0.517972	LINC00266-1	NOT
AC078980.1	0.407784154326111	5.05144456640092	4.48732881880013	0.000659697	0.0086149469874911	-0.518837	AC078980.1	NOT
NEIL1	0.320769486062446	9.78794623723063	4.48654335486152	0.00066062835455507	0.00862249156068449	-0.520264	NEIL1	NOT
TBX3	0.545556923406604	11.5577129542016	4.48565588352778	0.000661682556937577	0.00863162770206364	-0.521877	TBX3	NOT
KRT6A	-0.685205	13.9044269953623	-4.48377	0.000663928747844236	0.00865288453624363	-0.525304	KRT6A	M
RABAC1	-0.240474	13.606789665001	-4.48369	0.000664022	0.00865288453624363	-0.525447	RABAC1	NOT
CARF	0.330810379597335	9.65631195864108	4.48327368889281	0.000664520939043418	0.00865475480631213	-0.526206	CARF	NOT
AL451069.1	0.450268872818021	4.78556703962553	4.4827172125583	0.000665185798289797	0.00865878607517402	-0.527217	AL451069.1	NOT
NFKBIB	0.269799388361456	12.1168618968456	4.48202416404884	0.000666014794536738	0.00866494848546249	-0.528477	NFKBIB	NOT
GALNT6	-0.567445	9.55205682800057	-4.4802	0.000668198	0.00868870893173236	-0.531787	GALNT6	NOT
NTS	-1.55953	6.05681408515102	-4.47853	0.000670214921894686	0.00870932518058715	-0.534835	NTS	M
PLPP2	-0.456766	12.4591455422765	-4.47829	0.000670497949720186	0.00870932518058715	-0.535262	PLPP2	NOT
SSR4	-0.295218	14.231453645137	-4.47754	0.0006714028620201	0.00871606319021093	-0.536626	SSR4	NOT
TOMM20L	-0.227493	5.87536894469318	-4.47727	0.000671732504600301	0.00871606319021093	-0.537123	TOMM20L	NOT
ELN	-0.693825	11.2863632330686	-4.47697	0.000672089737951672	0.00871606319021093	-0.53766	ELN	M
LRRC8E	0.243926855417779	10.0440020370567	4.47563210622337	0.000673711434152243	0.0087302934361837	-0.540098	LRRC8E	NOT
DUSP13	-0.525659	6.57390322790125	-4.47531	0.000674101083317087	0.0087302934361837	-0.540683	DUSP13	NOT
EXOC3L1	-0.466052	7.3486206686024	-4.47518	0.000674262	0.0087302934361837	-0.540924	EXOC3L1	NOT
GEMIN4	0.271691781928414	10.0020546693098	4.47463995968698	0.000674914319618836	0.00873097636886876	-0.541902	GEMIN4	NOT
AC092162.2	-0.455724	7.21607695092929	-4.47434	0.000675274718043514	0.00873097636886876	-0.542442	AC092162.2	NOT
NDUFB10	-0.215777	13.8329955815122	-4.47425	0.000675389	0.00873097636886876	-0.542614	NDUFB10	NOT
AC024243.1	0.383764938669766	4.79156649823341	4.47349	0.000676313838220812	0.00873829035512447	-0.543997	AC024243.1	NOT
FKBP1B	-0.323276	9.07322992733293	-4.4731	0.000676783316344536	0.00873972223247676	-0.544699	FKBP1B	NOT
SSU72	-0.334236	12.7873987595834	-4.47221	0.000677872672848679	0.00874915322668252	-0.546325	SSU72	NOT
HSD17B2	-1.15464	8.28603752381118	-4.46833	0.000682612677105525	0.00879935717935937	-0.553372	HSD17B2	M
RAB24	0.207666536436086	8.58521327995144	4.46831838852734	0.000682631143619288	0.00879935717935937	-0.553399	RAB24	NOT
ZNF669	0.213670963784098	9.53031146132703	4.46814367261418	0.000682845716766602	0.00879935717935937	-0.553717	ZNF669	NOT
LGI3	-0.923024	7.93182	-4.46715	0.00068406152450338	0.00881036534307524	-0.555516	LGI3	M
ENTHD1	-0.500129	7.21420981447358	-4.46271	0.000689549673627505	0.00887635839775756	-0.563597	ENTHD1	NOT
AC013565.1	-0.745359	5.9888147942446	-4.46003	0.000692889	0.00891464094885561	-0.568482	AC013565.1	M
MYPN	-1.13875	7.15363133456165	-4.45955	0.000693484383542461	0.00891734601505389	-0.56935	MYPN	M
PPP1R18	-0.242687	11.4480040008431	-4.45872	0.000694517729486654	0.00891734601505389	-0.570856	PPP1R18	NOT
KRT86	1.20967464380372	6.99573448730104	4.45872117206423	0.000694521979723759	0.00891734601505389	-0.570862	KRT86	F
AC091982.3	0.350883052475086	5.70715432530117	4.45868798074209	0.000694563474087832	0.00891734601505389	-0.570923	AC091982.3	NOT
KIF1A	-0.528547	7.00633325098326	-4.45797	0.000695460957465241	0.00892123580830423	-0.572228	KIF1A	NOT
SYNGR3	0.412619633240564	5.2531976228807	4.45778916189969	0.000695688116858806	0.00892123580830423	-0.572559	SYNGR3	NOT
RABGAP1L-DT	0.44931467934428	6.62902563212331	4.4575682985685	0.000695964759996156	0.00892123580830423	-0.572961	RABGAP1L-DT	NOT
HPCA	-0.206294	5.18265244507663	-4.45683	0.000696896	0.00892847776695507	-0.574313	HPCA	NOT
AP005271.1	0.810519381042871	5.13561429050473	4.45625583939565	0.000697611040379818	0.0089297740926632	-0.57535	AP005271.1	F
FCGR3A	-0.749594	5.16003061376043	-4.45616	0.00069773021472549	0.0089297740926632	-0.575522	FCGR3A	M
AC005329.1	0.488032959356453	4.9133519984067	4.45336716111344	0.000701248690047932	0.00897009347983623	-0.580608	AC005329.1	NOT
GABARAPL1	0.428666159483834	11.9383826659769	4.45293566140276	0.000701793754551252	0.00897038720429456	-0.581394	GABARAPL1	NOT
NACA	-0.227241	17.8931026643119	-4.45277	0.000702007895542914	0.00897038720429456	-0.581702	NACA	NOT
DNASE1L2	-0.765625	6.05629162798978	-4.4521	0.000702846523637199	0.0089763962725321	-0.58291	DNASE1L2	M
C6orf52	0.23952629196256	7.83765840368282	4.45157619762585	0.000703513884920325	0.00897689860201314	-0.583869	C6orf52	NOT
AC073167.1	-0.392121	9.09395261234132	-4.45149	0.000703622633365279	0.00897689860201314	-0.584026	AC073167.1	NOT
RPAP1	0.260486384596001	9.69172492739219	4.45060103397912	0.000704750452606286	0.00898305267018022	-0.585645	RPAP1	NOT
CEBPD	-0.499976	14.9251904960886	-4.45053	0.000704842281081114	0.00898305267018022	-0.585777	CEBPD	NOT
TH	0.454491464188101	5.02844889176883	4.44983278927123	0.000705726221474711	0.0089896166047547	-0.587044	TH	NOT
AGPAT4	-0.325355	11.0254079541877	-4.44934	0.000706359	0.00899260733073496	-0.58795	AGPAT4	NOT
AC010737.1	-0.9279	5.08245530087135	-4.44907	0.00070669907412826	0.00899260733073496	-0.588437	AC010737.1	M
AC115618.1	0.346423313034694	7.31728222760602	4.44831915333519	0.000707652833871995	0.00899795918944252	-0.5898	AC115618.1	NOT
TMEM116	0.357541011043223	10.4524868007172	4.44791237337971	0.000708171527847262	0.00899795918944252	-0.590541	TMEM116	NOT
SSTR1	-0.552459	6.05958192991291	-4.44748	0.000708719	0.00899795918944252	-0.591323	SSTR1	NOT
SNRPD2	-0.296844	14.4941373497414	-4.44741	0.000708810973440849	0.00899795918944252	-0.591454	SNRPD2	NOT
IL17D	-0.557646	7.65147566130664	-4.44729	0.000708965924315891	0.00899795918944252	-0.591675	IL17D	NOT
AC012063.1	0.31144017344611	8.84372747613252	4.44696145784404	0.000709385599509478	0.00899859879690107	-0.592273	AC012063.1	NOT
FASLG	0.75589972984168	6.11844679393794	4.44601116929393	0.000710601026911523	0.00900932665129031	-0.594004	FASLG	F
SLITRK6	-0.294203	8.93914798958325	-4.44413	0.000713019394427374	0.00903528684524505	-0.597439	SLITRK6	NOT
BBIP1	-0.337749	10.8948001596844	-4.44367	0.000713607928689086	0.00903804470181686	-0.598273	BBIP1	NOT
CHRDL1	-1.04296	9.34072384059819	-4.44207	0.000715665427574717	0.00905939487747569	-0.601184	CHRDL1	M
LMF1-AS1	0.419101524414314	6.08044284534361	4.44157797651726	0.000716299718469968	0.00906159575994816	-0.602079	LMF1-AS1	NOT
NOP10	-0.311125	13.2514881594572	-4.44136	0.000716583019920392	0.00906159575994816	-0.602479	NOP10	NOT
NQO1	-0.328323	10.2935076174022	-4.43913	0.000719461886882759	0.00909328177363023	-0.606533	NQO1	NOT
ASB16-AS1	0.258383059717239	8.75308630708998	4.4379480154361	0.000721001164151486	0.00910801263247455	-0.608693	ASB16-AS1	NOT
AC021269.3	0.742462762514341	6.08020996001463	4.43726588461345	0.000721888209965418	0.00911223651921208	-0.609936	AC021269.3	F
MMP2	-0.826376	12.7347067751487	-4.43712	0.000722083417539335	0.00911223651921208	-0.61021	MMP2	M
AC069228.1	-0.402844	6.86214783331145	-4.43535	0.000724386645305425	0.00913657027577774	-0.613429	AC069228.1	NOT
COX7A2	-0.313903	14.6416771539955	-4.43454	0.000725440976273463	0.00914513487316696	-0.6149	COX7A2	NOT
CLUL1	0.462552607412911	5.77914254224438	4.43278428286697	0.000727744	0.00915973400221012	-0.618104	CLUL1	NOT
PDCD5	-0.293136	13.5095190198676	-4.43269	0.000727867877630203	0.00915973400221012	-0.618276	PDCD5	NOT
PRB1	-0.636362	5.5876724313078	-4.43249	0.00072812654634464	0.00915973400221012	-0.618635	PRB1	M
SYNGR1	-0.263216	12.0856712520828	-4.43216	0.000728567664318366	0.00915973400221012	-0.619247	SYNGR1	NOT
GLT8D1	-0.288728	10.6908334687309	-4.43194	0.00072885664952158	0.00915973400221012	-0.619648	GLT8D1	NOT
GYG2	0.389547339684103	6.70165183924798	4.43173832290904	0.000729118138528495	0.00915973400221012	-0.620011	GYG2	NOT
RBM24	-0.581475	7.33751157806058	-4.43165	0.000729230300569912	0.00915973400221012	-0.620166	RBM24	NOT
UAP1	0.400997648378787	13.080840578702	4.43093450131218	0.000730175754493935	0.00916447200812702	-0.621476	UAP1	NOT
ZNF790-AS1	0.332160944979082	10.1974823913113	4.43079483663877	0.00073035967825766	0.00916447200812702	-0.621731	ZNF790-AS1	NOT
SERPINI2	-0.984011	6.08508846337197	-4.42908	0.000732624807631048	0.00918816331052671	-0.624861	SERPINI2	M
TMEM79	-0.41631	11.5847907917729	-4.42829	0.000733666	0.0091962898294456	-0.626297	TMEM79	NOT
AC080013.1	-0.557994	5.59507158661478	-4.42802	0.000734027565588957	0.0091962898294456	-0.626795	AC080013.1	NOT
LINC01844	0.352165862699417	5.21915199389452	4.42747844301244	0.000734741160440561	0.00920049979322487	-0.627777	LINC01844	NOT
ELOVL3	0.519984371245039	6.65660380645906	4.42687431885454	0.000735542233585915	0.00920198863199172	-0.628878	ELOVL3	NOT
ZNF324B	0.317822912604588	7.99245369224628	4.42681924328269	0.000735615309221925	0.00920198863199172	-0.628979	ZNF324B	NOT
NALCN-AS1	0.606678775166659	6.35688785216557	4.42621689798881	0.000736415007310306	0.00920368888176958	-0.630077	NALCN-AS1	F
AL121992.1	0.435708259034869	5.93604573651474	4.42593393804824	0.000736790987471279	0.00920368888176958	-0.630593	AL121992.1	NOT
MLEC	-0.318278	12.1669803831898	-4.42558	0.000737261827134689	0.00920368888176958	-0.631239	MLEC	NOT
LINC02232	1.05881783652999	8.49627541030166	4.42557965988559	0.000737262011540308	0.00920368888176958	-0.631239	LINC02232	F
AC093158.1	-0.481465	5.30146090050394	-4.42339	0.000740186621884078	0.0092313335661851	-0.635241	AC093158.1	NOT
AC091180.5	0.360133221873703	6.39283554621947	4.42334957826792	0.000740234150866943	0.0092313335661851	-0.635306	AC091180.5	NOT
AC009560.1	-0.345786	6.68046	-4.42251	0.0007413545391411	0.00924057668019966	-0.636835	AC009560.1	NOT
ZNF771	-0.333023	9.19081058137299	-4.42115	0.000743181497791227	0.0092557494616528	-0.639323	ZNF771	NOT
AL592430.1	-0.423139	6.7407988972448	-4.42104	0.000743331487871575	0.0092557494616528	-0.639527	AL592430.1	NOT
SAA4	0.693729119559288	5.44103690711371	4.42017544039434	0.000744486	0.00926538956331734	-0.641095	SAA4	F
ERV3-1	0.243226234866606	9.32756907886701	4.4172550197325	0.00074842018229847	0.00930887500792714	-0.646423	ERV3-1	NOT
IAH1	-0.286003	11.7876931532011	-4.41702	0.000748744050210818	0.00930887500792714	-0.64686	IAH1	NOT
KDM1B	-0.233194	11.2797604053412	-4.41546	0.000750851553428964	0.00933031649870321	-0.649701	KDM1B	NOT
HSPA12A	0.23307357214939	11.0182204596418	4.41466645663063	0.000751925399273895	0.00933889812920809	-0.651145	HSPA12A	NOT
FOXI3	-0.749873	4.90279001887127	-4.41325	0.000753850814145642	0.00935804209837036	-0.65373	FOXI3	M
NDUFB6	-0.311222	12.9008055704231	-4.41138	0.000756404659283294	0.00938496371558824	-0.657148	NDUFB6	NOT
FGD6	0.315464654477122	13.0550445858932	4.41008893661526	0.000758165601451826	0.00940202512782601	-0.659499	FGD6	NOT
MAP4K3-DT	-0.225576	11.3773617495205	-4.40893	0.000759759767192191	0.00941700203811765	-0.661621	MAP4K3-DT	NOT
PLEKHA7	-0.298883	11.6807421436751	-4.40786	0.000761224878541214	0.00943036494168394	-0.663569	PLEKHA7	NOT
CENPC	0.230149405144306	12.9075971183882	4.40673752808663	0.000762768347226935	0.00944468449452538	-0.665616	CENPC	NOT
CLEC1A	0.718929101821425	10.5186956715768	4.40578171110382	0.000764086343391688	0.00945390215113519	-0.667361	CLEC1A	F
GPATCH2L	0.22596827946451	12.7109514025273	4.40563510661552	0.00076428870804893	0.00945390215113519	-0.667628	GPATCH2L	NOT
PCDHGA3	0.76263588574133	6.09902614680765	4.40412188233969	0.000766380726294491	0.00947184521320165	-0.670391	PCDHGA3	F
GTF3A	-0.333922	12.5214645643261	-4.40402	0.000766525553619821	0.00947184521320165	-0.670582	GTF3A	NOT
TBCA	-0.267192	14.3852779667429	-4.40368	0.000766994148402091	0.00947184521320165	-0.671199	TBCA	NOT
MRPL18	0.346309622160891	13.0562037942678	4.40318761580339	0.000767675302670623	0.00947184521320165	-0.672096	MRPL18	NOT
GJB5	-0.442289	11.2671831708291	-4.40318	0.000767682792846079	0.00947184521320165	-0.672106	GJB5	NOT
ASIC2	-0.919773	7.82010525492683	-4.40269	0.000768367804191674	0.00947549931808841	-0.673008	ASIC2	M
PHOSPHO2	-0.43211	8.52767087506932	-4.40196	0.000769373711089253	0.00948310500345115	-0.67433	PHOSPHO2	NOT
RELT	0.466626662651686	10.2710854354523	4.40098558180243	0.000770735546501409	0.00949508786508915	-0.676117	RELT	NOT
AL133492.1	-0.461001	4.95073179522624	-4.40064	0.000771223885077615	0.00949630299725685	-0.676757	AL133492.1	NOT
CX3CL1	0.490426163716407	10.0867508212847	4.39999927143545	0.00077211035268931	0.0094973101261043	-0.677918	CX3CL1	NOT
AMIGO2	-0.920916	8.5111387680886	-4.39991	0.000772232925038761	0.0094973101261043	-0.678078	AMIGO2	M
LINC02453	0.538907083268728	5.88648384149379	4.39973803491233	0.000772474912587767	0.0094973101261043	-0.678395	LINC02453	NOT
MATN1	0.86220569810507	7.69578027142972	4.39829411080667	0.000774493152261065	0.00951732180246981	-0.681032	MATN1	F
CLDND2	0.512732176515808	7.40831193696474	4.39764727710447	0.000775399032842816	0.00952365102435169	-0.682213	CLDND2	NOT
ADGRE2	0.399635773787885	9.7142401298488	4.3963772145937	0.000777181	0.00954072792286185	-0.684533	ADGRE2	NOT
STAT2	0.301669080579778	11.9347443669477	4.39577807954083	0.000778022989908648	0.00954625590034942	-0.685627	STAT2	NOT
RPL10A	-0.264423	18.0397396198483	-4.39534	0.000778642742869599	0.00954718834681619	-0.686432	RPL10A	NOT
MPG	-0.281872	12.1982418256331	-4.39517	0.000778882568674926	0.00954718834681619	-0.686743	MPG	NOT
AL451069.2	0.5980042558764	5.88581833684958	4.39415303389183	0.000780311684669128	0.00955659813604044	-0.688595	AL451069.2	F
PCDH11Y	-0.851426	6.86883437077218	-4.39391	0.000780658	0.00955659813604044	-0.689044	PCDH11Y	M
HCG25	0.339930155971278	8.5014635233676	4.39378798317313	0.000780826776463252	0.00955659813604044	-0.689262	HCG25	NOT
BMPR1B	0.470553173214482	11.4126838539143	4.39245006715275	0.000782717608406562	0.0095749310650859	-0.691706	BMPR1B	NOT
LINC01224	0.336662698642787	5.31184287877526	4.39074472196779	0.000785134594331961	0.00959583784161273	-0.694822	LINC01224	NOT
KYAT1	0.261631256274759	9.13236416300369	4.39068861760751	0.000785214242292178	0.00959583784161273	-0.694924	KYAT1	NOT
AC005332.4	-0.475834	7.59364014844285	-4.39027	0.000785806596408354	0.00959826322871116	-0.695686	AC005332.4	NOT
CTSG	-1.46083	9.20900427302691	-4.38994	0.000786271400342126	0.009599128999768	-0.696284	CTSG	M
FRMD6-AS1	0.651985924711822	8.70827801160948	4.38919318067479	0.000787340311280767	0.00960736540074598	-0.697657	FRMD6-AS1	F
TIMM21	-0.248842	10.1050725889952	-4.38736	0.00078995766686303	0.00963447869175091	-0.70101	TIMM21	NOT
AL031727.2	0.61883971292511	6.86412513402825	4.38647963120545	0.000791213417221139	0.00964496675880176	-0.702615	AL031727.2	F
[truncated: 22,369 more rows]
