# Supplementary material for: Lineage-Specific Sex-Biased Transcriptional Programs in Healthy Human Truncal Skin Revealed by Single-Cell Transcriptomics
Source: Genes (Basel). 2026 Mar 31;17(4):415. doi: 10.3390/genes17040415 (PMC13116009; doi:10.3390/genes17040415)
Supplement: Supplementary file 1 [file genes-17-00415-s001.zip › Supplementary_Table_S6.xlsx]

## Sheet: KC
	logFC	AveExpr	t	P.Value	adj.P.Val	B	gene	change
XIST	9.42607240502285	9.90216012339033	75.9133493325945	6.50149681572783e-19	1.32780069467609e-14	19.8549698223052	XIST	F
PRKY	-6.69685	7.91758644168598	-60.6491	1.27130345277479e-17	1.29819152080097e-13	19.5013785276916	PRKY	M
NLGN4Y	-4.43753	6.90186670469049	-39.2938	3.92855182498367e-15	2.67442713072138e-11	18.2985066385284	NLGN4Y	M
TSIX	3.79277336553799	6.76880054368271	21.4178606670087	1.0974681595311e-11	5.6033980555259e-08	14.8689774441983	TSIX	F
ZFY	-4.04531	8.02723426438608	-11.2127	3.79529758525044e-08	0.000155022725167139	8.88747684990837	ZFY	M
CYP1B1-AS1	-1.56195	7.84857392506061	-10.5944	7.50933e-08	0.000255604907658164	8.29594745617634	CYP1B1-AS1	M
BEGAIN	-1.00799	6.34056038774963	-9.79232	1.91174e-07	0.000557763101950662	7.46909041847162	BEGAIN	M
STAC2	2.24522269456923	6.42675667211147	9.39318958717818	3.11243496417459e-07	0.00079456574091672	7.03071609985999	STAC2	F
UBE2Q2L	0.835079346570833	5.85369	9.13127336559623	4.32258877286013e-07	0.00098089145009025	6.73275005680462	UBE2Q2L	F
ZFX	0.621127270905983	11.4497557332554	9.03958109065502	4.85740098954251e-07	0.000992027004094267	6.62645308098232	ZFX	F
C2CD4A	1.03462517588266	5.71194267017626	8.85451671819422	6.16340253605895e-07	0.00114431972721756	6.40871264933548	C2CD4A	F
TTTY14	-4.96362	8.52242384976191	-8.53793	9.34212117280462e-07	0.0013899459533151	6.02609144436594	TTTY14	M
AC096586.1	-0.93549	5.72351620434699	-8.43619	1.07032174283328e-06	0.0013899459533151	5.90034853777522	AC096586.1	M
AL031727.2	0.722317431655074	5.72355194570519	8.43483732978861	1.07227089599588e-06	0.0013899459533151	5.89866445901428	AL031727.2	F
LINC02800	0.819648743245019	5.80253072212097	8.42556572444372	1.08570821815802e-06	0.0013899459533151	5.88713576574354	LINC02800	F
IGFBP5	1.36697261313352	11.0664923194849	8.42336359809956	1.08893e-06	0.0013899459533151	5.88439587038156	IGFBP5	F
ZNF860	-0.816871	8.16578065383506	-8.32934	1.23621370741949e-06	0.00148512897333107	5.76681303249759	ZNF860	M
PELI1	1.05751992192168	14.216340530612	8.00261564994351	1.93642033285084e-06	0.00219708402543404	5.3488794233095	PELI1	F
CD99	-0.782474	12.8831713700066	-7.89847	2.24014150884548e-06	0.0023895256663761	5.21256301474238	CD99	M
SPSB1	1.13646581500215	11.734540342041	7.85814092833579	2.37097451101843e-06	0.0023895256663761	5.15937465619614	SPSB1	F
IL2RG	2.39014689982131	6.83968955226148	7.83288175747232	2.45703564578652e-06	0.0023895256663761	5.12594188708122	IL2RG	F
HAUS7	0.689319602151294	7.39659789632216	7.74736684891739	2.77385637234052e-06	0.00250328248915939	5.01208541080235	HAUS7	F
DSC2	1.18698861692598	12.2957243346475	7.72269632652451	2.87310581089047e-06	0.00250328248915939	4.97904550967727	DSC2	F
LAMA4	3.15419585182801	9.67645605148408	7.70616303226704	2.94172157566594e-06	0.00250328248915939	4.95685480598332	LAMA4	F
FSTL4	-0.968503	10.2160893224492	-7.58797	3.48582048781413e-06	0.00271742768952996	4.79707174473919	FSTL4	M
RPL39L	-0.615931	9.88440471492292	-7.58743	3.48852021258306e-06	0.00271742768952996	4.79634196784694	RPL39L	M
C1orf74	0.884152367270858	10.594837997175	7.56708685322547	3.59254505299461e-06	0.00271742768952996	4.76863853042049	C1orf74	F
AL109930.1	-1.72656	9.06080707536885	-7.51331	3.88370817941463e-06	0.00276684458404162	4.69511019767255	AL109930.1	M
PEG10	0.990746485306736	5.46267608184423	7.50535764303744	3.92883e-06	0.00276684458404162	4.68420472454842	PEG10	F
CCNA1	-1.08761	5.7750728440879	-7.45717	4.21448386586575e-06	0.00286908013308587	4.61790651501638	CCNA1	M
FAM171B	1.13785382253726	9.75957297078283	7.36314670229076	4.83707078759665e-06	0.00316623081452748	4.48757639133308	FAM171B	F
FAT1	-1.04494	11.5568085308821	-7.34596	4.96104323874452e-06	0.00316623081452748	4.46361299433785	FAT1	M
AC004837.4	0.512860685182026	6.93194674363999	7.27970279228181	5.47138578537948e-06	0.00338612460287288	4.37082162313861	AC004837.4	NOT
AC009230.1	-0.898082	8.19839751515441	-7.21878	5.98983261685601e-06	0.00359795151570736	4.28492631009819	AC009230.1	M
CYP1B1	-2.39809	9.16946311231387	-7.19221	6.23201579928017e-06	0.00363647024767711	4.24728943950419	CYP1B1	M
RMDN2-AS1	-1.24938	6.52855096698727	-7.16597	6.48131e-06	0.00367688193897867	4.21002762495496	RMDN2-AS1	M
AC244453.3	0.686289287263814	6.23428502446262	7.10712883847157	7.07958215155425e-06	0.00389284559176792	4.12608397941202	AC244453.3	F
KCNC1	-0.763123	7.25381469589015	-7.09195	7.24321267625623e-06	0.00389284559176792	4.10434508287599	KCNC1	M
SLC6A11	-1.08847	8.95657294871971	-7.06425	7.55216432867516e-06	0.00395481672011623	4.06459157506908	SLC6A11	M
PARP4	-0.751569	10.2087080787391	-7.01019	8.19611037639385e-06	0.00418472905542729	3.98665879396645	PARP4	M
FLYWCH1	0.648285099437668	9.62750486867393	6.99127677612003	8.43488e-06	0.00420160020278252	3.95929134959462	FLYWCH1	F
CH25H	1.4236997843407	7.16793625366319	6.93315218891577	9.21581535406002e-06	0.00448129992799923	3.87484834359739	CH25H	F
UBC	0.486096766742421	16.6232437586113	6.91077310111275	9.53654987348347e-06	0.00450501422642614	3.84220008899941	UBC	NOT
SMIM5	-0.805147	9.34461844794628	-6.89929	9.70575e-06	0.00450501422642614	3.8254112919474	SMIM5	M
AL391097.1	-1.05866	5.70614865786316	-6.83514	1.07106769204461e-05	0.0048609812165838	3.7313017312417	AL391097.1	M
THRB-AS1	0.485016868961517	6.50472027290477	6.81677244766409	1.10182849626112e-05	0.00489187899546539	3.70423618799766	THRB-AS1	NOT
GPNMB	-0.574487	14.1568933063736	-6.78813	1.15167e-05	0.00496659098098835	3.66193393090039	GPNMB	NOT
HDAC11-AS1	0.714141402521704	6.33720472311081	6.77941957052217	1.16729357629849e-05	0.00496659098098835	3.64904099851958	HDAC11-AS1	F
BMERB1	-1.73475	8.9789912383658	-6.73985	1.2411494975152e-05	0.00517107521031106	3.59033436607596	BMERB1	M
AL391097.3	-1.04933	5.89628516237303	-6.71962	1.28078166005854e-05	0.00517107521031106	3.56024156804834	AL391097.3	M
KLF7	-0.90425	9.74530417991406	-6.71343	1.29318e-05	0.00517107521031106	3.55101779203541	KLF7	M
ASPN	-1.49802	10.2467293593154	-6.70189	1.31663277156233e-05	0.00517107521031106	3.53380326053298	ASPN	M
FAM25A	-1.23842	8.84172384683793	-6.68142	1.35933778530088e-05	0.00523806709230185	3.5032250838993	FAM25A	M
AC073195.1	0.816725814849884	6.88596392937335	6.64942484765495	1.42905434304619e-05	0.00533910256172582	3.45529254467683	AC073195.1	F
SUCO	0.626721596877063	12.0289536018956	6.64550834658393	1.43784282864868e-05	0.00533910256172582	3.44941516206981	SUCO	F
HSD17B1	-0.987564	9.07346817402592	-6.55484	1.65807730959593e-05	0.0059788797950893	3.31269577829105	HSD17B1	M
GSTA3	-1.17229	10.2260578263933	-6.5508	1.66869e-05	0.0059788797950893	3.30657172949508	GSTA3	M
PADI2	0.906117126580534	5.2530609991035	6.50174194231609	1.80334076709247e-05	0.00634649442008494	3.23204012770765	PADI2	F
C4orf46	0.678161424646134	8.5175403330497	6.49130506831206	1.83343862696475e-05	0.00634649442008494	3.21613588562807	C4orf46	F
ZNF611	0.732971576854796	10.3184462211925	6.47815495992646	1.8721167884086e-05	0.00637237352827815	3.19607320677632	ZNF611	F
AC012368.2	0.745605455464278	5.96642743988414	6.45366026738315	1.94647388399147e-05	0.00645643372105783	3.15863148283629	AC012368.2	F
AC012368.1	1.50277880157618	7.86358545056468	6.4407672462255	1.98685702956095e-05	0.00645643372105783	3.13888653777816	AC012368.1	F
DBNDD1	-0.631111	6.18736040838735	-6.43044	2.01982995921829e-05	0.00645643372105783	3.1230574222837	DBNDD1	M
ZNF107	0.857264861648156	10.5042166819888	6.42937740867369	2.02326670003281e-05	0.00645643372105783	3.12142232523738	ZNF107	F
CRB2	-1.3265	5.63636277768018	-6.39853	2.12544e-05	0.0065852178338037	3.07402673941897	CRB2	M
IL33	1.07668228526039	11.4163867041117	6.3933928739107	2.14299020221318e-05	0.0065852178338037	3.06611528941457	IL33	F
ZNF821	0.587557383022915	9.88869786794885	6.38834974523687	2.160356435709e-05	0.0065852178338037	3.05834821515767	ZNF821	F
CEP126	-0.489941	9.30680752991422	-6.36713	2.23507261693355e-05	0.00667149539459749	3.0256222393703	CEP126	NOT
TSHZ2	-1.24611	12.3199732394465	-6.3597	2.26186e-05	0.00667149539459749	3.01415453640046	TSHZ2	M
AC016596.1	0.718763594827955	6.74164097600205	6.34847186312864	2.30301081163152e-05	0.00667149539459749	2.99679291466729	AC016596.1	F
KCNC3	0.621560384615085	7.22374711096217	6.33409597843897	2.35684215422897e-05	0.00667149539459749	2.97454219434333	KCNC3	F
MGAT2	0.507287849449405	9.13822295865156	6.32417820492282	2.39475127199557e-05	0.00667149539459749	2.95917305933246	MGAT2	NOT
SPA17	-0.652152	8.93971980131472	-6.32212	2.40269197514895e-05	0.00667149539459749	2.95598430040756	SPA17	M
SLC6A16	0.911481050651633	6.55718536908816	6.31835023910138	2.41732683347312e-05	0.00667149539459749	2.95013463580896	SLC6A16	F
AC010307.2	-0.759946	5.54611308911222	-6.29511	2.50959540403771e-05	0.00677405353824192	2.91404352234167	AC010307.2	M
AL121944.1	0.744170245175772	10.1720261187933	6.29234577509445	2.52082489794049e-05	0.00677405353824192	2.90974116751699	AL121944.1	F
PRSS12	-0.777654	8.41552535625156	-6.28016	2.57093262942972e-05	0.00681898144036925	2.8907721260746	PRSS12	M
STOX1	-0.5475	7.14387235331171	-6.25284	2.6870959114035e-05	0.00694911150302283	2.84817027458431	STOX1	NOT
AC099520.1	0.845862101807945	6.34111210448495	6.2507532334744	2.69617696496341e-05	0.00694911150302283	2.84491723738293	AC099520.1	F
GSTM3	0.71087275593008	12.7454861926795	6.24485318860757	2.72207276228677e-05	0.00694911150302283	2.83570010467152	GSTM3	F
AC004594.1	0.67070912412379	5.55344903378296	6.13310307699417	3.26530317599921e-05	0.00822412630840381	2.66010738133938	AC004594.1	F
THAP2	0.983445468402453	10.5906040652737	6.12579159107848	3.30460847208589e-05	0.00822412630840381	2.64855165760439	THAP2	F
AL359317.1	-0.623094	5.90211937987292	-6.11886	3.34232230131478e-05	0.00822412630840381	2.6375913129244	AL359317.1	M
AC010641.2	-0.829527	7.06152052342845	-6.04858	3.75138603788269e-05	0.00899029352619849	2.52602010748908	AC010641.2	M
FAS	0.984951472439921	10.8197750384762	6.04280643960567	3.78726919589772e-05	0.00899029352619849	2.51681649366501	FAS	F
AC079305.1	0.676138166094008	7.67496989730598	6.04013563916113	3.80398308670415e-05	0.00899029352619849	2.51255908079821	AC079305.1	F
LINC02185	-1.06953	5.57117257850173	-6.03604	3.82977788169842e-05	0.00899029352619849	2.50602485438557	LINC02185	M
PNP	0.766606432207849	12.1005083227271	5.98373526000261	4.17565130475326e-05	0.00958427408942451	2.42239695166161	PNP	F
PPM1K	0.965188255165854	7.85455289347972	5.97903777010894	4.20828245139835e-05	0.00958427408942451	2.41486541049785	PPM1K	F
SEPTIN7-AS1	0.444924147888484	6.73276229475999	5.97684669181259	4.2235943203653e-05	0.00958427408942451	2.41135126753931	SEPTIN7-AS1	NOT
MST1	0.550757468314182	7.90107472697628	5.96169222821463	4.3311134636454e-05	0.00961459248420608	2.38702568711273	MST1	NOT
BX842570.1	0.784448414481576	6.70452835001777	5.95426799488599	4.38483335669032e-05	0.00961459248420608	2.37509559642759	BX842570.1	F
MAD2L1	-0.572308	9.58019276526506	-5.94796	4.43104513001486e-05	0.00961459248420608	2.36494845374187	MAD2L1	NOT
KDM6A	0.585936	13.1730631719768	5.94404414836651	4.45995886250112e-05	0.00961459248420608	2.35865290402468	KDM6A	F
PPP1R1B	3.13553948556932	6.71357916623664	5.94237638448327	4.47234140919345e-05	0.00961459248420608	2.35596916743651	PPP1R1B	F
NFKB2	0.661924451375226	10.9561964143045	5.92768993910397	4.58295479717239e-05	0.00974975893985955	2.33231754287875	NFKB2	F
SPDYE2	1.29147875207163	7.90180114039996	5.90392017427844	4.76811096189645e-05	0.0100390855850321	2.29396759513571	SPDYE2	F
PAX6	-0.790248	5.8221931600559	-5.8821	4.94503079066684e-05	0.010305343248754	2.25868106241314	PAX6	M
AC005091.1	0.811535553629807	5.79273090535629	5.87132349238327	5.03489e-05	0.0103866287673462	2.24123541760602	AC005091.1	F
AC124852.1	-0.767025	10.1315301313625	-5.86082	5.12416879882107e-05	0.0104650899378323	2.22420731813371	AC124852.1	M
SEMA6D	1.15720981026475	7.12180388026605	5.83135605001395	5.38354486088179e-05	0.0108859541280979	2.17635726901251	SEMA6D	F
MARCKSL1	1.2333469432809	11.1884690118995	5.80655524383479	5.61255538598235e-05	0.0112377665341096	2.13597588324716	MARCKSL1	F
PRXL2A	-0.758258	13.2745462009794	-5.78133	5.85601671447299e-05	0.0115824778857102	2.09480362274467	PRXL2A	M
CAPN2	-0.591433	9.72960900111222	-5.77402	5.92861e-05	0.0115824778857102	2.08285547801832	CAPN2	M
CCDC85A	0.870869443437556	7.86637020917586	5.77139879035614	5.95485569210972e-05	0.0115824778857102	2.07857220317339	CCDC85A	F
ZFPM2-AS1	-1.50831	7.87911878818204	-5.75749	6.09629373863303e-05	0.0117457176437832	2.05580485904815	ZFPM2-AS1	M
ELF5	0.936725179914168	5.29352052651559	5.73743592650388	6.30637787029742e-05	0.011896751500108	2.0229385320642	ELF5	F
DNAJC6	0.826907288209155	8.21968826472285	5.73529220521196	6.32928367344428e-05	0.011896751500108	2.01942106916945	DNAJC6	F
AC107464.3	0.636043664882082	5.10429084183877	5.73341262166689	6.3494389341026e-05	0.011896751500108	2.01633643411027	AC107464.3	F
AC091946.1	-0.993643	7.10260824713273	-5.72435	6.4475416683887e-05	0.0119707403175911	2.00146006293258	AC091946.1	M
CADPS2	1.04626315111438	8.56575121891001	5.71036978474056	6.60207684068541e-05	0.0119802240860968	1.97847658170036	CADPS2	F
AC012081.2	0.962831134072757	5.17848929708021	5.69942580129354	6.72573576372522e-05	0.0119802240860968	1.96046715642664	AC012081.2	F
PAF1	0.565746766810808	11.0680153824912	5.69687133816592	6.7549473468283e-05	0.0119802240860968	1.95626091515039	PAF1	NOT
PTGR1	0.490847077069903	11.5528992023961	5.69479062193465	6.77883968007157e-05	0.0119802240860968	1.95283402583557	PTGR1	NOT
LINC02241	0.794383618291977	6.20289212491341	5.69477467622497	6.77902e-05	0.0119802240860968	1.95280776110283	LINC02241	F
ZEB1	1.26162858731293	10.3979095165005	5.68954931472012	6.83941776382433e-05	0.0119802240860968	1.94419881064309	ZEB1	F
AC093866.1	-0.977597	7.37469528718713	-5.6875	6.86327286918339e-05	0.0119802240860968	1.94081918932911	AC093866.1	M
PARP10	0.558243983996901	8.79745776684465	5.66995909045389	7.07090967661998e-05	0.0121681385777405	1.91188646452231	PARP10	NOT
AL591069.1	-0.694863	6.11436749840228	-5.66837	7.09008711135055e-05	0.0121681385777405	1.90925696977488	AL591069.1	M
AC093525.6	0.685043847186618	6.97547925587085	5.65611729220403	7.23942e-05	0.0123208820916618	1.88902	AC093525.6	F
PCNX2	-0.578568	10.3491664847895	-5.62808	7.59372415531318e-05	0.0127884322370251	1.84262031917473	PCNX2	NOT
LINC02811	0.706491068191852	6.41468170931933	5.62457083962641	7.63937096859943e-05	0.0127884322370251	1.83679956882786	LINC02811	F
MEGF6	0.65499499316352	11.0182643808317	5.59013157099327	8.10255225651024e-05	0.0134535304662365	1.77961857130244	MEGF6	F
S100A6	-1.25501	14.2494227470574	-5.57415	8.32736445828452e-05	0.0134556276428649	1.75302684307934	S100A6	M
SLC44A4	0.796900743604254	6.81617147966135	5.57058779402225	8.37839783994213e-05	0.0134556276428649	1.7470898951111	SLC44A4	F
GRHL3	0.919113439874373	11.8109780783692	5.56692601606968	8.43116586461361e-05	0.0134556276428649	1.7409888538707	GRHL3	F
CADM2	0.709509883071804	8.17881082788011	5.56272418755403	8.49215e-05	0.0134556276428649	1.7339855350158	CADM2	F
AC082651.3	-1.93769	8.93417633503494	-5.55443	8.6138602367608e-05	0.0134556276428649	1.72015526617943	AC082651.3	M
AL672277.1	2.20858450726028	7.14171325510527	5.55343725279721	8.62856712637093e-05	0.0134556276428649	1.71849732591071	AL672277.1	F
AC109446.3	-0.470361	5.21523791297312	-5.55085	8.66697918677069e-05	0.0134556276428649	1.71418027309724	AC109446.3	NOT
PRUNE2	1.3672649553712	7.0686120126801	5.54966807902556	8.68458782583261e-05	0.0134556276428649	1.71220763277205	PRUNE2	F
AC011369.1	-0.856357	7.29933644853649	-5.5405	8.82244595299447e-05	0.0134556276428649	1.69689994725242	AC011369.1	M
AC021504.1	-2.38628	5.77104752071361	-5.54001	8.82980578266846e-05	0.0134556276428649	1.69608942098134	AC021504.1	M
CLDN7	1.13802273849389	7.09598474265728	5.53821194774498	8.8572083681569e-05	0.0134556276428649	1.69307751648913	CLDN7	F
AK1	-0.632433	9.84702041928791	-5.52933	8.99355991684517e-05	0.0134556276428649	1.6782271906686	AK1	M
FIRRE	0.660353090256401	5.12508635003896	5.52741175946711	9.02323630170811e-05	0.0134556276428649	1.67502476635899	FIRRE	F
STK32B	-1.35261	7.58864062493309	-5.52722	9.02620078868183e-05	0.0134556276428649	1.67470543985878	STK32B	M
AL024508.2	0.566697750636014	7.50264532552414	5.50033323155611	9.45398981704619e-05	0.0139912198575025	1.62968589119765	AL024508.2	NOT
AL392172.1	-0.414867	8.26035510037635	-5.49264	9.58033253886043e-05	0.0140366277836711	1.61677713725716	AL392172.1	NOT
AC092329.4	0.701460146931757	8.99014191769129	5.49011206608422	9.62213137009228e-05	0.0140366277836711	1.6125437115556	AC092329.4	F
GANC	0.998193350800697	11.3357203254538	5.48170771122912	9.7627294156084e-05	0.0141407250251752	1.59843691423672	GANC	F
FLG	-2.28704	10.0177395748387	-5.46605	0.000100304530735937	0.014426193177606	1.5721254019099	FLG	M
ADARB2	-1.22854	6.68561544352315	-5.44919	0.000103273466854971	0.0147133252463524	1.54375224210364	ADARB2	M
AC025183.1	-0.638811	6.89046091201653	-5.44455	0.000104105295534805	0.0147133252463524	1.53594824365654	AC025183.1	M
ZNF674-AS1	0.818990247998246	8.0393112457049	5.44257755378665	0.000104462231832792	0.0147133252463524	1.53261857220853	ZNF674-AS1	F
ZNF780A	-0.538934	8.39860575985056	-5.4318	0.00010643228453632	0.0148490938060695	1.51444230948914	ZNF780A	NOT
HMGB3	-0.604278	10.5250104503976	-5.42937	0.000106880320691975	0.0148490938060695	1.51035535582203	HMGB3	M
IFNLR1	0.835461384653568	10.4037707656243	5.41943785815429	0.000108738	0.0150051019475469	1.49359020253739	IFNLR1	F
SYAP1	0.358251633997998	12.2542289543834	5.41032441581556	0.000110471794693419	0.0150557666761054	1.47819742135974	SYAP1	NOT
C1orf105	0.706803996953514	6.29724782020722	5.40773479038214	0.000110969731736917	0.0150557666761054	1.47382126269184	C1orf105	F
HS3ST3A1	1.91228404199133	8.83059299108242	5.40284080052399	0.000111917174211852	0.0150557666761054	1.46554830842532	HS3ST3A1	F
AP000873.2	0.432808762743811	8.63358674218141	5.40213819214236	0.000112054	0.0150557666761054	1.46436030799423	AP000873.2	NOT
MOCS3	0.474311715434759	8.39668514328215	5.39729245540279	0.000113001532962753	0.0150838582202503	1.4561649521758	MOCS3	NOT
SMC5-AS1	0.585050871436016	8.37230574355193	5.3792905615173	0.000116596058280671	0.015462605832897	1.42568904018962	SMC5-AS1	F
AC100835.1	0.704444157185272	5.84871516527217	5.37216943387831	0.000118050779904478	0.0154707733803373	1.41362036742313	AC100835.1	F
AL049796.1	0.551800085809209	5.38652025231684	5.37157688017712	0.000118172680180807	0.0154707733803373	1.41261579057129	AL049796.1	NOT
FRMPD1	0.806779878994737	6.08580444890994	5.35710096000149	0.00012119189928804	0.0157264046125011	1.38805830639545	FRMPD1	F
ZNF454	0.72345323432748	5.73057196782085	5.35486507728646	0.000121665373783243	0.0157264046125011	1.3842625419564	ZNF454	F
MAP3K5	0.5893110951873	12.0401621449723	5.34766834462687	0.000123202535136341	0.0158249394659717	1.37203999535698	MAP3K5	F
FHOD3	0.996878715786757	9.93250106656659	5.33756658249692	0.000125394504849938	0.0159882416839637	1.35487095938926	FHOD3	F
SERHL2	0.654603035632919	8.51903983059499	5.33155715912736	0.000126717778749033	0.0159882416839637	1.34465024362921	SERHL2	F
AL353708.3	0.584939624754946	6.17443841193201	5.33108455720522	0.000126822462557025	0.0159882416839637	1.3438462281239	AL353708.3	NOT
LINC01482	1.17577344459018	5.91014222584697	5.31093593488739	0.000131370587186618	0.0164025114932738	1.30953812819475	LINC01482	F
AC245100.1	0.49095216204183	5.93813199525372	5.30944070327998	0.000131714825681678	0.0164025114932738	1.30698977114246	AC245100.1	NOT
PLD5	0.81611347301901	6.53857244953858	5.26856826214276	0.000141498862217805	0.0174732788716143	1.23720468521455	PLD5	F
SYT17	0.763030124199346	9.29505611589462	5.26176946505414	0.000143198611012746	0.0174732788716143	1.22557312630394	SYT17	F
LINC02178	-0.879232	6.86096278339687	-5.26069	0.000143471070731591	0.0174732788716143	1.2237214557968	LINC02178	M
SLC27A3	0.701946714398604	9.59847347766881	5.25963932803665	0.000143735535936503	0.0174732788716143	1.2219274644356	SLC27A3	F
C12orf75	-0.99576	11.1132155638776	-5.25562	0.000144753800438514	0.0174929400376081	1.21505067011065	C12orf75	M
AL391097.2	-0.890625	5.70122177994026	-5.24529	0.000147408105395386	0.0177089160969998	1.19734904783205	AL391097.2	M
UBB	0.511622608461288	15.4280578690573	5.24096265020878	0.000148534173331366	0.0177398445727864	1.18993501795949	UBB	NOT
SDR16C5	-0.685765	11.8382760287207	-5.23075	0.000151227833787672	0.0179085324700342	1.17242474256089	SDR16C5	M
MAP4K3-DT	-0.458563	10.4165235534891	-5.22898	0.0001517	0.0179085324700342	1.16938523521328	MAP4K3-DT	NOT
TSPAN15	0.554379643327369	6.51326687076085	5.21235301168394	0.00015621173313001	0.0183351277339896	1.14083092740749	TSPAN15	NOT
PTPN12	0.457599390666584	12.4182547312485	5.20521105267271	0.000158192168330434	0.0184614780217855	1.12855462284361	PTPN12	NOT
TMEM200B	-0.502547	5.43166108234484	-5.19897	0.000159943064102694	0.0185597568077802	1.11782807416063	TMEM200B	NOT
ZNF765	0.406072770223439	9.68273270674542	5.19161901725406	0.000162034	0.0186961480090679	1.10517124503312	ZNF765	NOT
HIST1H2AB	-0.519383	5.63433464175709	-5.16448	0.000169998844559764	0.0195049797890116	1.05840252764024	HIST1H2AB	NOT
QPCT	-0.764836	8.39202852736353	-5.15316	0.000173441604712357	0.0196243678264831	1.03885964727383	QPCT	M
RASGEF1C	1.02431947358856	5.83673229878627	5.15157483284204	0.000173928303077867	0.0196243678264831	1.03612813775108	RASGEF1C	F
S100A7	-1.9287	11.9149236964727	-5.14821	0.000174967580678051	0.0196243678264831	1.03032078991402	S100A7	M
ENC1	-0.716497	8.53592	-5.13986	0.000177577269112047	0.0196243678264831	1.01588842874989	ENC1	M
UBA6	-0.395255	11.8349204322236	-5.13795	0.000178179872242038	0.0196243678264831	1.01258590608505	UBA6	NOT
GRK3	-0.936258	9.82219808704974	-5.13274	0.000179835574613579	0.0196243678264831	1.00356895278818	GRK3	M
KDM6B	0.62792804532743	12.7729913316077	5.13122975371823	0.000180316913781709	0.0196243678264831	1.00096310335817	KDM6B	F
GNAS-AS1	0.555714035350722	5.17711959241429	5.12954226599885	0.000180857679765703	0.0196243678264831	0.998043790871009	GNAS-AS1	NOT
GDNF-AS1	0.700308327836868	6.02240525685536	5.12922344636412	0.000180960037260516	0.0196243678264831	0.997492195886881	GDNF-AS1	F
RAP2C	0.349330304301613	10.002725441343	5.12787901590905	0.000181392333320946	0.0196243678264831	0.995166018486222	RAP2C	NOT
AC079380.1	0.389345215184672	5.40620056751285	5.12159956686564	0.000183425768653813	0.0196243678264831	0.984297759879832	AC079380.1	NOT
KCNN4	0.577112861800637	6.05606592342596	5.12126539782351	0.000183534644276079	0.0196243678264831	0.983719236758938	KCNN4	NOT
AC015712.1	-1.11826	5.31975447589519	-5.1199	0.000183980615530764	0.0196243678264831	0.981353082948021	AC015712.1	M
SPTSSA	-0.477765	12.2655452554632	-5.11834	0.000184492	0.0196243678264831	0.978647285518742	SPTSSA	NOT
PVT1	-0.572854	11.804389712398	-5.11313	0.000186205	0.0197039481609203	0.969636783643959	PVT1	NOT
AC006449.6	0.53211097106279	7.67291158906951	5.10945872154413	0.000187424935582372	0.0197308219556639	0.963269162565883	AC006449.6	NOT
AS3MT	0.678925290613503	8.18857955162982	5.09099690904457	0.000193681257812733	0.0202848837349203	0.931252928910452	AS3MT	F
AC092287.1	0.523970274862124	8.90402931500829	5.08561432578225	0.000195545990504791	0.0203756926738743	0.921909602048163	AC092287.1	NOT
BAIAP3	0.738324106446924	6.18371267534056	5.07753470118629	0.000198380273442686	0.0205180788687407	0.907877089253735	BAIAP3	F
SLC25A20	0.511855691036712	8.26727032132489	5.07559168218472	0.000199068235790542	0.0205180788687407	0.904501148282196	SLC25A20	NOT
AC016727.1	0.50507626487853	7.8879247760329	5.07317762994843	0.000199926440526828	0.0205180788687407	0.900306072582119	AC016727.1	NOT
AC137695.3	0.463985066896539	5.45814128737631	5.06717208389205	0.000202078199468435	0.0206352153387193	0.889866299144198	AC137695.3	NOT
AC087741.1	0.622908643874656	6.93939851378336	5.06389217021521	0.000203263550512059	0.0206529924980487	0.884162540141548	AC087741.1	F
TMED5	0.437632971307393	12.2803073531322	5.05389150668772	0.000206922677545621	0.0209207021956149	0.86676226129399	TMED5	NOT
SOCS2	0.693944121421714	6.86813064561794	5.04941544217981	0.000208582582896887	0.0209846408399169	0.858969839340478	SOCS2	F
H19	2.89356527206016	10.4778580124853	5.04013118519673	0.000212069930031376	0.0211752253484738	0.842798011744957	H19	F
ZNF83	0.683069963599314	12.1356632160247	5.0388639570257	0.000212551	0.0211752253484738	0.840589766588509	ZNF83	F
ARF4	0.415380770005623	13.4827916108782	5.03244446370253	0.000215003145728097	0.0213155788602181	0.829399910787095	ARF4	NOT
C19orf33	-0.63972	13.8466561100355	-5.02154	0.000219237367344189	0.02163036112691	0.810377303165831	C19orf33	M
PJVK	0.788534489751282	8.55787971317875	5.01117852322843	0.000223340316268742	0.021856297627905	0.792290878150061	PJVK	F
SH3RF2	0.748906481961249	13.7527039205903	5.00891154494053	0.000224248711109244	0.021856297627905	0.788331367012786	SH3RF2	F
ADAM22	0.824848471145987	6.99060416816962	5.00603997503543	0.00022540489533479	0.021856297627905	0.783314870542039	ADAM22	F
APBA1	0.648684000157553	9.58316241309001	5.00504215925514	0.000225808098687164	0.021856297627905	0.781571471180396	APBA1	F
TLCD4	-0.812382	6.61322381768544	-4.98973	0.000232090586669701	0.0221068465895614	0.754800824562641	TLCD4	M
HS3ST3B1	1.07363701221706	8.59618620691479	4.98922001111828	0.000232302923743906	0.0221068465895614	0.753908704066356	HS3ST3B1	F
AP001160.1	0.792848008684574	8.80321594711715	4.98858427716456	0.000232567914020939	0.0221068465895614	0.752796505021702	AP001160.1	F
ITPR1	0.777434097894053	9.91385496039775	4.98820432823493	0.000232726436701547	0.0221068465895614	0.752131768722658	ITPR1	F
AC091271.1	0.647289714389414	9.60379698975146	4.97873568227906	0.000236713492301885	0.0222666735491256	0.735559679413218	AC091271.1	F
LRRIQ3	-0.486947	5.72682842348047	-4.97511	0.000238258612794015	0.0222666735491256	0.729212190991839	LRRIQ3	NOT
AC019069.1	0.733864309974471	6.04062649271208	4.97400533474645	0.000238731910449596	0.0222666735491256	0.727276058742969	AC019069.1	F
CLIC2	1.31224603738777	7.98243274900807	4.97212543510182	0.000239539020962682	0.0222666735491256	0.723983206065804	CLIC2	F
ARHGEF6	0.498546773588202	6.91365371820611	4.97034082415359	0.000240307847957217	0.0222666735491256	0.720856821668733	ARHGEF6	NOT
GINS3	0.528923080045764	8.77384765880366	4.96869023554218	0.000241021222741239	0.0222666735491256	0.717964843652936	GINS3	NOT
RFLNB	-0.683955	7.05977068810058	-4.96607	0.00024215612222384	0.0222666735491256	0.71338158568288	RFLNB	M
PTGER3	0.69461730187933	8.43752834775734	4.96286011918004	0.000243558652626856	0.0222666735491256	0.707747028147986	PTGER3	F
MAP3K20	0.655275043202238	13.1193993380743	4.95991562516149	0.000244850727575529	0.0222666735491256	0.702584795442441	MAP3K20	F
EDA	0.507856787800282	11.3488175755255	4.95772020619911	0.000245818740282864	0.0222666735491256	0.698735069955268	EDA	NOT
CFAP300	-0.712161	7.98940944398445	-4.9564	0.000246402008622748	0.0222666735491256	0.696422745341503	CFAP300	M
BAG3	0.450168874211462	12.4870546456068	4.95180393902827	0.000248447237372615	0.0223523171185118	0.688357520624116	BAG3	NOT
AC009107.2	-0.823284	9.26739784752831	-4.94937	0.0002495386722333	0.0223523171185118	0.684080589243522	AC009107.2	M
AC016773.1	0.47654848871237	6.23559409480148	4.94639699637909	0.000250875025230116	0.0223738892588413	0.678869262873238	AC016773.1	NOT
PITPNC1	1.57001452800024	9.90573841093456	4.93939843325518	0.000254054169296523	0.0225589056501865	0.666582180891528	PITPNC1	F
TMEM63B	0.729462323572688	11.2184703944787	4.93516495749024	0.00025599756930164	0.0225696199782015	0.659146473062145	TMEM63B	F
LINC02834	-0.731153	5.22530265505806	-4.93432	0.000256385047982312	0.0225696199782015	0.65767066541328	LINC02834	M
PCDH10	0.676047831936247	6.50432812726398	4.9250434956465	0.000260706815723236	0.02270755700921	0.641359388535258	PCDH10	F
AL591002.1	-0.489941	5.34888787632613	-4.92395	0.000261221374631984	0.02270755700921	0.639435337419285	AL591002.1	NOT
C1orf53	-0.567323	7.56756840535269	-4.92381	0.000261287562902823	0.02270755700921	0.639188119257055	C1orf53	NOT
AP000446.1	0.65217214186575	9.58486261271524	4.91407116464532	0.000265913853028177	0.0230116890694681	0.622061645362654	AP000446.1	F
SYTL4	0.592827801094835	5.40237689137723	4.90851243479455	0.000268592967257462	0.0231454606341736	0.612279063425367	SYTL4	F
ADAM8	0.546594717698688	6.96302526331565	4.90043198346777	0.000272537617306785	0.0232960153197012	0.598051325073317	ADAM8	NOT
GPX7	-0.830336	7.90507641453845	-4.90026	0.000272621439622415	0.0232960153197012	0.597751226378127	GPX7	M
IL6ST	0.403328463933645	12.8042717779182	4.89177544879237	0.000276830383401347	0.0235571121675238	0.582799691787583	IL6ST	NOT
BLZF1	0.448594778459276	12.022824704421	4.8803677637765	0.000282595048569234	0.0238170635216914	0.562685864559262	BLZF1	NOT
TTF2	0.516255643402205	10.7845158808736	4.87962041840777	0.00028297703424546	0.0238170635216914	0.561367562838087	TTF2	NOT
LEPROTL1	-0.562111	10.4275522490356	-4.87883	0.000283383755362631	0.0238170635216914	0.559965846034436	LEPROTL1	NOT
CYCS	0.372581238265772	14.383347280911	4.87451205798341	0.000285602449147128	0.0239051590939827	0.552354563238822	CYCS	NOT
ANXA1	0.613478036844805	15.8258292468505	4.86641361734106	0.00028981659927946	0.0241588751309568	0.538058988678426	ANXA1	F
IRF6	0.517972164254717	13.9589464181539	4.86167601039184	0.000292311797444328	0.0242678204845752	0.529692077462126	IRF6	NOT
AC007879.3	-0.561095	5.89203306877816	-4.85784	0.000294348969819447	0.0243380121887553	0.522913726269736	AC007879.3	NOT
CA5B	0.439116578299149	10.5886425470042	4.85018871995233	0.000298455035790139	0.024578012886863	0.509392678528341	CA5B	NOT
CIP2A	0.59418784297489	9.18995290209093	4.84539423874332	0.000301058592557815	0.024692849943005	0.500915198428535	CIP2A	F
OCIAD2	-0.553715	11.9683439889841	-4.83264	0.000308099019425876	0.0250176450901248	0.478352300429179	OCIAD2	NOT
PITX2	-1.26466	5.18803962827634	-4.83159	0.000308688233954832	0.0250176450901248	0.476487414740503	PITX2	M
ZNF528-AS1	0.546101679988857	8.28781050062523	4.8315790383443	0.000308693	0.0250176450901248	0.476470885513394	ZNF528-AS1	NOT
CD109	-0.54662	12.2736259263904	-4.82251	0.000313813645289642	0.0253320793586971	0.460413655955832	CD109	NOT
NXF1	0.520559988334657	11.9460587031419	4.81686835341452	0.000317044655189895	0.0254921377674931	0.450415089912078	NXF1	NOT
TENM1	0.82739581943725	8.72470692365525	4.81422309081693	0.000318571079604916	0.0255144202304753	0.445726812729891	TENM1	F
VNN1	-1.55602	6.09756670899471	-4.80652	0.000323061746391479	0.0257179100823168	0.432063110024586	VNN1	M
AL024507.2	0.641207446917138	6.83148527503105	4.80255138685837	0.000325397808549508	0.0257179100823168	0.425030018773291	AL024507.2	F
BIN1	-0.676094	7.40860818601308	-4.80251	0.000325419376723	0.0257179100823168	0.424965319532133	BIN1	M
C16orf74	-1.14028	8.6840385660435	-4.80128	0.000326148886614113	0.0257179100823168	0.422779486976957	C16orf74	M
G6PC3	-0.619326	6.87472809934773	-4.79412	0.000330420712109472	0.0259545469361991	0.410077012709847	G6PC3	M
SLC35E2A	0.770562266689558	8.07289933389709	4.79177688686975	0.000331834630129447	0.0259657419583666	0.40590876663589	SLC35E2A	F
TMEM238L	1.24262081832272	8.71011739026604	4.77865130929307	0.000339855026928269	0.0264576316598518	0.382595197449466	TMEM238L	F
EPHA6	1.43098548183362	7.92749943373163	4.77726822498599	0.000340711801720659	0.0264576316598518	0.380137301846522	EPHA6	F
AC245140.2	0.503153942732514	6.44275785889811	4.76847845824326	0.000346209	0.026629470191881	0.364511260852453	AC245140.2	NOT
LINC01819	-0.778683	6.70745493327905	-4.7661	0.000347715	0.026629470191881	0.36027643804943	LINC01819	M
DGCR6	0.635762245506083	8.09739096573807	4.75976317371198	0.000351751	0.026629470191881	0.349008028365152	DGCR6	F
GDNF	0.9262259528449	5.58951723588618	4.75691257139443	0.000353584006202365	0.026629470191881	0.343935148831095	GDNF	F
SPINK6	1.08381813014959	5.6485307034724	4.7546398391179	0.000355052195757858	0.026629470191881	0.339889906572438	SPINK6	F
LHFPL6	0.665457118231783	11.3219898999315	4.75371628508285	0.000355651	0.026629470191881	0.338245885446741	LHFPL6	F
EVA1C	-0.788645	11.1575377297951	-4.75265	0.000356342920035348	0.026629470191881	0.336347407188593	EVA1C	M
CAGE1	0.64718664365713	6.94507549936495	4.75077068659162	0.000357566244816131	0.026629470191881	0.333001704306166	CAGE1	F
GSTO1	-0.410942	11.9114624496312	-4.75035	0.000357840517197236	0.026629470191881	0.33225315911587	GSTO1	NOT
MID1	-0.501945	10.4617549106749	-4.74995	0.000358102018794317	0.026629470191881	0.331540001600664	MID1	NOT
MPC2	-0.423055	12.614458549893	-4.74716	0.000359931	0.026629470191881	0.326566176417134	MPC2	NOT
TRAF4	0.634858429881422	11.0497262984675	4.74700046574394	0.00036003378290539	0.026629470191881	0.326287828527399	TRAF4	F
BCAR3	0.969834335692706	11.0983546638617	4.74450368851932	0.000361677594748991	0.026629470191881	0.321840679329762	BCAR3	F
UXT-AS1	0.55831721802554	6.86093293348941	4.74220099605174	0.000363200528785889	0.026629470191881	0.317738536245673	UXT-AS1	NOT
ANKRD10	-0.543709	10.9987675082363	-4.74053	0.000364310237913723	0.026629470191881	0.314760256431069	ANKRD10	NOT
IRX1	-1.24429	6.58188105524853	-4.73768	0.000366210304670014	0.026629470191881	0.309681769272247	IRX1	M
SNX10	-0.997527	6.44302643072811	-4.73761	0.000366256566740437	0.026629470191881	0.309558448849343	SNX10	M
PRR4	2.50093229855146	6.80594500299811	4.73498393439812	0.000368016930568853	0.026629470191881	0.304877388628289	PRR4	F
MACROD2	0.422886186320259	13.5304895179451	4.73433497338027	0.000368453257789493	0.026629470191881	0.303720591854509	MACROD2	NOT
S100A9	-2.2837	12.2368512518609	-4.73352	0.000369002598261878	0.026629470191881	0.302266117716728	S100A9	M
AL009176.1	-0.558757	5.40810300144982	-4.73134	0.000370477091194586	0.0266417381460107	0.298372813538953	AL009176.1	NOT
AC007066.2	0.455065511039906	5.62059552868851	4.72913207893401	0.000371970866094057	0.0266553017482068	0.294444352708323	AC007066.2	NOT
TMEM63C	-0.685739	6.28674905572803	-4.71741	0.000380021710877026	0.0271370048994458	0.2735392931991	TMEM63C	M
AC069224.1	0.623565004362325	6.45427459052467	4.70552148382096	0.000388376838084887	0.0276370040564727	0.252306985036024	AC069224.1	F
TFCP2L1	0.645659184154958	9.48079164857003	4.70113176551849	0.000391508875385826	0.0277278449311432	0.244465179530566	TFCP2L1	F
TOR1AIP1	0.47505380360392	11.988006902743	4.69889566297311	0.0003931143778293	0.0277278449311432	0.240469691953585	TOR1AIP1	NOT
CLDN16	0.813154502895181	10.8343579953498	4.69408969850879	0.000396588163216143	0.0277278449311432	0.231880283042366	CLDN16	F
GADD45B	0.543746328311233	13.4759886789378	4.69276868905105	0.000397548563380466	0.0277278449311432	0.229518828582989	GADD45B	NOT
ARHGAP24	-0.881749	11.7625464992473	-4.69117	0.000398716044652775	0.0277278449311432	0.226655864604308	ARHGAP24	M
MAP1B	1.04936001961048	11.7829319624218	4.69004063904031	0.00039954	0.0277278449311432	0.224641455515496	MAP1B	F
INTS3	0.50925899772899	9.59599428132936	4.68772259099231	0.000401239429410356	0.0277278449311432	0.220496395948399	INTS3	NOT
PLAUR	1.78813316605954	13.0135293812073	4.68634543370132	0.00040225288065603	0.0277278449311432	0.218033497380241	PLAUR	F
KLK7	-0.951326	10.4347080525715	-4.68619	0.000402366776829956	0.0277278449311432	0.217757093602585	KLK7	M
DUSP18	-0.612631	9.27177691506123	-4.68502	0.000403230178942835	0.0277278449311432	0.2156643250481	DUSP18	M
MX2	0.800335444794238	6.11709565656916	4.68227903565434	0.00040526086038659	0.0277575834895875	0.210759833064539	MX2	F
AC087645.2	-0.593256	6.51605741303551	-4.68066	0.000406466	0.0277575834895875	0.207861476285105	AC087645.2	M
GALNT3	0.350930039494015	11.2832674191192	4.67895094295818	0.000407740050280383	0.0277575834895875	0.204805298639399	GALNT3	NOT
ATP2C2	0.880128732326396	9.64884416206814	4.67606550304549	0.000409902217845519	0.0277581702861799	0.19964165945341	ATP2C2	F
CBX6	0.849650504208304	10.0434120205491	4.67531439991723	0.000410466994389969	0.0277581702861799	0.198297357327054	CBX6	F
USH1G	0.697600418981192	6.06375546244153	4.6624789805457	0.000420243973168047	0.028127683486063	0.175314365321542	USH1G	F
AL161725.1	-0.516792	5.41831144005381	-4.66157	0.000420944832234418	0.028127683486063	0.17368742651241	AL161725.1	NOT
PPIB	-0.417947	13.0381653696373	-4.66128	0.000421168776805673	0.028127683486063	0.173168143708208	PPIB	NOT
AC018697.1	-0.791683	5.37997179238912	-4.66093	0.000421440099237883	0.028127683486063	0.17253937075019	AC018697.1	M
TP53AIP1	-0.738753	11.3124832098343	-4.65417	0.000426704	0.0283862588294682	0.160419401666395	TP53AIP1	M
TTL	-0.414566	10.5022603944393	-4.6494	0.000430453583194612	0.0285258301107705	0.151877995539999	TTL	NOT
HCG18	0.518543580866135	11.6211173409147	4.64795871484561	0.00043159582354346	0.0285258301107705	0.149290599722531	HCG18	NOT
EAPP	-0.33516	12.4410295921367	-4.64147	0.000436773410697118	0.0287749140860234	0.137647563939574	EAPP	NOT
FRY	-0.770149	10.7708920018154	-4.63649	0.000440788782524062	0.0289460749372634	0.128712656753621	FRY	M
AC104506.1	0.483258651640462	9.01383089734374	4.62662512978715	0.000448853705268382	0.0293812154573595	0.111010065584915	AC104506.1	NOT
ZNF117	0.447175044709152	7.89309454448164	4.62317	0.000451717758806524	0.0294742229651937	0.104799867773718	ZNF117	NOT
GADD45A	0.837817463593748	14.0540863297801	4.62021926603104	0.000454174112930664	0.0295401207273342	0.0995049773138232	GADD45A	F
TM4SF1	1.2486445585571	12.3270468376473	4.61794511216836	0.000456078590461813	0.0295698192158781	0.0954193758501196	TM4SF1	F
TXLNG	0.55125971048939	12.1184497520109	4.61301782558192	0.000460233343307271	0.0297447644631785	0.0865652331475815	TXLNG	NOT
PRKX-AS1	0.530719140925075	6.5765672461101	4.60799770523699	0.000464506697081939	0.029926246922727	0.077541336024864	PRKX-AS1	NOT
ZNF710	0.511796108508099	10.2752378955051	4.60155263926156	0.000470053336910803	0.0299562508318153	0.0659517012559823	ZNF710	NOT
SCCPDH	-0.724176	10.8525177764171	-4.60131	0.000470263351689979	0.0299562508318153	0.0655155696504623	SCCPDH	M
ACKR4	0.771267018861051	9.55679994074808	4.6011435009245	0.000470408	0.0299562508318153	0.0652158171724526	ACKR4	F
TMBIM1	-0.419812	11.7271664111402	-4.60065	0.000470839568966984	0.0299562508318153	0.0643199555311558	TMBIM1	NOT
MAGED2	0.388079436943359	10.7210042684165	4.59505735898566	0.000475712597424341	0.0300788115230317	0.0542668571254223	MAGED2	NOT
AC016405.3	0.73749789891841	5.77026662010371	4.59487213739598	0.000475875009345629	0.0300788115230317	0.0539335760241713	AC016405.3	F
CCN2	-1.19281	8.98302255866314	-4.59249	0.000477967266758458	0.0300788115230317	0.0496502540842787	CCN2	M
NTPCR	-0.321238	10.4756248555265	-4.59081	0.000479447	0.0300788115230317	0.0466322197872415	NTPCR	NOT
AP000240.1	0.64638259095903	7.84828334758443	4.59004287216121	0.000480129880845534	0.0300788115230317	0.045242559308635	AP000240.1	F
AP001437.1	0.529180236638593	5.12992892857405	4.58761400217072	0.000482284725708985	0.0301214096426746	0.040870403680727	AP001437.1	NOT
AP001605.1	0.542266456566153	5.47975151467694	4.57936488848501	0.000489678204115688	0.0304899328129716	0.0260162476803849	AP001605.1	NOT
VANGL1	-0.360561	9.72979079380587	-4.57622	0.000492526372566406	0.0305740611152696	0.0203537939497274	VANGL1	NOT
PTPRT	0.806040141411205	7.66252648705676	4.5710835411761	0.000497218632696924	0.0307465691565303	0.0110961373231406	PTPRT	F
BX890604.2	1.15721463946553	10.060451740768	4.56921626256444	0.000498935	0.0307465691565303	0.00773085843153698	BX890604.2	F
LAMA1	-1.20897	6.88238974130203	-4.56786	0.000500189229245747	0.0307465691565303	0.00528032409219836	LAMA1	M
AC034102.4	0.417332088307859	6.40735751463452	4.56662568411814	0.000501327	0.0307465691565303	0.00306135793961282	AC034102.4	NOT
AL121603.2	0.572292898892107	8.49145975697928	4.56292299181887	0.000504766665844666	0.0307919865697149	-0.00361406	AL121603.2	NOT
UXS1	-0.348484	10.0308602296725	-4.56258	0.000505083264008936	0.0307919865697149	-0.00422625	UXS1	NOT
DDX3X	0.499085004954287	13.9426335764942	4.56074445689813	0.000506801665845862	0.0308047929213394	-0.00754237	DDX3X	NOT
UBXN2A	0.438134307966662	11.8691575082764	4.55761519123861	0.00050974	0.0308841080901409	-0.013186	UBXN2A	NOT
CIR1	-0.358301	12.1558466961775	-4.55614	0.00051113100594759	0.0308841080901409	-0.0158474	CIR1	NOT
NOTCH2NLA	0.517712274101667	8.62709121602321	4.55161859434372	0.000515418952593267	0.0310513311764374	-0.0240039	NOTCH2NLA	NOT
HSPA2	0.715608027452218	11.8331140554019	4.54452536917486	0.00052222149739287	0.0312769340664229	-0.0368055	HSPA2	F
AC025580.3	0.722060449691528	6.60998569824987	4.5445200507617	0.000522226632553993	0.0312769340664229	-0.0368151	AC025580.3	F
GNA13	0.409523534276271	11.3896455557283	4.54096767753855	0.000525668300808574	0.0313024355431153	-0.0432285	GNA13	NOT
WFDC2	-1.54603	9.77651485141544	-4.54092	0.000525717837305418	0.0313024355431153	-0.0433205	WFDC2	M
EIF1AX	0.485506307429482	14.5070665481476	4.53585862446961	0.000530659322819603	0.0313861757000449	-0.0524547	EIF1AX	NOT
PID1	-0.893211	8.69204770560063	-4.53163	0.00053482734581101	0.0313861757000449	-0.0600933	PID1	M
AC079610.1	-0.583594	6.14486093819815	-4.52963	0.000536814	0.0313861757000449	-0.063713	AC079610.1	NOT
GRIP2	0.38559948618031	6.74440889216266	4.52637999868393	0.000540049	0.0313861757000449	-0.0695795	GRIP2	NOT
DAPP1	0.696107865716279	13.1284745750647	4.52595854918204	0.000540470669476913	0.0313861757000449	-0.0703412	DAPP1	F
FRG1-DT	0.475221870368119	7.58960124504498	4.52379234402716	0.00054264236240063	0.0313861757000449	-0.0742563	FRG1-DT	NOT
ZNF165	0.727573033070918	10.2404991081362	4.52213763360697	0.000544307342568972	0.0313861757000449	-0.0772474	ZNF165	F
LINC02691	1.3518580993476	6.38548220353391	4.52206730574553	0.000544378223830531	0.0313861757000449	-0.0773745	LINC02691	F
AL031668.2	0.812933281277929	7.26624022731796	4.52185006571743	0.000544597233572606	0.0313861757000449	-0.0777672	AL031668.2	F
AL022724.3	-0.619238	5.85341973974774	-4.52049	0.000545972178534139	0.0313861757000449	-0.080229	AL022724.3	M
DNAJB4	0.638298527058371	11.6467431236142	4.52002865563488	0.000546437069573875	0.0313861757000449	-0.08106	DNAJB4	F
TMEM200A	-0.659943	5.67408212231943	-4.51796	0.000548536898189227	0.0313861757000449	-0.0848046	TMEM200A	M
AC098483.1	-1.10788	4.9024253023102	-4.51689	0.000549617863012121	0.0313861757000449	-0.0867266	AC098483.1	M
APOC2	0.680370678200361	5.34582683631584	4.51622074667433	0.000550304	0.0313861757000449	-0.0879452	APOC2	F
FP565260.6	-0.400877	6.26114490606543	-4.51545	0.000551093894645528	0.0313861757000449	-0.0893451	FP565260.6	NOT
PDPN	-1.05889	8.72436861350933	-4.51484	0.000551713	0.0313861757000449	-0.0904415	PDPN	M
KDM5C	0.446015553658004	10.9886988562359	4.51316701553619	0.000553426032347988	0.0313961662740082	-0.093468	KDM5C	NOT
ARHGAP44	1.10126905128797	8.04399398063794	4.51124086069572	0.000555404494655019	0.0314211246380594	-0.096952	ARHGAP44	F
ABTB2	1.13509582087006	11.5266021926364	4.50240047821946	0.000564579184698671	0.0317798257526729	-0.112948	ABTB2	F
PCDHB4	-0.784126	5.83523476876928	-4.50035	0.000566729629388462	0.0317798257526729	-0.116659	PCDHB4	M
PRKCB	-0.775334	9.94033762158531	-4.49783	0.000569382864631282	0.0317798257526729	-0.121219	PRKCB	M
ESRP1	-0.427079	12.2800832532286	-4.4977	0.000569524143392366	0.0317798257526729	-0.121462	ESRP1	NOT
LERFS	2.44608112110904	6.94412702367035	4.49769595021552	0.000569525350118899	0.0317798257526729	-0.121464	LERFS	F
AC104964.1	-0.430019	5.58578073063264	-4.49393	0.000573520116765338	0.0319155349991785	-0.128288	AC104964.1	NOT
CHI3L2	-2.23939	7.37051915651447	-4.48996	0.000577760844994626	0.0320641568949055	-0.13548	CHI3L2	M
PAQR5	0.769117619982604	8.95276087071194	4.48667526232235	0.000581288226376218	0.0321724917270502	-0.141422	PAQR5	F
APOBEC3A	3.23036769371728	10.8177786057343	4.48355630841226	0.000584663	0.0322717955751371	-0.147073	APOBEC3A	F
AC004854.2	0.345246651173899	6.94649483720902	4.48037762566598	0.000588122434302403	0.0322961087431682	-0.152833	AC004854.2	NOT
IRAK2	0.844727725809532	9.24186779252754	4.48024632634933	0.000588265800933192	0.0322961087431682	-0.153071	IRAK2	F
ZHX2	0.697635403367162	11.7030838871648	4.46492847510546	0.000605241818392125	0.0331390178472449	-0.180845	ZHX2	F
AC011498.1	0.646070073543501	6.95733028933665	4.46022876796525	0.00061055111788466	0.0333403355095145	-0.189371	AC011498.1	F
EXD1	0.609948029175432	5.27836237834953	4.45297058783505	0.000618845458732208	0.0335200123035281	-0.202544	EXD1	F
KYAT1	0.376217879516537	8.47100183911573	4.45255592663561	0.000619322816175741	0.0335200123035281	-0.203297	KYAT1	NOT
AC093307.1	0.513895622498597	5.42404800701373	4.45224581568712	0.000619680064062228	0.0335200123035281	-0.20386	AC093307.1	NOT
AL359711.2	0.563739937826927	6.76861003061715	4.4516095167816	0.000620413747110109	0.0335200123035281	-0.205015	AL359711.2	NOT
C1orf54	0.593497779744832	10.2645835191503	4.44969166365508	0.000622630555602518	0.0335200123035281	-0.208497	C1orf54	F
LINC02232	1.26044651563642	8.02588915450871	4.44877826701488	0.000623689207038177	0.0335200123035281	-0.210155	LINC02232	F
DNM3	0.493624827631423	9.99864133744864	4.44680812622993	0.000625978987684371	0.0335547739251389	-0.213733	DNM3	NOT
GATD3A	1.61364267624933	6.25116588274701	4.43985778225139	0.000634126546430436	0.0338834702474478	-0.226357	GATD3A	F
GABPB1-AS1	0.740249286033015	11.9873069641528	4.4365541214841	0.000638037591994338	0.0338834702474478	-0.232359	GABPB1-AS1	F
PDZRN4	1.44482114587614	5.91092367200728	4.43653430322635	0.000638061128889957	0.0338834702474478	-0.232395	PDZRN4	F
AGBL1	0.827477123817082	6.35444890629401	4.4346179231794	0.000640341332886547	0.0338834702474478	-0.235877	AGBL1	F
AC125611.4	0.546198903291525	5.24778952107885	4.43456335756345	0.000640406380821371	0.0338834702474478	-0.235977	AC125611.4	NOT
TRIM17	0.470597835637992	5.63844538439605	4.43135246728673	0.000644246136977039	0.0339155698162489	-0.241812	TRIM17	NOT
SLC2A5	0.667841652890777	6.96802073795973	4.43127890708233	0.000644334382250627	0.0339155698162489	-0.241946	SLC2A5	F
LIPN	-0.567172	6.78604858801173	-4.42404	0.000653076541878154	0.0342873578786055	-0.255101	LIPN	NOT
CXCL1	1.14697109571986	7.17661789568719	4.42145501989437	0.000656232291402636	0.0343646976597847	-0.259807	CXCL1	F
AL513218.2	0.650119366350205	6.70302767822557	4.41581456381492	0.000663165833676472	0.0344457422893422	-0.270066	AL513218.2	F
ATP5F1A	-0.481415	13.3952751403301	-4.41462	0.000664638644496826	0.0344457422893422	-0.272232	ATP5F1A	NOT
TENT5C	0.587771557953578	10.0805700983966	4.41444243755558	0.000664863929596367	0.0344457422893422	-0.272563	TENT5C	F
AC018445.5	-1.03527	7.42367567223725	-4.41426	0.000665086715739691	0.0344457422893422	-0.27289	AC018445.5	M
AL117344.2	0.572380109636594	5.11420488634708	4.41335490905873	0.00066621300515547	0.0344457422893422	-0.274541	AL117344.2	NOT
UGGT2	-0.458537	10.3931269974403	-4.41182	0.000668122967556015	0.0344572610262538	-0.277336	UGGT2	NOT
CSTB	-0.965705	14.1159836034721	-4.40874	0.00067197459139121	0.0345491581981612	-0.282947	CSTB	M
EVL	0.475032051065957	11.5236078166012	4.40630270982453	0.000675030075947839	0.0345491581981612	-0.287375	EVL	NOT
AL360181.1	0.766521386017627	5.69181876323398	4.40578756252129	0.000675678844792691	0.0345491581981612	-0.288313	AL360181.1	F
GLDN	-0.560075	6.08490756389079	-4.40445	0.00067736722640184	0.0345491581981612	-0.290749	GLDN	NOT
HIPK1-AS1	0.601894737445742	6.18358948278831	4.40366146256358	0.000678363239360654	0.0345491581981612	-0.292183	HIPK1-AS1	F
GRIK5	0.807025779549487	6.91244667782603	4.40150668703044	0.000681095070835387	0.0346020015713212	-0.296106	GRIK5	F
TULP1	0.473588157854562	5.28472470490055	4.39921727641636	0.000684010034980457	0.0346638633856225	-0.300275	TULP1	NOT
CLDND2	0.557254399711479	6.62248243517961	4.3950963725718	0.000689289410469665	0.0348449446287673	-0.30778	CLDND2	NOT
FAIM	-0.633661	10.0483207929699	-4.39183	0.000693506625502878	0.0349715699077661	-0.313733	FAIM	M
FGF1	-1.45111	6.39562599799546	-4.39028	0.000695519414825268	0.0349866822881194	-0.316562	FGF1	M
C1QTNF12	-1.45317	9.80907506154221	-4.38813	0.00069830614834947	0.0350405564317966	-0.320465	C1QTNF12	M
AL365214.2	1.39307054005418	6.10686591298417	4.38344133079235	0.000704449735371034	0.0351781467012673	-0.329015	AL365214.2	F
SYNGR1	-0.421611	11.3506425927789	-4.38341	0.000704493071577062	0.0351781467012673	-0.329075	SYNGR1	NOT
TRPC6	-1.09185	8.58461342921377	-4.37933	0.000709876862608603	0.035286521796727	-0.336506	TRPC6	M
PLAG1	0.867460125297043	7.37727333067623	4.37610144258999	0.00071417326202488	0.035286521796727	-0.342395	PLAG1	F
Z99289.1	1.03920032695842	5.11259941812553	4.37345293719705	0.000717715773550254	0.035286521796727	-0.347225	Z99289.1	F
ZRSR2	0.398046899561525	9.8093875056944	4.37209288019784	0.000719541957989943	0.035286521796727	-0.349705	ZRSR2	NOT
EWSAT1	0.590900678243956	5.05862224184692	4.37185438923834	0.000719862679665919	0.035286521796727	-0.35014	EWSAT1	F
ZNF582-AS1	0.521314963307296	5.81164171107946	4.37114821158447	0.000720813209480897	0.035286521796727	-0.351428	ZNF582-AS1	NOT
TMCC3	1.1739455630342	12.2435507216314	4.37008627832611	0.000722245031467773	0.035286521796727	-0.353365	TMCC3	F
PALM	0.918326623296982	8.56379641045481	4.36822879739758	0.000724756560582656	0.035286521796727	-0.356753	PALM	F
NCAM2	1.03603769808202	8.55721216447281	4.36762158777158	0.00072558	0.035286521796727	-0.35786	NCAM2	F
LINC00539	-0.55933	6.76315661008233	-4.36724	0.000726094391615377	0.035286521796727	-0.358553	LINC00539	NOT
APBB3	0.45389052585488	7.38792429393307	4.36644361871948	0.000727178817616633	0.035286521796727	-0.360009	APBB3	NOT
GGACT	-0.668243	7.97842634955578	-4.36586	0.000727977020428493	0.035286521796727	-0.36108	GGACT	M
SERPINI1	0.42169989040779	7.80082149415468	4.36501401557584	0.000729124624110992	0.035286521796727	-0.362617	SERPINI1	NOT
PHF1	0.565926120630198	9.90616360507169	4.36001971403181	0.000735964524539835	0.0354829881974933	-0.37173	PHF1	NOT
SLC40A1	0.54450471662145	9.19701514084155	4.35944760128763	0.000736752269347338	0.0354829881974933	-0.372775	SLC40A1	NOT
AP003025.2	-0.668547	5.69573623954636	-4.35826	0.000738396415019079	0.0354829881974933	-0.37495	AP003025.2	M
RALB	-0.404071	9.73614496686935	-4.35523	0.000742589252066395	0.0356007049177276	-0.380476	RALB	NOT
INSL6	-0.680905	6.82520514436223	-4.34789	0.000752847714956084	0.0357981600396448	-0.393866	INSL6	M
CRMP1	-0.64633	7.03526602704812	-4.34773	0.000753073002326735	0.0357981600396448	-0.394158	CRMP1	M
RFX5	0.671241144094292	9.0420805112554	4.34659802761625	0.000754675841702883	0.0357981600396448	-0.396233	RFX5	F
IER3IP1	-0.40563	11.9679755950541	-4.34643	0.000754915259144086	0.0357981600396448	-0.396543	IER3IP1	NOT
SLC16A10	-1.00073	10.8342900089478	-4.3448	0.000757214478279465	0.0357981600396448	-0.399511	SLC16A10	M
SCD5	0.840572624067182	9.79881849644344	4.34479614670401	0.000757225	0.0357981600396448	-0.399524	SCD5	F
NDUFA4	-0.540977	14.1772048994292	-4.34262	0.000760321495400507	0.035808780048254	-0.403507	NDUFA4	NOT
KRTDAP	-0.730201	17.1852256474536	-4.34217	0.000760956301275142	0.035808780048254	-0.404322	KRTDAP	M
S100A8	-1.97182	12.5887058820422	-4.33907	0.000765391595360049	0.0359346955219271	-0.409993	S100A8	M
AL450992.2	-0.573015	6.06740578566941	-4.3355	0.000770520706584524	0.0360370398787241	-0.416511	AL450992.2	NOT
MNS1	-0.695909	8.37203445185363	-4.3351	0.000771101	0.0360370398787241	-0.417246	MNS1	M
NFATC1	-0.652951	11.4018808118316	-4.33246	0.000774922	0.0361329634166297	-0.42207	NFATC1	M
LINC01033	1.27838744543238	8.05248690692937	4.33120859179021	0.000776735263085053	0.0361349983553213	-0.424351	LINC01033	F
CALHM5	-1.08501	5.25443062539679	-4.32926	0.000779576282544024	0.0361847418599923	-0.427914	CALHM5	M
OTUD4	0.348794396801107	11.6594853021993	4.32567777278411	0.000784824646699758	0.036345745486506	-0.434462	OTUD4	NOT
AK7	-0.525868	8.33338944569957	-4.32054	0.000792412389333783	0.0366141136365698	-0.443851	AK7	NOT
CYP4F22	-0.575952	8.30747685864986	-4.31913	0.000794512334353706	0.036628274050803	-0.446434	CYP4F22	NOT
MOXD1	-1.5352	10.4077771772314	-4.31278	0.000804022	0.0368941349090938	-0.458045	MOXD1	M
KLF12	0.743735960914696	10.1970906636348	4.31165194405615	0.000805730428741648	0.0368941349090938	-0.460116	KLF12	F
PHF24	-0.718745	6.1437803908857	-4.31017	0.000807973731979761	0.0368941349090938	-0.462829	PHF24	M
TMBIM4	-0.363902	12.7447297991326	-4.30947	0.000809032664342709	0.0368941349090938	-0.464107	TMBIM4	NOT
RAD51C	-0.316272	9.98927015257325	-4.3087	0.000810197683952076	0.0368941349090938	-0.465511	RAD51C	NOT
AC009041.2	0.646370148623756	5.31234514962736	4.30809802047724	0.000811118179218681	0.0368941349090938	-0.466619	AC009041.2	F
FAM83C-AS1	0.893743283015907	5.93470430354161	4.30560121627345	0.000814925523184721	0.0369176392337375	-0.471189	FAM83C-AS1	F
FBLIM1	0.980558869735138	10.9691475651774	4.30470294816904	0.000816299779741754	0.0369176392337375	-0.472833	FBLIM1	F
MYL12B	-0.313229	14.7392384433412	-4.30403	0.000817332233063574	0.0369176392337375	-0.474066	MYL12B	NOT
SPACA6P-AS	0.789889958483086	6.04427277919237	4.3013869717601	0.000821393585917402	0.0369176392337375	-0.478903	SPACA6P-AS	F
AL136295.17	0.371533023375595	6.3846364487302	4.3009	0.000822150250325294	0.0369176392337375	-0.479801	AL136295.17	NOT
TMEM123	-0.296025	12.5496627931718	-4.30068	0.000822480823157742	0.0369176392337375	-0.480194	TMEM123	NOT
MGST3	-0.32661	13.4225379759574	-4.29366	0.000833398	0.0372060439382686	-0.49306	MGST3	NOT
FRG1	-0.309547	11.8154527966126	-4.29349	0.000833663306991399	0.0372060439382686	-0.493371	FRG1	NOT
AC091132.2	-0.578489	5.88901245233016	-4.29301	0.000834414181048614	0.0372060439382686	-0.494249	AC091132.2	NOT
OOEP	-0.543384	10.2973662727685	-4.29118	0.000837286000495806	0.0372060439382686	-0.497602	OOEP	NOT
SEPTIN4	0.750001575584311	6.15701600236957	4.29071222198083	0.000838014993468322	0.0372060439382686	-0.498451	SEPTIN4	F
HSPA6	1.40422337882087	10.1005757309123	4.28954273708283	0.000839856907191864	0.0372069362593914	-0.500593	HSPA6	F
NT5C3B	-0.456883	9.79826572099741	-4.2881	0.000842142329691421	0.037227430301489	-0.503245	NT5C3B	NOT
EVC	-0.416312	8.75957759271845	-4.28424	0.000848254180838079	0.037320419564733	-0.5103	EVC	NOT
TMCO1-AS1	0.526076467528858	6.13584619884564	4.28396912632644	0.000848692682602883	0.037320419564733	-0.510805	TMCO1-AS1	NOT
GPR137B	-0.508656	9.74065080618473	-4.283	0.000850237427422053	0.037320419564733	-0.512579	GPR137B	NOT
SLC35G2	0.528610061718954	7.36164372210514	4.28193297660505	0.000851944390552316	0.037320419564733	-0.514536	SLC35G2	NOT
CAMKK1	-0.91567	9.45148939126862	-4.27983	0.000855316062040257	0.037320419564733	-0.51839	CAMKK1	M
AC117383.1	0.892192052385121	5.68378843845576	4.27797558063486	0.000858301056348438	0.037320419564733	-0.521789	AC117383.1	F
APBB1IP	-0.462305	5.72610519853136	-4.27781	0.000858573096599105	0.037320419564733	-0.522098	APBB1IP	NOT
AC003086.1	-0.392154	5.15388449511142	-4.27763	0.000858864867816898	0.037320419564733	-0.52243	AC003086.1	NOT
AP3M2	0.492019614599561	9.77580811165598	4.27499569898672	0.000863119784047259	0.0373500375598448	-0.527251	AP3M2	NOT
TRIM9	0.586927287472093	6.5133197867803	4.27444977418249	0.000864005606623259	0.0373500375598448	-0.528252	TRIM9	F
ZNF208	2.03644162652883	7.26016368873584	4.27381735779616	0.000865032941575996	0.0373500375598448	-0.529411	ZNF208	F
PRKX	0.408435896747278	11.0246236342367	4.27230359353612	0.000867497	0.0373559484569551	-0.532187	PRKX	NOT
AC016821.1	0.843140464634995	5.74144508609137	4.27148780840914	0.000868828	0.0373559484569551	-0.533683	AC016821.1	F
PRICKLE1	0.581492471538869	9.05036163019185	4.26931089258885	0.000872390019160183	0.0374302969775387	-0.537674	PRICKLE1	NOT
PCLAF	-0.516018	10.2231090199048	-4.26796	0.000874611783653821	0.0374469527412201	-0.540156	PCLAF	NOT
AL360227.1	-0.614657	5.34984796161324	-4.2646	0.000880142862746972	0.0375458134677032	-0.546306	AL360227.1	M
ST6GAL1	-0.650452	8.4041522956851	-4.26341	0.00088211290255892	0.0375458134677032	-0.548488	ST6GAL1	M
AL136038.3	0.531836938454737	6.02487005936697	4.26322016571512	0.000882436001787081	0.0375458134677032	-0.548845	AL136038.3	NOT
TP53TG1	-0.425299	11.5494339188337	-4.25949	0.000888649859849405	0.0376755431660852	-0.555691	TP53TG1	NOT
AC069213.1	0.525510660822724	5.64948301949758	4.25556583984284	0.00089523	0.0376755431660852	-0.562888	AC069213.1	NOT
TPSB2	-1.33617	5.85206323785863	-4.25492	0.000896325152356987	0.0376755431660852	-0.564081	TPSB2	M
LINC02580	-0.59644	7.22987519535522	-4.25269	0.000900078803360477	0.0376755431660852	-0.568158	LINC02580	M
DDX28	0.558219759821158	9.57016021095384	4.25268448558949	0.000900095524270454	0.0376755431660852	-0.568176	DDX28	NOT
AC005808.1	0.427053414247825	5.40659242609932	4.2522811844701	0.000900778707010988	0.0376755431660852	-0.568916	AC005808.1	NOT
AC005224.2	1.00807655979051	6.52880178061557	4.25165520747288	0.00090184	0.0376755431660852	-0.570065	AC005224.2	F
AC016747.1	-0.70234	6.47152117512343	-4.25073	0.000903407146982022	0.0376755431660852	-0.571759	AC016747.1	M
LRG1	-1.25435	7.92641192450627	-4.25021	0.00090429	0.0376755431660852	-0.572712	LRG1	M
DNAAF4	-0.545739	8.25647472888389	-4.25011	0.000904464702625839	0.0376755431660852	-0.5729	DNAAF4	NOT
TMEM51	0.814648251176223	10.7593740010953	4.24933986942184	0.000905777392868229	0.0376755431660852	-0.574315	TMEM51	F
PAN3-AS1	0.513711868267181	6.23534969370206	4.24402700557758	0.000914878939426029	0.0379767735363776	-0.584069	PAN3-AS1	NOT
AP002762.2	-0.808703	7.27211328361334	-4.24277	0.000917049748625412	0.0379896694040097	-0.586381	AP002762.2	M
AL355574.1	0.516783563468568	8.18411605911596	4.24144889542706	0.000919329401400887	0.0379908953004768	-0.588803	AL355574.1	NOT
PSMA7	-0.446213	13.970161239359	-4.2406	0.000920799744099104	0.0379908953004768	-0.590361	PSMA7	NOT
AC020663.3	0.459748110758964	6.81196347645125	4.23667951512715	0.000927621360553973	0.0381540826400576	-0.597562	AC020663.3	NOT
SFRP1	1.71315042231837	9.52434079315012	4.23618165165887	0.000928491361313647	0.0381540826400576	-0.598476	SFRP1	F
LRRFIP2	0.406763499278009	14.7379958829389	4.23303878888809	0.000934002826771155	0.0382526953968336	-0.60425	LRRFIP2	NOT
PTDSS1	-0.365037	10.7477234806091	-4.23268	0.000934637173922537	0.0382526953968336	-0.604912	PTDSS1	NOT
DLX6-AS1	0.677362935273674	6.02224644679986	4.23093556455964	0.000937709924743147	0.0382664133789454	-0.608114	DLX6-AS1	F
FLVCR2	-0.72062	7.21706078685559	-4.23036	0.00093871973279399	0.0382664133789454	-0.609163	FLVCR2	M
ANO6	0.434030900570148	13.2822047886271	4.22290821300106	0.000951998459251782	0.0387304074368509	-0.622865	ANO6	NOT
EML1	-0.867245	9.03281054713914	-4.22135	0.000954799897723527	0.0387671537002139	-0.625731	EML1	M
AC068587.4	-0.421398	12.1193276485795	-4.21677	0.000963072072032396	0.0389495639058052	-0.634145	AC068587.4	NOT
C21orf62	0.342522924008064	5.80644091530468	4.21675268011737	0.00096310678021993	0.0389495639058052	-0.634181	C21orf62	NOT
AL353622.1	0.454528354379017	5.6225635574106	4.21171903324508	0.000972289575406262	0.039233948944916	-0.643436	AL353622.1	NOT
AC004938.2	0.746598616159778	5.92045559771986	4.21079724418509	0.000973980909517328	0.039233948944916	-0.645132	AC004938.2	F
UBASH3B	-0.593966	9.86044280154756	-4.20804	0.000979058	0.0393608421610217	-0.650203	UBASH3B	M
GGCT	-0.6242	12.0430623015302	-4.20527	0.000984192101166436	0.0394894995719491	-0.655304	GGCT	M
MAP1A	0.413719428193124	6.50677468160831	4.19975750112411	0.000994474	0.0398237987110565	-0.66544	MAP1A	NOT
TSKS	0.875775133575479	7.91955873331185	4.19761843262715	0.000998495453858267	0.0398595231666056	-0.669376	TSKS	F
PITPNM1	-0.526279	7.03156606044192	-4.19721	0.000999269248460171	0.0398595231666056	-0.670132	PITPNM1	NOT
CARD6	-0.974218	6.8211167777701	-4.19589	0.00100175052836094	0.0398806063171841	-0.67255	CARD6	M
ADTRP	-0.745835	9.32965651463871	-4.18914	0.00101459923361462	0.0403135411441855	-0.68498	ADTRP	M
MORF4L2-AS1	0.489589377675113	6.2786721077707	4.18704346428513	0.00101862473467372	0.0403948989441579	-0.688842	MORF4L2-AS1	NOT
MED29	0.451128186540616	11.6025790804353	4.18533152044746	0.00102192241353889	0.0404211174158582	-0.691994	MED29	NOT
CHP2	-0.492519	11.8934085787064	-4.18391	0.00102465997692969	0.0404211174158582	-0.694603	CHP2	NOT
LINC01905	0.859211530549332	5.01720096428509	4.1836235034051	0.00102522346479041	0.0404211174158582	-0.695139	LINC01905	F
FAM102A	-0.550514	11.0280695652875	-4.18038	0.0010315291867438	0.0405913691346215	-0.701118	FAM102A	NOT
IGSF9B	-1.00828	8.13412488301575	-4.17863	0.00103494507029414	0.0406266842726392	-0.704342	IGSF9B	M
AGPAT2	-0.59133	11.2162522130206	-4.17788	0.00103640515624761	0.0406266842726392	-0.705717	AGPAT2	M
PROX1-AS1	0.704388048521075	5.3556306962002	4.17486482777432	0.00104232420630675	0.0407804353743349	-0.711271	PROX1-AS1	F
ITGB7	-0.414425	7.07786655570239	-4.16899	0.00105396524533104	0.0410729328398977	-0.722101	ITGB7	NOT
GSTA4	-0.400168	12.3107262559268	-4.16801	0.0010559188825559	0.0410729328398977	-0.723907	GSTA4	NOT
HAUS1	-0.355067	9.98470837229159	-4.16715	0.00105763	0.0410729328398977	-0.725484	HAUS1	NOT
ZNF136	0.334103755676923	9.54480521446612	4.16704241431527	0.00105784	0.0410729328398977	-0.725684	ZNF136	NOT
MYPN	-1.0531	6.82123900800144	-4.16338	0.00106519802351812	0.0412799605964148	-0.732438	MYPN	M
ANGPTL5	-0.423813	5.34909527210034	-4.15667	0.00107878716185864	0.0417274056943922	-0.744799	ANGPTL5	NOT
AL024508.1	0.413727918771746	6.49238791928501	4.15491437744969	0.00108237905996047	0.0417504396874635	-0.74804	AL024508.1	NOT
AC127526.1	0.482082210275112	6.92511251445831	4.1539380283709	0.00108437941083838	0.0417504396874635	-0.749841	AC127526.1	NOT
AL135791.1	0.427561266028601	7.70636471291872	4.15250424406668	0.00108732384366771	0.0417504396874635	-0.752485	AL135791.1	NOT
FCMR	-0.570414	7.10508531738798	-4.15224	0.00108786422098745	0.0417504396874635	-0.752969	FCMR	NOT
GPR176	0.640771445075126	6.17087620803862	4.15139662072191	0.00108960409114322	0.0417504396874635	-0.754527	GPR176	F
SLC25A15	-0.399258	7.30414045191263	-4.15016	0.00109215563242694	0.0417698398521638	-0.756808	SLC25A15	NOT
SPIN4	-0.544548	6.55396865981992	-4.14596	0.00110086228122694	0.0419736142796735	-0.76455	SPIN4	NOT
PLEKHA7	-0.520818	10.4841272900445	-4.14512	0.0011026206969834	0.0419736142796735	-0.766106	PLEKHA7	NOT
ISL1	-1.45592	6.69915129056378	-4.14463	0.00110364935945672	0.0419736142796735	-0.767015	ISL1	M
EXD3	0.369579304981906	9.76506738328796	4.14042602807004	0.00111245608527625	0.0421151751772183	-0.774764	EXD3	NOT
GEMIN4	0.426449013150767	9.70339396698823	4.13953039589257	0.00111434330624646	0.0421151751772183	-0.776416	GEMIN4	NOT
DNAJA1	0.403255180270797	14.9794938762733	4.13862364663165	0.00111625730183314	0.0421151751772183	-0.77809	DNAJA1	NOT
AL121601.1	0.544628281445153	6.65685143160919	4.1382862644959	0.00111697032037854	0.0421151751772183	-0.778712	AL121601.1	NOT
ICK	-0.303677	10.2928169724336	-4.13795	0.0011176822673482	0.0421151751772183	-0.779333	ICK	NOT
AC009831.1	0.576729147026971	6.5465375208914	4.13497103453208	0.00112400160622593	0.0422481082263946	-0.78483	AC009831.1	NOT
C12orf60	0.434393988844633	6.29879194753851	4.13433890413091	0.00112534744529005	0.0422481082263946	-0.785997	C12orf60	NOT
PYGO1	-0.594352	7.97225011975982	-4.13043	0.00113371392679704	0.042438667800724	-0.793218	PYGO1	M
MAP3K20-AS1	0.72820425529814	9.14780059881185	4.13002359492642	0.00113457927920459	0.042438667800724	-0.793962	MAP3K20-AS1	F
RCBTB1	-0.367513	8.38336430786247	-4.12877	0.00113727460328267	0.0424617170435869	-0.796275	RCBTB1	NOT
ATL1	0.716420805488294	11.2168045262157	4.12514742493272	0.00114510460273308	0.0426760425212004	-0.802964	ATL1	F
NUDT1	-0.329847	11.5906053273482	-4.12175	0.00115249773808327	0.0428733357101541	-0.809237	NUDT1	NOT
AC104162.2	0.538231444544424	8.58146237773904	4.11573954627869	0.00116569590965941	0.0432854682963165	-0.820337	AC104162.2	NOT
CORO6	0.615319266823332	5.83297896227412	4.11316597228595	0.00117139470469645	0.0432904023656569	-0.825091	CORO6	F
AL121933.2	0.767681193230153	7.21421088381958	4.11165992318919	0.00117474288059741	0.0432904023656569	-0.827873	AL121933.2	F
ANGPTL2	-0.828969	8.75920841453929	-4.11141	0.0011753008763634	0.0432904023656569	-0.828336	ANGPTL2	M
CCDC142	0.413585572180762	7.44887361778714	4.11083832197338	0.0011765735640081	0.0432904023656569	-0.829391	CCDC142	NOT
MT1F	-0.675241	8.72319380170059	-4.10953	0.00117949246196883	0.0432904023656569	-0.831806	MT1F	M
AC011468.5	0.405516624578399	5.70152670801788	4.1092379380053	0.001180147934151	0.0432904023656569	-0.832348	AC011468.5	NOT
AC024267.4	-0.497899	5.74552485664385	-4.10901	0.00118066660714248	0.0432904023656569	-0.832776	AC024267.4	NOT
SLC1A2	-0.862328	9.01288699396583	-4.10594	0.00118755859259174	0.0434650701370989	-0.83845	SLC1A2	M
HERC6	0.753480410252709	7.89537548846149	4.09930851729998	0.00120257520933811	0.043935945438841	-0.850697	HERC6	F
CCDC114	0.44741169135913	5.42497642585944	4.09607357650292	0.00120997594492639	0.0441273905771993	-0.856677	CCDC114	NOT
ABCG2	-0.468766	6.59741458259789	-4.09432	0.00121399947913186	0.0441952074194474	-0.859913	ABCG2	NOT
ZNF98	0.956799737355248	5.94068912124419	4.08917468547106	0.00122591537455295	0.0445015141768797	-0.869432	ZNF98	F
LINC01605	1.83636788553637	11.9468608754691	4.08880678549515	0.00122677140878339	0.0445015141768797	-0.870113	LINC01605	F
ZPR1	0.449854095189995	11.1459790528027	4.08322748525913	0.00123982881669779	0.0448954324883316	-0.880431	ZPR1	NOT
FBXO34	0.406002937333561	12.4129032860887	4.07992528906506	0.00124762412054889	0.0449656621956927	-0.886539	FBXO34	NOT
MALINC1	0.417020888789862	6.52936379113454	4.07934416077613	0.0012490011497272	0.0449656621956927	-0.887614	MALINC1	NOT
AC008496.2	-0.684072	5.29918925331698	-4.07862	0.00125072925459772	0.0449656621956927	-0.888962	AC008496.2	M
AL137100.3	-1.02349	5.46687819228752	-4.07722	0.00125405183113055	0.0449656621956927	-0.891547	AL137100.3	M
TMEM87A	0.553405959800212	13.6565237641866	4.07648	0.00125581457516334	0.0449656621956927	-0.892916	TMEM87A	NOT
AC009229.2	-0.682018	5.45357901485488	-4.07557	0.00125798966992325	0.0449656621956927	-0.894602	AC009229.2	M
ARHGEF19	0.604542088211794	9.8479781424169	4.07532133169811	0.00125857640270256	0.0449656621956927	-0.895057	ARHGEF19	F
CCL20	1.26342927055552	10.1666140336273	4.07467264583446	0.00126012745752694	0.0449656621956927	-0.896257	CCL20	F
EPOP	0.75506886125252	8.92808916619327	4.07406434657791	0.00126158372609959	0.0449656621956927	-0.897383	EPOP	F
TRAPPC2L	-0.409664	11.6550634551449	-4.07198	0.00126659	0.0450655901957747	-0.901245	TRAPPC2L	NOT
ZFAND2A	0.557697123188756	10.7253275622419	4.06831339424899	0.00127543708865878	0.0452575090723264	-0.908025	ZFAND2A	NOT
PLCD1	0.442911470563091	8.66912796983365	4.06790780322669	0.0012764199787328	0.0452575090723264	-0.908776	PLCD1	NOT
ZC3H12B	0.615175462421685	6.80090279929723	4.06583427485582	0.00128145701774001	0.0452608325812779	-0.912613	ZC3H12B	F
FMO1	1.27587314565536	8.57952962262624	4.06489488488603	0.00128374569858161	0.0452608325812779	-0.914352	FMO1	F
OAT	0.341470856809252	12.7982128527222	4.06358267201765	0.00128694972394943	0.0452608325812779	-0.916781	OAT	NOT
SLC35E2B	0.361688810182946	9.10327595689805	4.06347449597698	0.00128721422253994	0.0452608325812779	-0.916981	SLC35E2B	NOT
SP4	0.382153034355223	10.1337850784139	4.06265581852129	0.00128921775863512	0.0452608325812779	-0.918497	SP4	NOT
TMEM14A	-0.432729	9.69547233810031	-4.06241	0.00128981073115134	0.0452608325812779	-0.918945	TMEM14A	NOT
AL138724.1	0.78700482954743	8.06188936499645	4.05998313291111	0.00129578086413033	0.0453923372009156	-0.923445	AL138724.1	F
AC027277.1	-0.68922	8.11461	-4.05851	0.00129941197929492	0.0454415939266097	-0.926171	AC027277.1	M
MAOA	0.42316489243488	10.8023613730183	4.05738387310527	0.00130219652123945	0.0454611274414928	-0.928257	MAOA	NOT
POLD4	-0.441368	11.2945436996983	-4.055	0.0013081059050462	0.0455894998272329	-0.932669	POLD4	NOT
KIF20B	-0.295639	11.034101992687	-4.05347	0.0013119177044327	0.0456444553281585	-0.935504	KIF20B	NOT
GNAI3	0.308260481761558	13.6481892130994	4.05124973867678	0.00131746660277693	0.0457595585518932	-0.939616	GNAI3	NOT
THAP10	0.35435334749275	6.79045686393249	4.04272339315518	0.00133899720458076	0.0462231756767755	-0.95541	THAP10	NOT
AC090469.1	0.736677031571416	5.60617569951531	4.04257199844815	0.00133938274588299	0.0462231756767755	-0.95569	AC090469.1	F
AC005540.1	0.415793494869416	5.33498732329937	4.04254408318457	0.00133945384723022	0.0462231756767755	-0.955742	AC005540.1	NOT
RGS10	-0.701552	10.468920493909	-4.04238	0.00133986779614411	0.0462231756767755	-0.956043	RGS10	M
ARHGAP6	0.364265666894926	6.87002235339031	4.03689228893206	0.00135392917122902	0.046343168206104	-0.966214	ARHGAP6	NOT
PCF11-AS1	0.324941853958062	6.32328443943965	4.0362862700866	0.00135549078762951	0.046343168206104	-0.967337	PCF11-AS1	NOT
AJAP1	-1.09298	6.49079067638695	-4.03573	0.00135692719037139	0.046343168206104	-0.968369	AJAP1	M
RP2	0.413954874190614	9.84406335570014	4.03340409147306	0.00136294301452098	0.046343168206104	-0.972678	RP2	NOT
NEIL1	0.468488150540731	8.90599392154907	4.03245849246474	0.00136539711231927	0.046343168206104	-0.974431	NEIL1	NOT
RASL11A	0.498965499911714	9.56290212532397	4.03237853681653	0.00136560482740901	0.046343168206104	-0.974579	RASL11A	NOT
LINC01750	0.705901663047969	6.92939970890584	4.03124237828372	0.0013685599308974	0.046343168206104	-0.976685	LINC01750	F
GAL3ST1	0.672708161373765	5.89824405153219	4.02954786447403	0.00137297947237743	0.046343168206104	-0.979825	GAL3ST1	F
AC073389.1	0.483167068081544	7.46101412177841	4.02911607139315	0.00137410798830566	0.046343168206104	-0.980626	AC073389.1	NOT
AL139294.1	0.571161937278111	6.24635126895711	4.02856195257529	0.00137555760199667	0.046343168206104	-0.981653	AL139294.1	NOT
GRAMD2B	0.697471897491974	11.4380367828392	4.02519840948237	0.0013843905492476	0.046343168206104	-0.987888	GRAMD2B	F
AC025580.1	0.466108249924953	5.10378401685921	4.02463296617744	0.00138588114646817	0.046343168206104	-0.988936	AC025580.1	NOT
ZNF676	1.18871745319021	6.20561869545214	4.02344492796791	0.00138901836015473	0.046343168206104	-0.991139	ZNF676	F
CRPPA	-0.632833	10.0431512691228	-4.02175	0.00139351215761925	0.046343168206104	-0.994285	CRPPA	M
MAP2K5	-0.327907	11.1489606326893	-4.02148	0.00139421654705202	0.046343168206104	-0.994778	MAP2K5	NOT
KCNS3	-0.603643	8.45403432697648	-4.02119	0.00139498828408192	0.046343168206104	-0.995317	KCNS3	M
LPCAT1	-0.542006	7.67532577750112	-4.021	0.00139549551978691	0.046343168206104	-0.995671	LPCAT1	NOT
MOB3B	0.453947411585581	10.9044874942678	4.02059210453563	0.00139658146121766	0.046343168206104	-0.996428	MOB3B	NOT
CTTNBP2	0.702668757430844	6.50933030970868	4.02013472598728	0.0013978	0.046343168206104	-0.997276	CTTNBP2	F
LINC01716	0.636102233176023	5.38382698890541	4.01948906159821	0.00139951702751142	0.046343168206104	-0.998474	LINC01716	F
AC011306.1	-0.385116	5.83296035909441	-4.01913	0.00140047817019074	0.046343168206104	-0.999142	AC011306.1	NOT
EML6	-0.871045	9.59298288227118	-4.01737	0.00140518261200824	0.046343168206104	-1.00241	EML6	M
NDUFS6	-0.476902	13.0285036654701	-4.0167	0.00140695535432853	0.046343168206104	-1.00364	NDUFS6	NOT
REEP4	-0.476121	10.6384987956999	-4.01654	0.0014074047469843	0.046343168206104	-1.00395	REEP4	NOT
CIITA	0.650433459105764	6.23923054301671	4.01498124522089	0.00141157968074531	0.046343168206104	-1.00683	CIITA	F
UBE2D3-AS1	0.393705485870269	9.84280575486969	4.01464586914793	0.00141248137268843	0.046343168206104	-1.00746	UBE2D3-AS1	NOT
SH3TC1	-0.494227	5.8684831394009	-4.01432	0.00141335259122909	0.046343168206104	-1.00806	SH3TC1	NOT
SPIRE2	0.434545299379412	7.47904715119835	4.01394812753376	0.00141436	0.046343168206104	-1.00875	SPIRE2	NOT
PYCARD	-0.479912	13.0793210372019	-4.01299	0.00141695452182831	0.046343168206104	-1.01053	PYCARD	NOT
HSPA1A	0.976729993160237	14.9855421842364	4.01233324294471	0.00141871517883789	0.046343168206104	-1.01174	HSPA1A	F
CDK2	0.368753859173554	9.61683094550596	4.01223369683573	0.00141898414230987	0.046343168206104	-1.01193	CDK2	NOT
PRSS23	-1.20526	8.93770038066348	-4.012	0.0014196262354518	0.046343168206104	-1.01237	PRSS23	M
SLC41A1	0.706763198833121	9.93272202724969	4.01188265621514	0.00141993303525472	0.046343168206104	-1.01258	SLC41A1	F
CST6	-3.50213	11.6877925579739	-4.01167	0.00142049763976992	0.046343168206104	-1.01297	CST6	M
ACER3	-0.49091	11.3183226095908	-4.01041	0.00142391208364573	0.0463804728617172	-1.01531	ACER3	NOT
LRIG1	0.791204744158135	11.1548890070484	4.00774866706034	0.00143115657422662	0.0464225377520112	-1.02025	LRIG1	F
CYSLTR1	0.567967925473427	8.35248374389501	4.00766721048044	0.00143137863448846	0.0464225377520112	-1.0204	CYSLTR1	NOT
MAP1S	0.388303678698701	8.56801065295385	4.00655711178735	0.00143441	0.0464225377520112	-1.02246	MAP1S	NOT
CCDC73	0.61621984759511	7.67587497746068	4.00624835931419	0.00143525225532922	0.0464225377520112	-1.02303	CCDC73	F
WASF3	0.534441552086673	7.81377787879685	4.00576703408938	0.00143656876361314	0.0464225377520112	-1.02392	WASF3	NOT
MRPL15	-0.549917	10.8765784691823	-3.99751	0.00145934	0.0470837905327987	-1.03924	MRPL15	NOT
SELENOK	0.405060150915947	13.7789650349199	3.99559387436004	0.00146468525565463	0.0471818091107799	-1.0428	SELENOK	NOT
AC244153.1	0.723182823747693	7.21215	3.99172280893431	0.00147553	0.0474016708453379	-1.04999	AC244153.1	F
GSN	-0.53884	12.3680906243065	-3.9915	0.00147615250735126	0.0474016708453379	-1.0504	GSN	NOT
C1orf131	-0.315624	10.800219322097	-3.98906	0.00148303570877463	0.0475479407854071	-1.05493	C1orf131	NOT
AC114689.3	0.469775576033586	5.9076820887868	3.98661228672415	0.00148997659903172	0.047637266883796	-1.05947	AC114689.3	NOT
THEG	-0.719608	5.59741591458084	-3.9838	0.00149798124152637	0.047637266883796	-1.06469	THEG	M
AC074051.5	0.648634954534869	5.32159593003048	3.98347699878278	0.0014989101811461	0.047637266883796	-1.06529	AC074051.5	F
ALOX12	-0.532221	7.41952127465259	-3.98335	0.00149927953637237	0.047637266883796	-1.06553	ALOX12	NOT
AC008074.2	0.557475974770654	8.02743647876141	3.98317048689526	0.00149978648230535	0.047637266883796	-1.06586	AC008074.2	NOT
MPG	-0.344654	11.3094985211449	-3.98316	0.00149982923350541	0.047637266883796	-1.06589	MPG	NOT
SNRPN	0.447272554685098	10.3296583741472	3.98080982479122	0.00150655308360649	0.047637266883796	-1.07025	SNRPN	NOT
MCM6	-0.511364	9.31396919795368	-3.9799	0.0015091625847746	0.047637266883796	-1.07193	MCM6	NOT
KCNQ1	1.0460027646265	7.31624133444164	3.97845009712035	0.00151334823546672	0.047637266883796	-1.07463	KCNQ1	F
IRS2	-0.452596	11.9774531830729	-3.97767	0.00151559388556416	0.047637266883796	-1.07607	IRS2	NOT
CCDC113	-0.461074	8.25018717851505	-3.97759	0.00151582751398405	0.047637266883796	-1.07622	CCDC113	NOT
CHMP2A	-0.269152	13.1596648638038	-3.9775	0.00151608745030702	0.047637266883796	-1.07639	CHMP2A	NOT
TTC32	0.492668440909458	10.4973148340236	3.97748212237982	0.00151614471304252	0.047637266883796	-1.07643	TTC32	NOT
FRMPD4	0.619242285234696	6.18174792419678	3.97577513684354	0.00152108908396511	0.0477192048568654	-1.0796	FRMPD4	F
CHST1	-0.899456	5.36447791655086	-3.97073	0.00153580335604862	0.0481069201542652	-1.08897	CHST1	M
SAMD13	0.371040519080652	5.69101943641741	3.96892461972168	0.00154109851955347	0.0481988592110882	-1.09232	SAMD13	NOT
OFD1	0.352206112598227	11.9347688565352	3.96751488922944	0.00154524945497832	0.0482547853501868	-1.09494	OFD1	NOT
AL136040.1	0.395547424882014	6.51637426545876	3.96331800913391	0.00155767496901372	0.0485185485883067	-1.10274	AL136040.1	NOT
NT5C	-0.634421	11.2697284308482	-3.96306	0.00155844723468292	0.0485185485883067	-1.10322	NT5C	M
ZCWPW1	0.439989376649898	9.62947038748306	3.96126818876576	0.00156378088779669	0.0485653870633547	-1.10655	ZCWPW1	NOT
ANO1	-0.6364	12.1624221655296	-3.96096	0.00156470766722261	0.0485653870633547	-1.10712	ANO1	M
AKR1B15	0.570726545508956	6.21017866524242	3.96009612379002	0.00156728318283765	0.048571509018351	-1.10872	AKR1B15	NOT
AC025580.2	0.745644873543295	6.80385710106264	3.95922050546964	0.00156990488916086	0.0485790417444429	-1.11035	AC025580.2	F
FBXO42	0.489508878591023	12.3148355224813	3.9573063252596	0.0015756518086203	0.0486613328632534	-1.11391	FBXO42	NOT
BTNL9	-1.10884	7.5977908616061	-3.95629	0.00157870748383143	0.0486613328632534	-1.1158	BTNL9	M
AC025280.3	-0.708951	7.89311466677396	-3.95596	0.00157971226990829	0.0486613328632534	-1.11641	AC025280.3	M
NECTIN3-AS1	0.670881991470456	5.74825914574033	3.95506145829909	0.00158242	0.0486712991208214	-1.11808	NECTIN3-AS1	F
CFAP410	-0.360561	9.37724905658915	-3.95241	0.00159046	0.0487944103361747	-1.12302	CFAP410	NOT
CRB3	0.443341197500974	11.0852774242055	3.95216312942961	0.00159119998452198	0.0487944103361747	-1.12347	CRB3	NOT
IRX4	-0.720488	10.0857978195362	-3.94822	0.00160321316084764	0.0490890890314712	-1.13079	IRX4	M
MTCH2	-0.427996	11.4400088064337	-3.94577	0.00161074791422565	0.0492459650482491	-1.13535	MTCH2	NOT
ZEB1-AS1	0.463541622117315	6.87851168299057	3.94409892329325	0.00161589512798683	0.0493294860969731	-1.13846	ZEB1-AS1	NOT
AL133375.1	0.410673912367633	5.17931537826502	3.94244922600928	0.0016209951223569	0.049404489717907	-1.14153	AL133375.1	NOT
CCL27	-1.11149	14.6045959013657	-3.94065	0.00162657338652235	0.049404489717907	-1.14487	CCL27	M
P2RY11	0.425938469216088	8.21124021248886	3.93858409163637	0.00163300863496958	0.049404489717907	-1.14871	P2RY11	NOT
TTLL5	-0.30228	11.4173851890949	-3.93701	0.00163791693326107	0.049404489717907	-1.15163	TTLL5	NOT
FAM107B	0.675104330479247	12.610102099687	3.93663311648718	0.00163911	0.049404489717907	-1.15234	FAM107B	F
AC092650.1	0.893174438477059	8.03725865459381	3.93638272473492	0.00163989151819289	0.049404489717907	-1.15281	AC092650.1	F
NBPF10	0.845500846684704	9.16125761019033	3.93593876980729	0.00164128319584758	0.049404489717907	-1.15363	NBPF10	F
LINC00102	-0.772078	5.25219996214448	-3.93423	0.00164663773430626	0.049404489717907	-1.1568	LINC00102	M
INAVA	-0.347052	10.8744214702322	-3.93423	0.00164664980943204	0.049404489717907	-1.15681	INAVA	NOT
DBNDD2	-0.499604	11.2067363745017	-3.93348	0.00164900492483655	0.049404489717907	-1.1582	DBNDD2	NOT
LINC02613	0.517472879441447	7.42089394364189	3.93344434356013	0.00164913	0.049404489717907	-1.15827	LINC02613	NOT
NTAN1	-0.440004	10.2572688372763	-3.93257	0.00165189120143517	0.049404489717907	-1.1599	NTAN1	NOT
PIK3CD	0.537775469118727	7.47182447251798	3.93211388648765	0.0016533232889831	0.049404489717907	-1.16075	PIK3CD	NOT
2025-03-03	-0.779216	11.0503025099776	-3.93207	0.00165347586060804	0.049404489717907	-1.16084	2025-03-03	M
TSPYL2	0.520955896100189	11.6010095399675	3.9316979701978	0.00165463795559166	0.049404489717907	-1.16152	TSPYL2	NOT
AC019131.1	0.809904826639115	6.90515840741868	3.92973835270722	0.00166084648952306	0.0495174713219408	-1.16517	AC019131.1	F
AC022182.1	-0.667771	5.7417	-3.92864	0.00166432285502784	0.0495487837729354	-1.1672	AC022182.1	M
ZNF135	0.719567839713164	8.06387256419088	3.92572414748714	0.00167363890657288	0.0496133320795873	-1.17263	ZNF135	F
CDCA2	-0.494982	8.79646003770693	-3.92553	0.00167425916138157	0.0496133320795873	-1.17299	CDCA2	NOT
DLG2	0.320535318945332	12.3853359130479	3.9251128309486	0.00167559586045031	0.0496133320795873	-1.17377	DLG2	NOT
STPG1	0.474071734126618	8.90374429414452	3.92469890755049	0.00167692224484968	0.0496133320795873	-1.17454	STPG1	NOT
PHOSPHO2	-0.476146	7.89313460424313	-3.92416	0.0016786374414628	0.0496133320795873	-1.17554	PHOSPHO2	NOT
METTL7A	0.549557657126547	9.31237955464267	3.92207563472108	0.00168535330194745	0.0497398417423018	-1.17942	METTL7A	NOT
ANXA6	0.720625658101764	6.62398588162867	3.92104809475793	0.00168866755726469	0.0497657395700098	-1.18133	ANXA6	F
KRT13	0.429909602729939	5.11930060630672	3.91961196686367	0.0016933108473582	0.0498306735383234	-1.184	KRT13	NOT
TDRD6	-0.445755	6.04772047408787	-3.91771	0.00169946596998711	0.0498759981076303	-1.18754	TDRD6	NOT
CHML	-0.3937	8.88170040742459	-3.91699	0.00170181332682209	0.0498759981076303	-1.18888	CHML	NOT
CSRP2	1.01984896982268	11.3683754362253	3.91688074298373	0.00170218	0.0498759981076303	-1.18909	CSRP2	F
ATP7B	0.600383012142468	6.14156514894015	3.91367564895453	0.00171264301715658	0.0500525367763494	-1.19505	ATP7B	NOT
C16orf95	-0.450226	8.05960460431444	-3.91353	0.0017131040105111	0.0500525367763494	-1.19531	C16orf95	NOT
TNNI2	0.846339405039961	9.24135870841145	3.91145258808414	0.00171994053730327	0.0500573284343184	-1.19919	TNNI2	NOT
CRAT	0.982292879178701	6.89549292706907	3.91002981424824	0.00172462766610227	0.0500573284343184	-1.20184	CRAT	NOT
DDIT4	0.82693246655225	11.3085720011863	3.90954579806871	0.00172622516300201	0.0500573284343184	-1.20274	DDIT4	NOT
AL358332.1	-0.600843	6.81058329583437	-3.90874	0.00172890139429824	0.0500573284343184	-1.20425	AL358332.1	NOT
LINC01698	-1.65088	8.71409740191842	-3.90868	0.00172908443601313	0.0500573284343184	-1.20435	LINC01698	NOT
NRXN3	0.693963714946143	9.01619264600795	3.90862088933134	0.00172928203345591	0.0500573284343184	-1.20446	NRXN3	NOT
FOXO3B	0.508620203618559	7.18802051293221	3.90827543350586	0.00173042520073588	0.0500573284343184	-1.2051	FOXO3B	NOT
AC133550.3	0.350226688567732	7.03852091218508	3.90675574073403	0.00173546327803788	0.0501320601518636	-1.20793	AC133550.3	NOT
AC009142.1	-0.447803	5.44962440849845	-3.9052	0.00174062	0.050162675214849	-1.21082	AC009142.1	NOT
AC083880.1	0.566325578463333	7.13607070867349	3.90431476609567	0.00174358697269705	0.050162675214849	-1.21248	AC083880.1	NOT
AC016026.2	-0.332471	5.01618997483125	-3.90358	0.00174605382604458	0.050162675214849	-1.21385	AC016026.2	NOT
EPHX3	-0.543597	10.5074245004402	-3.90341	0.001746618326576	0.050162675214849	-1.21417	EPHX3	NOT
HIGD1A	-0.385801	11.3224213186312	-3.90275	0.00174880403236412	0.050162675214849	-1.21538	HIGD1A	NOT
CACNA2D2	0.937036834602405	7.25677671109276	3.89982219375348	0.00175864019130018	0.0503740653954047	-1.22084	CACNA2D2	NOT
RGS6	0.706785791556205	6.37973428633545	3.89816747987922	0.00176421802255033	0.0504280569287189	-1.22392	RGS6	NOT
COX10-AS1	0.466715277689225	10.9722608248261	3.89607256239793	0.00177130565527419	0.0504280569287189	-1.22782	COX10-AS1	NOT
EPHB2	-0.795983	7.17363133906433	-3.89525	0.00177408	0.0504280569287189	-1.22934	EPHB2	NOT
CD163L1	-0.651935	5.29862540978375	-3.89448	0.00177672431360335	0.0504280569287189	-1.23079	CD163L1	NOT
CENPW	-0.360138	10.7512164507273	-3.89442	0.00177690730876144	0.0504280569287189	-1.23089	CENPW	NOT
NIPBL-DT	0.430755165786833	9.10920289545931	3.89356262013852	0.00177984	0.0504280569287189	-1.2325	NIPBL-DT	NOT
RGS16	0.633924554895044	9.14400132909506	3.89277664254758	0.0017825155067807	0.0504280569287189	-1.23396	RGS16	NOT
AC006262.2	-0.667007	11.262359627486	-3.89208	0.00178490990939703	0.0504280569287189	-1.23526	AC006262.2	NOT
ANKRD10-IT1	-0.763748	6.40172448290856	-3.89163	0.00178644562276982	0.0504280569287189	-1.2361	ANKRD10-IT1	NOT
C8orf34	0.759045908226633	6.86302909404955	3.89144022594137	0.0017870814554016	0.0504280569287189	-1.23645	C8orf34	NOT
LY96	-0.771285	7.15798712934391	-3.89126	0.00178768609980867	0.0504280569287189	-1.23678	LY96	NOT
AFG1L	-0.452301	8.87533058093328	-3.88961	0.00179335951941052	0.0505183192619599	-1.23986	AFG1L	NOT
SLC9A2	-1.36754	7.16185983982545	-3.88882	0.00179607946155794	0.0505252490955893	-1.24133	SLC9A2	NOT
RRAS2	0.429013529084214	11.4437827075983	3.88592613067394	0.00180604737114022	0.0506804323307638	-1.24672	RRAS2	NOT
SKA3	-0.463393	8.0946796459542	-3.88505	0.00180908175534808	0.0506804323307638	-1.24835	SKA3	NOT
CD83	0.886192073794712	10.2213608919783	3.88463695394135	0.00181051110725051	0.0506804323307638	-1.24912	CD83	NOT
AL135905.1	0.392883257456224	7.47624470028871	3.88378953674158	0.00181345	0.0506804323307638	-1.2507	AL135905.1	NOT
RAB33A	0.656960180434298	5.60000096621458	3.88362518722776	0.00181402220854006	0.0506804323307638	-1.251	RAB33A	NOT
AK3	-0.343934	11.8439756026355	-3.88162	0.00182100183575528	0.0506804323307638	-1.25474	AK3	NOT
SLC22A3	-0.868398	9.75195697844985	-3.88034	0.00182545898948118	0.0506804323307638	-1.25712	SLC22A3	NOT
EP300-AS1	0.513558964884196	8.07485573035444	3.88012674772601	0.00182621640458268	0.0506804323307638	-1.25752	EP300-AS1	NOT
AKAP7	-0.440243	8.69716602335146	-3.87966	0.00182785933034013	0.0506804323307638	-1.2584	AKAP7	NOT
C11orf58	-0.272238	13.4918141539257	-3.87884	0.0018307327639101	0.0506804323307638	-1.25992	C11orf58	NOT
SLC25A5	-0.447515	14.5303103572701	-3.87864	0.00183143320723507	0.0506804323307638	-1.2603	SLC25A5	NOT
DHRSX	-0.400306	10.7051467693978	-3.87854	0.00183178567441621	0.0506804323307638	-1.26048	DHRSX	NOT
CCDC88C	0.554962649814804	9.51459084589551	3.87794714863145	0.00183385592187409	0.0506804323307638	-1.26158	CCDC88C	NOT
HTR4	0.589669186474232	5.62282312764107	3.87698447785172	0.00183724047351615	0.0506870815157162	-1.26337	HTR4	NOT
AC002451.1	-0.491995	6.91204904798735	-3.87627	0.00183975634208452	0.0506870815157162	-1.26471	AC002451.1	NOT
AL121574.1	0.617840721033932	6.13047472929543	3.87518805274873	0.00184357	0.0506870815157162	-1.26672	AL121574.1	NOT
RTP4	-0.855209	6.67457543885998	-3.87506	0.00184402397131553	0.0506870815157162	-1.26696	RTP4	NOT
POU5F1B	0.350613696619742	5.68015666604859	3.87386140111822	0.00184826453518054	0.0507353583360109	-1.26919	POU5F1B	NOT
IFI27L1	-0.412047	10.5067623414243	-3.87168	0.00185601	0.0508747212311946	-1.27326	IFI27L1	NOT
CCDC167	-0.324829	9.39549901936482	-3.87081	0.00185909097869134	0.0508747212311946	-1.27487	CCDC167	NOT
SLC3A2	0.45116283717396	13.4541595074916	3.87032907508123	0.00186081460900467	0.0508747212311946	-1.27578	SLC3A2	NOT
TNIK	0.544741382205348	8.23132220694904	3.86864145109402	0.0018668412782696	0.0509583606073191	-1.27892	TNIK	NOT
THAP5	-0.359433	9.83128354006624	-3.86789	0.00186953	0.0509583606073191	-1.28032	THAP5	NOT
CAMLG	-0.301804	12.483604106694	-3.86685	0.00187324705536207	0.0509583606073191	-1.28225	CAMLG	NOT
CENPS	-0.387275	9.01420520445579	-3.86661	0.00187410620689345	0.0509583606073191	-1.2827	CENPS	NOT
CAVIN3	-0.431957	9.7002482802904	-3.86564	0.00187762047538837	0.0509583606073191	-1.28452	CAVIN3	NOT
MPP6	0.570866803800394	10.7154052587516	3.86493570276474	0.00188014487087071	0.0509583606073191	-1.28583	MPP6	NOT
LOR	-3.09609	6.44028093378192	-3.86424	0.00188264918563287	0.0509583606073191	-1.28712	LOR	NOT
AC127502.2	-0.406768	7.92886761462155	-3.86361	0.00188493785135131	0.0509583606073191	-1.2883	AC127502.2	NOT
MAP3K4	-0.462161	11.5682681972135	-3.86215	0.0018902025630936	0.0509583606073191	-1.29102	MAP3K4	NOT
AC005076.1	0.385768439387708	6.35534006439751	3.86201813407625	0.00189068696329774	0.0509583606073191	-1.29126	AC005076.1	NOT
CASC19	-0.736982	8.43081363299595	-3.86184	0.00189132043971737	0.0509583606073191	-1.29159	CASC19	NOT
CD14	0.779646244710875	6.90969991386105	3.86010576986584	0.00189762964850211	0.0510330894184109	-1.29483	CD14	NOT
AC008035.1	0.675740275271788	7.34801303235574	3.85970398232063	0.0018990916103409	0.0510330894184109	-1.29558	AC008035.1	NOT
AC016735.1	-0.316167	4.95329902864148	-3.8586	0.00190312515931333	0.0510742774358162	-1.29764	AC016735.1	NOT
WFIKKN2	1.11063612583132	5.45177001935217	3.85566028261479	0.0019138693453686	0.0512264145532036	-1.30312	WFIKKN2	NOT
AC009063.2	-0.764559	6.28958966922592	-3.85458	0.00191785	0.0512264145532036	-1.30513	AC009063.2	NOT
XRCC5	-0.274356	13.6507743430139	-3.85448	0.00191820745552254	0.0512264145532036	-1.30532	XRCC5	NOT
GSTM2	0.670637643656855	9.3259	3.85431078664335	0.00191882716217993	0.0512264145532036	-1.30563	GSTM2	NOT
EHD2	-0.29896	9.79385689006173	-3.85299	0.00192370287941589	0.0512468401883872	-1.3081	EHD2	NOT
NDUFA1	-0.438873	13.2648613066713	-3.85274	0.00192461080274656	0.0512468401883872	-1.30856	NDUFA1	NOT
AC098595.1	0.347450263453289	6.44022904132021	3.85054614936603	0.00193272717961004	0.0513959468609061	-1.31265	AC098595.1	NOT
CABLES1	-0.487184	10.0374202962516	-3.84715	0.00194534166533224	0.0516641259181799	-1.31898	CABLES1	NOT
BMP7	-0.796839	10.1077470847928	-3.84536	0.00195203142088777	0.0517509322099111	-1.32232	BMP7	NOT
AC010632.2	0.427178094260921	6.22648551010152	3.84492373553153	0.00195367814394758	0.0517509322099111	-1.32313	AC010632.2	NOT
KNDC1	-0.805159	5.48359077045289	-3.84292	0.00196118831678934	0.0518307915309641	-1.32687	KNDC1	NOT
CNTN3	0.678570859477022	5.60957442418588	3.84276899904648	0.00196176868498434	0.0518307915309641	-1.32715	CNTN3	NOT
AC107074.1	-0.672032	8.75530205660218	-3.84165	0.0019659705303547	0.0518746978571499	-1.32923	AC107074.1	NOT
ARMH1	0.515973507704393	7.01905926183059	3.84094334999568	0.00196865032125175	0.0518783813044188	-1.33056	ARMH1	NOT
KIAA1586	0.360738539716504	9.22016892947405	3.83958068694088	0.00197380281435422	0.0518996366266541	-1.3331	KIAA1586	NOT
C9orf16	-0.733139	13.0103801949616	-3.83939	0.00197453937516086	0.0518996366266541	-1.33346	C9orf16	NOT
RRM1	-0.305212	11.8049287664813	-3.83672	0.00198466531367235	0.0519594641582171	-1.33844	RRM1	NOT
ARSF	0.493040226486955	6.14654191142208	3.83649384739315	0.00198552568691849	0.0519594641582171	-1.33886	ARSF	NOT
C21orf91	-0.365094	10.8919915450287	-3.83635	0.00198606412830381	0.0519594641582171	-1.33912	C21orf91	NOT
IFI35	-0.481815	8.50391029992414	-3.83589	0.00198780832872388	0.0519594641582171	-1.33997	IFI35	NOT
MOV10L1	0.764728203575475	5.88583890409125	3.83516730433772	0.00199058528502391	0.0519594641582171	-1.34133	MOV10L1	NOT
CASTOR1	0.582716759766171	8.52820898316634	3.83383097885084	0.00199569549082613	0.0519594641582171	-1.34382	CASTOR1	NOT
JPX	0.355530503629575	11.7278704005934	3.83345747917759	0.00199712617171094	0.0519594641582171	-1.34452	JPX	NOT
TRIM29	-0.402039	14.5394852036129	-3.83286	0.00199943	0.0519594641582171	-1.34564	TRIM29	NOT
NABP1	0.592805191013866	11.3685951888434	3.83278284001761	0.00199971301123041	0.0519594641582171	-1.34578	NABP1	NOT
AL022069.1	0.536064408464275	5.62161522866536	3.83182167898491	0.00200340439510775	0.0519892350206933	-1.34757	AL022069.1	NOT
TNXB	-0.367419	7.83172544775868	-3.83101	0.00200651805121397	0.0520039570557652	-1.34908	TNXB	NOT
PPP1R18	-0.304318	9.83483277399273	-3.82951	0.00201232947007637	0.052041956487892	-1.35189	PPP1R18	NOT
CARD14	-0.350893	8.65284665101916	-3.82931	0.00201308062603117	0.052041956487892	-1.35226	CARD14	NOT
AC096741.1	0.595898569031517	8.0445420624944	3.82817318097735	0.00201747999147873	0.0520812395892477	-1.35438	AC096741.1	NOT
COL5A1	0.700319594343693	8.4606660814914	3.82694111839089	0.00202225592845313	0.0520812395892477	-1.35668	COL5A1	NOT
DAG1	-0.369241	10.4102612797532	-3.82653	0.00202384	0.0520812395892477	-1.35744	DAG1	NOT
FBXO46	0.37420339567544	10.0811390528106	3.82622662323378	0.00202503085969285	0.0520812395892477	-1.35801	FBXO46	NOT
TNNT2	0.629433901712757	8.6930193236188	3.82563004484389	0.00202735080416452	0.0520812395892477	-1.35912	TNNT2	NOT
THAP7-AS1	-0.538917	8.64344771348106	-3.82436	0.00203227925346832	0.0521422602934467	-1.36148	THAP7-AS1	NOT
LANCL3	0.526660323791997	8.41240621356519	3.8204950285439	0.00204743199364717	0.0524257278684329	-1.3687	LANCL3	NOT
PRR3	0.394290607553526	9.30356359113494	3.81863318827712	0.00205476297236261	0.0524257278684329	-1.37218	PRR3	NOT
AL442663.3	0.345414796735912	5.41351121436399	3.81858786912171	0.00205494174935807	0.0524257278684329	-1.37226	AL442663.3	NOT
RAD51AP2	0.555355041340635	5.89777396625879	3.81849105763486	0.00205532370868743	0.0524257278684329	-1.37244	RAD51AP2	NOT
ZNF177	0.287710049624724	5.58196741974962	3.81778827256537	0.00205809864242978	0.0524257278684329	-1.37375	ZNF177	NOT
ABCC3	-0.999497	10.4053027580725	-3.81763	0.00205872955738546	0.0524257278684329	-1.37405	ABCC3	NOT
CD8B2	-0.527954	5.06643250310728	-3.8164	0.00206358452611189	0.0524839187755705	-1.37634	CD8B2	NOT
AC233296.1	0.476692920297811	5.76378365178962	3.81560189872063	0.00206675594725871	0.0524991998891351	-1.37783	AC233296.1	NOT
ZBED1	-0.387046	9.75603729834762	-3.81183	0.0020818	0.0527998679255576	-1.38488	ZBED1	NOT
PTMA	-0.413352	17.9372945395015	-3.81129	0.00208393924024011	0.0527998679255576	-1.38588	PTMA	NOT
THNSL1	-0.391066	7.16800685406189	-3.81019	0.00208834374495404	0.0527998679255576	-1.38793	THNSL1	NOT
LINC01659	0.752683017860927	5.68779633960391	3.81004329116839	0.00208893371609707	0.0527998679255576	-1.38821	LINC01659	NOT
LINC00920	-0.498843	5.73781263171495	-3.80842	0.00209545976647976	0.0528993508168308	-1.39124	LINC00920	NOT
SAT1	0.750879040582406	14.2292350760457	3.80616700747103	0.00210454276563362	0.0530630579043648	-1.39544	SAT1	NOT
SAMM50	-0.511735	10.8653290942317	-3.80497	0.00210939145698029	0.0531197308580869	-1.39768	SAMM50	NOT
HYPK	0.567429982024141	9.13217321435305	3.80311730633315	0.00211690684321654	0.0532373325357603	-1.40114	HYPK	NOT
RNF146	-0.349671	9.44769277167591	-3.80251	0.00211936876167099	0.0532373325357603	-1.40227	RNF146	NOT
AC026124.2	0.571136050084168	7.92879919887333	3.80151448469908	0.00212343464285501	0.0532373325357603	-1.40413	AC026124.2	NOT
GALNT14	1.07589937617333	9.36334240812541	3.80125622517491	0.00212448837176931	0.0532373325357603	-1.40461	GALNT14	NOT
SORT1	-0.536018	7.51714550818726	-3.79981	0.00213040286830902	0.0533201198277882	-1.40731	SORT1	NOT
ARHGAP18	-0.560828	10.051799292738	-3.79794	0.00213804746645044	0.0534459527629344	-1.41079	ARHGAP18	NOT
CTSG	-1.44963	5.64234579034419	-3.7962	0.00214524383705065	0.0535602871443586	-1.41406	CTSG	NOT
NGF-AS1	-0.483403	5.57060583124697	-3.79488	0.00215067018563535	0.0535846754645345	-1.41651	NGF-AS1	NOT
PAG1	-0.537263	9.01607701627456	-3.79447	0.00215236557161012	0.0535846754645345	-1.41728	PAG1	NOT
VAT1	-0.455288	10.2164438001305	-3.79405	0.00215409188446275	0.0535846754645345	-1.41806	VAT1	NOT
C6orf132	-0.383589	12.1792374338904	-3.79324	0.00215745876935189	0.0536031392292866	-1.41958	C6orf132	NOT
ZNF528	0.300645015070399	8.42202455918897	3.79253025405802	0.00216040625560396	0.0536111506174965	-1.4209	ZNF528	NOT
FCHSD2	0.406650083347207	11.1580735575198	3.79056808441022	0.00216856779638473	0.0537483739145211	-1.42457	FCHSD2	NOT
CALHM6	-0.369952	5.8718308798991	-3.78684	0.00218416611363798	0.0539929325516246	-1.43153	CALHM6	NOT
ERV3-1	0.309956199763372	8.4514458049819	3.78650593792838	0.00218556404964456	0.0539929325516246	-1.43215	ERV3-1	NOT
LDHB	0.825645723802211	11.424764683932	3.78631503765192	0.00218636611762197	0.0539929325516246	-1.43251	LDHB	NOT
IQCK	-0.529969	8.86764742064404	-3.78514	0.00219132470749711	0.0540241485982814	-1.43471	IQCK	NOT
PKHD1	0.537240908688247	5.91662049481133	3.7838450509332	0.00219677085059743	0.0540241485982814	-1.43712	PKHD1	NOT
RBMX2	-0.355631	10.6139961499374	-3.78299	0.00220039042496812	0.0540241485982814	-1.43872	RBMX2	NOT
INPP1	0.357846497628246	11.848863448439	3.78286552716786	0.0022009110144028	0.0540241485982814	-1.43895	INPP1	NOT
LINC02828	0.747001966563034	6.59405914705254	3.78168550582861	0.00220590917949692	0.0540241485982814	-1.44116	LINC02828	NOT
AL162458.1	0.541140672871951	7.35864038569784	3.78168163992058	0.00220592557314117	0.0540241485982814	-1.44116	AL162458.1	NOT
DSCAM	-1.24231	6.66595204628362	-3.78099	0.00220886621748997	0.0540241485982814	-1.44246	DSCAM	NOT
SOBP	-1.34396	7.39271605755891	-3.78076	0.00220986	0.0540241485982814	-1.44289	SOBP	NOT
GNG12-AS1	-0.345007	10.7022930510832	-3.78038	0.0022114375081116	0.0540241485982814	-1.44359	GNG12-AS1	NOT
PAXIP1-AS2	0.398528908436084	7.56230359791094	3.7788101183473	0.00221813679657202	0.0541230678570972	-1.44653	PAXIP1-AS2	NOT
BFAR	-0.349983	10.1674159019628	-3.77662	0.00222748577519693	0.0542863269532779	-1.45061	BFAR	NOT
SNHG15	0.364382909855852	12.4892041643649	3.77406820352633	0.0022384528304595	0.0544871383143942	-1.45538	SNHG15	NOT
PRR15L	0.397362317919344	5.01727905604832	3.7725968433802	0.00224479509873202	0.0544871383143942	-1.45813	PRR15L	NOT
AC007100.1	0.689483121407731	8.51736635847262	3.77239888743943	0.00224565	0.0544871383143942	-1.4585	AC007100.1	NOT
SGSM1	0.91327886491052	8.41646736685494	3.77222583218808	0.00224639722179503	0.0544871383143942	-1.45883	SGSM1	NOT
ISM1	-0.780995	8.33094183594948	-3.77004	0.00225584	0.0546512306668623	-1.4629	ISM1	NOT
AC084871.3	0.381872993921183	5.27659337665115	3.76897398889167	0.00226048944999912	0.0546990237409148	-1.4649	AC084871.3	NOT
AL020997.2	0.514080810939562	6.26712474439934	3.76809034535368	0.00226433434918832	0.0547272194242285	-1.46655	AL020997.2	NOT
ERG	-0.719715	9.11838706476188	-3.76741	0.00226728	0.0547335818059652	-1.46781	ERG	NOT
SH3GL2	-0.705413	6.77612129125952	-3.7648	0.00227870093332602	0.0547869084934767	-1.47269	SH3GL2	NOT
KLK8	-0.541003	12.824329751383	-3.76464	0.00227942015129777	0.0547869084934767	-1.473	KLK8	NOT
SNAP29	-0.277765	10.2828726131872	-3.76456	0.00227977083313436	0.0547869084934767	-1.47315	SNAP29	NOT
S100A4	-0.588255	12.1982464594831	-3.76446	0.00228021702097905	0.0547869084934767	-1.47334	S100A4	NOT
TMEM72-AS1	0.710243531895532	7.50900416280125	3.76345514152294	0.00228461233827563	0.054828011497771	-1.47521	TMEM72-AS1	NOT
RMDN2	-0.421683	8.30115021760539	-3.76167	0.00229247500462817	0.0549521326520201	-1.47855	RMDN2	NOT
TOMM40L	-0.351757	7.22229647320062	-3.75968	0.00230128048136816	0.0550985360738357	-1.48227	TOMM40L	NOT
CROT	-0.437908	11.1349034702462	-3.75851	0.00230645197811931	0.0551081681815268	-1.48445	CROT	NOT
NFAT5	0.41744562843529	14.1514436965413	3.75836819901357	0.00230707945919823	0.0551081681815268	-1.48472	NFAT5	NOT
GAPDH	-0.405862	15.5350510348994	-3.75775	0.00230982374660737	0.0551092644590682	-1.48587	GAPDH	NOT
RSPO1	0.639579392612796	5.01934140779398	3.75408127367333	0.00232618776960279	0.055407759520415	-1.49273	RSPO1	NOT
ZNF583	0.730351357239292	7.87377827861429	3.75372997704203	0.00232776	0.055407759520415	-1.49338	ZNF583	NOT
AC017050.1	0.514295331542687	5.65185309721261	3.75232889652179	0.0023340450312366	0.0554926678381201	-1.496	AC017050.1	NOT
AMBP	0.408167870301695	5.23026776000148	3.75154465345893	0.002337570143181	0.0555062720234891	-1.49747	AMBP	NOT
C1orf210	-0.558575	7.24257442336137	-3.75099	0.00234005289194654	0.0555062720234891	-1.4985	C1orf210	NOT
AL136985.3	0.879401076275101	7.58672906606927	3.74993962016954	0.0023448	0.0555543874280583	-1.50047	AL136985.3	NOT
AC067930.8	0.401456700188605	6.43792646896671	3.74827284374607	0.00235233522762104	0.055622877038685	-1.50358	AC067930.8	NOT
SNHG16	0.345532501570791	13.1991998065968	3.74809524921331	0.00235313938997326	0.055622877038685	-1.50391	SNHG16	NOT
MAP4K5	0.385564516728614	13.5583170645423	3.74678056205967	0.00235910110673054	0.0556993316794889	-1.50637	MAP4K5	NOT
CYP27C1	-0.609952	9.10763512732953	-3.74414	0.0023711326311684	0.0559160204614579	-1.51131	CYP27C1	NOT
AL356215.1	0.572381418493191	5.96906863769149	3.74314898466795	0.00237564922647844	0.0559160204614579	-1.51316	AL356215.1	NOT
PRNP	0.348311754307119	13.3844365732102	3.74296461953294	0.00237649247223941	0.0559160204614579	-1.5135	PRNP	NOT
AC027801.1	-0.36902	5.64928931694236	-3.74217	0.00238014	0.0559373413346314	-1.51499	AC027801.1	NOT
ADAP2	-0.513599	8.50740021711769	-3.74127	0.00238425663092801	0.0559697392798192	-1.51667	ADAP2	NOT
HCG17	0.560255847460684	10.6093898188693	3.73567953978255	0.00241005774849056	0.0564526793124847	-1.52712	HCG17	NOT
ZNF852	-0.3762	8.9604301973347	-3.73561	0.00241035775157845	0.0564526793124847	-1.52724	ZNF852	NOT
DEGS2	-0.780816	10.0669058402279	-3.7338	0.00241877996023462	0.0564977042983027	-1.53063	DEGS2	NOT
AC027288.1	0.718370781027733	6.0041606888568	3.73352001788827	0.00242009990949442	0.0564977042983027	-1.53116	AC027288.1	NOT
CARD16	0.553703292473941	10.9826	3.73341715290819	0.0024205793106309	0.0564977042983027	-1.53135	CARD16	NOT
ARSJ	0.830852019264523	8.28385690960103	3.73134301629939	0.00243026644060263	0.0565874763588069	-1.53523	ARSJ	NOT
HSPA1B	0.785860579002051	14.0504823023608	3.7308667049663	0.00243249658614871	0.0565874763588069	-1.53612	HSPA1B	NOT
CIDEA	-1.16376	7.92910352127309	-3.73082	0.00243273780752252	0.0565874763588069	-1.53622	CIDEA	NOT
GCHFR	0.512063142425761	10.9410723464467	3.73017820190923	0.00243572	0.0565924796106476	-1.53741	GCHFR	NOT
DSN1	0.546584538649363	10.6120738399246	3.72859401706211	0.00244317	0.0567008918287029	-1.54037	DSN1	NOT
CDR2	0.613729367265856	12.7419647507647	3.72231500960754	0.00247289270386363	0.0573215169846972	-1.55211	CDR2	NOT
AC092123.1	0.507994554098762	6.55880821330048	3.72176341284678	0.00247552	0.0573215169846972	-1.55314	AC092123.1	NOT
LINC01483	0.482054359201066	5.74639201227712	3.72080613401804	0.00248009076057575	0.0573622804113687	-1.55493	LINC01483	NOT
AC068700.2	0.410813130853982	5.4831928154857	3.72016304236195	0.00248316508681682	0.0573684169321945	-1.55613	AC068700.2	NOT
DDI2	-0.358769	10.5132749148525	-3.71942	0.0024867092988397	0.0573853830623764	-1.55752	DDI2	NOT
PHYH	-0.356589	9.62619831778804	-3.71825	0.00249234	0.0574503384199008	-1.55971	PHYH	NOT
PLSCR3	-0.398401	9.26771437601557	-3.71658	0.00250038824729509	0.0575709460817447	-1.56284	PLSCR3	NOT
IFI16	-0.390242	12.7644787432492	-3.71389	0.00251333929946692	0.0577688791390522	-1.56786	IFI16	NOT
ADM5	0.451807860180415	7.65890272684727	3.71233780044899	0.0025208859207313	0.0577688791390522	-1.57077	ADM5	NOT
MICAL3	0.277583283279645	10.6614903727981	3.71187979706823	0.00252311164568463	0.0577688791390522	-1.57163	MICAL3	NOT
GBP3	0.795942067262999	8.8425955968531	3.71180587210297	0.00252347108054989	0.0577688791390522	-1.57176	GBP3	NOT
LINC00309	0.645592342166251	5.60894595336816	3.71155947127839	0.00252466949626582	0.0577688791390522	-1.57222	LINC00309	NOT
LENG9	0.722994331206602	8.53270411044534	3.71129499396993	0.00252595647413081	0.0577688791390522	-1.57272	LENG9	NOT
SMARCA1	0.427643766524033	9.67075678826926	3.70913117612401	0.00253651094952669	0.0577966281509318	-1.57677	SMARCA1	NOT
EPHA1	-0.506071	9.03559807832839	-3.70911	0.00253661	0.0577966281509318	-1.5768	EPHA1	NOT
AIDA	-0.321292	10.6456396973232	-3.70899	0.00253719903034651	0.0577966281509318	-1.57703	AIDA	NOT
KRT6B	-1.02187	12.1511378431782	-3.7085	0.00253961445368424	0.0577966281509318	-1.57795	KRT6B	NOT
SLC66A1	-0.46615	7.90385777816242	-3.70775	0.00254324751960588	0.0577966281509318	-1.57934	SLC66A1	NOT
AC093673.1	0.338376729433302	7.07902649434656	3.70748	0.00254459252133892	0.0577966281509318	-1.57985	AC093673.1	NOT
AL138689.1	0.769229279285402	7.29019563291669	3.70693388030725	0.00254727460232063	0.0577966281509318	-1.58088	AL138689.1	NOT
HINT1	-0.342644	15.3735700926894	-3.70595	0.00255208619433719	0.0577966281509318	-1.58271	HINT1	NOT
LINC02026	-0.368013	5.72843906988269	-3.70584	0.00255263960202421	0.0577966281509318	-1.58292	LINC02026	NOT
CA9	0.817168667320807	8.10462662649975	3.70350438870384	0.00256416714411349	0.0579185324618	-1.58729	CA9	NOT
TIMP3	0.633362062334303	10.2062442341785	3.70277094793688	0.00256779458584886	0.0579185324618	-1.58866	TIMP3	NOT
AC069214.1	0.51850863136574	6.23859977754181	3.70276654064424	0.00256781639913692	0.0579185324618	-1.58867	AC069214.1	NOT
DSE	0.407700574686467	12.4167738456462	3.70093568004283	0.00257689430120357	0.0579185324618	-1.5921	DSE	NOT
DEPDC1	-0.444491	8.29913910467777	-3.69962	0.00258342168026702	0.0579185324618	-1.59455	DEPDC1	NOT
AC068282.1	-0.4696	9.74769375752757	-3.69951	0.0025839624453557	0.0579185324618	-1.59475	AC068282.1	NOT
AKIRIN2	0.563746726614674	11.5863475311998	3.69933737521675	0.00258484579209208	0.0579185324618	-1.59509	AKIRIN2	NOT
HOXC-AS1	0.460168273941178	8.2523619913633	3.69834509599756	0.00258979487586548	0.0579185324618	-1.59694	HOXC-AS1	NOT
AC007405.3	-1.05767	5.5987434551372	-3.69822	0.00259040313287797	0.0579185324618	-1.59717	AC007405.3	NOT
CPAMD8	0.462330111126639	5.27688643546507	3.69807702798221	0.00259113354118494	0.0579185324618	-1.59744	CPAMD8	NOT
ZNF681	0.540631654813385	8.94567375200766	3.69808	0.00259114311311006	0.0579185324618	-1.59745	ZNF681	NOT
AC123512.1	0.851257075677541	6.15503821265864	3.69789259325905	0.00259205497087035	0.0579185324618	-1.59779	AC123512.1	NOT
WNT2	-1.2667	6.18081919436544	-3.69673	0.00259786505563412	0.0579524737678404	-1.59996	WNT2	NOT
FOXN2	0.603574680651564	10.4437619279315	3.69613099703107	0.00260087264341406	0.0579524737678404	-1.60108	FOXN2	NOT
PSMD10	-0.277482	10.1975938188147	-3.69589	0.00260208678671643	0.0579524737678404	-1.60154	PSMD10	NOT
DNAH17	-1.08979	8.75262349665375	-3.69289	0.00261719881008052	0.0581123738908234	-1.60716	DNAH17	NOT
PADI1	-0.589716	5.37078634453143	-3.69218	0.00262073544471267	0.0581123738908234	-1.60847	PADI1	NOT
TREM2	-1.22242	5.33434470862493	-3.69095	0.00262697603690154	0.0581123738908234	-1.61077	TREM2	NOT
AP005899.1	-0.720523	6.63903644380333	-3.69083	0.00262760756038196	0.0581123738908234	-1.61101	AP005899.1	NOT
CYP4X1	0.546847280084935	7.2628186066079	3.69040431460669	0.00262974873511362	0.0581123738908234	-1.6118	CYP4X1	NOT
TFAP2A	-0.272006	13.0193592905819	-3.69015	0.00263102545632086	0.0581123738908234	-1.61227	TFAP2A	NOT
RABAC1	-0.321856	12.3439993144341	-3.69002	0.00263171378325655	0.0581123738908234	-1.61252	RABAC1	NOT
ZNF329	0.359993111835777	8.31468306793245	3.68995465008462	0.00263203	0.0581123738908234	-1.61264	ZNF329	NOT
LMO1	-0.745184	9.48402710968934	-3.6874	0.00264503776724712	0.0583365079054946	-1.61742	LMO1	NOT
NFASC	-0.625944	7.63264034152575	-3.68641	0.00265008788478897	0.0583848380485923	-1.61927	NFASC	NOT
CDA	-1.22219	7.01218339571111	-3.68355	0.00266476	0.0586449252949305	-1.62463	CDA	NOT
PLIN5	-0.669762	6.16218792792149	-3.68203	0.00267254904416239	0.0587529269417959	-1.62746	PLIN5	NOT
NDUFA8	-0.340162	11.3555509443313	-3.68028	0.002681618724818	0.0588055863018836	-1.63075	NDUFA8	NOT
ZC3HC1	0.389717006477635	9.27488114972686	3.67973548574513	0.00268441668603586	0.0588055863018836	-1.63176	ZC3HC1	NOT
AC002558.2	-0.377854	5.03784243708412	-3.67882	0.00268917	0.0588055863018836	-1.63348	AC002558.2	NOT
MET	0.450517776090939	12.9723930265143	3.67869483855306	0.00268981	0.0588055863018836	-1.63371	MET	NOT
GPRIN3	0.552947992904594	5.14293700344791	3.67863967545271	0.0026901	0.0588055863018836	-1.63381	GPRIN3	NOT
NICN1	0.400054453221633	7.61437413199499	3.67790229085141	0.00269392570737611	0.0588055863018836	-1.63519	NICN1	NOT
ZNF221	0.359012667994455	5.70549633588525	3.67768	0.00269510007239696	0.0588055863018836	-1.63561	ZNF221	NOT
ATP5MC3	-0.446645	13.9004111125411	-3.67294	0.00271981969961765	0.0592225539232045	-1.64447	ATP5MC3	NOT
AL591767.1	-0.4131	5.24665766649282	-3.67286	0.00272023191571568	0.0592225539232045	-1.64462	AL591767.1	NOT
AL138902.1	0.876345230007121	7.95997815571888	3.67235495782474	0.00272290937344607	0.0592225539232045	-1.64557	AL138902.1	NOT
CDKN3	-0.360731	9.84153942659978	-3.67059	0.00273218739081176	0.0593611309388814	-1.64887	CDKN3	NOT
SSX2IP	-0.400891	10.2970241623357	-3.66946	0.00273813555204749	0.0593723323898492	-1.65098	SSX2IP	NOT
NRM	-0.386282	8.79619636859106	-3.66939	0.00273852	0.0593723323898492	-1.65112	NRM	NOT
CYB5R2	-0.512539	10.015061873773	-3.66879	0.00274168967952477	0.0593780788175339	-1.65224	CYB5R2	NOT
CLVS1	-0.643861	8.36654561849407	-3.66816	0.0027450396022553	0.0593876523271821	-1.65342	CLVS1	NOT
FABP7	2.41443641818794	9.77254762270127	3.66717151991032	0.00275027794169309	0.0594380173578815	-1.65527	FABP7	NOT
AC061958.1	-0.998553	5.49435285059455	-3.66627	0.00275504406328651	0.0594571074414767	-1.65695	AC061958.1	NOT
TMEM147	-0.538934	11.9433766838015	-3.66591	0.0027569838293629	0.0594571074414767	-1.65764	TMEM147	NOT
ACTRT3	0.408169560709484	5.29210450073182	3.66437683579361	0.00276514961632025	0.0595703065549667	-1.6605	ACTRT3	NOT
MBD3L1	0.394509462786965	5.6370632842397	3.66258633210258	0.00277472051744393	0.0597135059301974	-1.66386	MBD3L1	NOT
PTGES	-0.40531	10.102003005728	-3.66196	0.00277805185764226	0.0597222664090821	-1.66502	PTGES	NOT
COX6C	-0.434717	14.3884734620702	-3.65719	0.00280376751405406	0.0602117181277877	-1.67396	COX6C	NOT
AC012063.1	0.348610550969638	8.03662484861963	3.65404701191107	0.00282083110187527	0.0604586023762601	-1.67984	AC012063.1	NOT
HCP5	0.641539539152291	11.2813382114477	3.65372628133074	0.00282257805884998	0.0604586023762601	-1.68044	HCP5	NOT
LY6G6D	-0.323076	6.88016060318992	-3.65344	0.00282414467350302	0.0604586023762601	-1.68098	LY6G6D	NOT
AP000640.2	0.558857645997836	6.99119707468551	3.65181310804935	0.00283302157699325	0.0605851305412912	-1.68402	AP000640.2	NOT
TENM2	-0.578776	11.046485917803	-3.65002	0.00284285109876811	0.0606708221526928	-1.68738	TENM2	NOT
RELT	0.610511551925157	9.41108445773117	3.64999727356395	0.00284297002399877	0.0606708221526928	-1.68742	RELT	NOT
CYP2S1	-0.847114	7.54783638907236	-3.64897	0.00284861	0.0607277479942917	-1.68934	CYP2S1	NOT
Z99572.1	0.683155698490724	8.34409574201449	3.64792	0.00285437	0.0607871256075269	-1.6913	Z99572.1	NOT
IFT27	0.25576044152989	10.137993033656	3.64726948543599	0.00285798148901321	0.0607892803222212	-1.69253	IFT27	NOT
ZNF559	0.354647694188078	8.30828278048071	3.6462479140728	0.00286362404541252	0.0607892803222212	-1.69444	ZNF559	NOT
LGI3	-0.446675	5.90446141162344	-3.64581	0.00286605360851161	0.0607892803222212	-1.69526	LGI3	NOT
SERF1A	-0.449733	6.45848844760803	-3.64551	0.00286772207588531	0.0607892803222212	-1.69583	SERF1A	NOT
PATL2	0.689141755495918	7.97137308914804	3.64521217037674	0.00286936	0.0607892803222212	-1.69638	PATL2	NOT
SLC4A3	-0.86883	5.40489591473766	-3.64403	0.00287592397106534	0.0608652800632824	-1.6986	SLC4A3	NOT
BPGM	0.453338586069329	10.0444920354561	3.64250857462345	0.00288437454525485	0.0609809330618425	-1.70144	BPGM	NOT
COX7A2	-0.395406	13.9774083456866	-3.6415	0.00288998584345067	0.0610363814692793	-1.70333	COX7A2	NOT
C2CD4D-AS1	-0.78193	6.88817994246694	-3.64012	0.00289772379600364	0.061136583766304	-1.70592	C2CD4D-AS1	NOT
FUCA1	-0.35959	8.87077476827123	-3.63815	0.00290875	0.0613059241477887	-1.7096	FUCA1	NOT
SLC25A6	-0.432228	14.6967300597009	-3.63596	0.00292110619946784	0.0614666950022475	-1.71371	SLC25A6	NOT
ZNF229	0.673992614332012	6.25502889369227	3.63572663188314	0.00292239929722285	0.0614666950022475	-1.71414	ZNF229	NOT
CLEC2D	-0.537007	7.89866317024742	-3.63381	0.00293323894935387	0.0616307905957855	-1.71773	CLEC2D	NOT
ROBO1	0.417383637722924	14.4301934583335	3.63238300883761	0.00294133298320217	0.0616307905957855	-1.7204	ROBO1	NOT
RPS4X	0.388618665111903	18.3255765923202	3.63217081413456	0.00294254	0.0616307905957855	-1.7208	RPS4X	NOT
SNRNP35	-0.343937	10.3588439438042	-3.63208	0.0029430571212982	0.0616307905957855	-1.72097	SNRNP35	NOT
SEMA3C	0.581313408359181	11.7022028433616	3.6311927412029	0.00294810301617146	0.0616307905957855	-1.72263	SEMA3C	NOT
USP27X	0.422085354667559	7.74798074424846	3.63115684747869	0.00294831	0.0616307905957855	-1.72269	USP27X	NOT
GPATCH3	0.364490741438866	9.28208898301448	3.62801220093351	0.00296627	0.0616803402521652	-1.72858	GPATCH3	NOT
ABCD1	0.499686515910457	6.84414496070039	3.62799136446295	0.00296639041812673	0.0616803402521652	-1.72862	ABCD1	NOT
LINC00630	-0.429262	8.44465020016215	-3.62798	0.00296644657343233	0.0616803402521652	-1.72864	LINC00630	NOT
PPM1K-DT	0.58565951878984	6.2935697139712	3.62781187315281	0.00296741913615947	0.0616803402521652	-1.72896	PPM1K-DT	NOT
CLDN3	1.00927740424976	5.24409815376682	3.62779	0.00296751924440895	0.0616803402521652	-1.72899	CLDN3	NOT
RIN3	-0.457505	7.36195494619498	-3.62719	0.00297099574721043	0.0616803402521652	-1.73013	RIN3	NOT
AC007743.1	0.419890185149661	5.23730717510079	3.62664477050294	0.00297411697953545	0.0616803402521652	-1.73114	AC007743.1	NOT
DDX5	0.360946013960938	15.7956246652461	3.6265191321709	0.00297483891438	0.0616803402521652	-1.73138	DDX5	NOT
AC018816.1	0.466937599292915	8.34670376756313	3.62519022479523	0.00298248588668809	0.0617761757239664	-1.73387	AC018816.1	NOT
PNPLA3	-0.984515	6.78066663470325	-3.62139	0.00300443783193602	0.0621678154423802	-1.74098	PNPLA3	NOT
AL356488.3	0.419654907971897	7.39923759625712	3.61854832028991	0.00302100546953986	0.0624105820817531	-1.74631	AL356488.3	NOT
ANKLE2	0.322791498376088	12.0831554149707	3.61832967857888	0.00302228201923585	0.0624105820817531	-1.74671	ANKLE2	NOT
CDK5R1	0.455038622862726	6.86031483135309	3.61778102444133	0.00302548777055973	0.0624136734728702	-1.74774	CDK5R1	NOT
SPTLC2	0.349928713485946	11.9419402834551	3.6140285055514	0.00304750612901919	0.0626951631089889	-1.75477	SPTLC2	NOT
HSP90AB1	0.298773633124249	16.2260945213757	3.61368790971969	0.00304951264123183	0.0626951631089889	-1.75541	HSP90AB1	NOT
LINC01873	0.477499206799571	7.31988761074187	3.61341608968006	0.0030511149436796	0.0626951631089889	-1.75592	LINC01873	NOT
NUF2	-0.350852	9.29775	-3.61337	0.00305141223768961	0.0626951631089889	-1.75601	NUF2	NOT
AC120053.1	0.322472444990664	5.8850404787146	3.61180667645751	0.00306061948412678	0.0627376925540475	-1.75893	AC120053.1	NOT
TNNT3	1.02565773496998	9.04382019885357	3.6116957626364	0.00306127560060865	0.0627376925540475	-1.75914	TNNT3	NOT
MYORG	0.318199759859296	6.18050235854495	3.61124729940869	0.00306392996238065	0.0627376925540475	-1.75998	MYORG	NOT
FSD1L	-0.602532	8.3655175743086	-3.61094	0.00306576982661408	0.0627376925540475	-1.76056	FSD1L	NOT
IQCE	-0.346722	9.20541337997603	-3.60974	0.00307286	0.062789452334829	-1.7628	IQCE	NOT
KLF7-IT1	-0.393579	5.04553319813466	-3.60929	0.00307553754030342	0.062789452334829	-1.76364	KLF7-IT1	NOT
TAGLN2	-0.331654	14.3251764392321	-3.60896	0.00307752	0.062789452334829	-1.76427	TAGLN2	NOT
SP140L	0.513788997412269	7.11863664310404	3.60760119011937	0.0030856	0.0628913712356698	-1.76681	SP140L	NOT
SELENOW	-0.390809	14.4484083076936	-3.60625	0.00309368915701359	0.0629291378554179	-1.76935	SELENOW	NOT
U52111.1	0.534580575211496	5.64342681030578	3.6061088023637	0.00309451	0.0629291378554179	-1.7696	U52111.1	NOT
BAK1	-0.475676	8.80560295504589	-3.60574	0.00309669409708148	0.0629291378554179	-1.77029	BAK1	NOT
RORC	0.481426290621327	8.45904068347225	3.60477574478775	0.00310249456326585	0.0629387040847297	-1.7721	RORC	NOT
FIS1	-0.392686	12.9345038061554	-3.60413	0.00310638266821182	0.0629387040847297	-1.77331	FIS1	NOT
ETFDH	0.374085248070504	11.8805437086514	3.60412323886599	0.00310641011200155	0.0629387040847297	-1.77332	ETFDH	NOT
MED21	0.273974482603585	11.7357451419365	3.59986814707854	0.00313206713036383	0.0633915234892523	-1.78129	MED21	NOT
ATP5PB	-0.438159	12.6404695375376	-3.59919	0.00313617211503265	0.0633915234892523	-1.78256	ATP5PB	NOT
DCXR-DT	0.521210826158978	5.06762820938003	3.59887748507539	0.00313807	0.0633915234892523	-1.78315	DCXR-DT	NOT
LINC00640	-0.514172	10.7379075856894	-3.59729	0.00314774140332516	0.0634989402076768	-1.78613	LINC00640	NOT
AC010884.1	0.516991215471325	5.58330968241634	3.59645362584908	0.0031528109863463	0.0634989402076768	-1.78769	AC010884.1	NOT
TCP11L1	0.538580190005902	10.2094111515402	3.5959633181911	0.00315580110733878	0.0634989402076768	-1.78861	TCP11L1	NOT
SHROOM1	0.57159954251422	6.40582050684781	3.59560517111575	0.00315798706848201	0.0634989402076768	-1.78928	SHROOM1	NOT
FXYD3	-0.388358	15.0959756338448	-3.59545	0.00315893	0.0634989402076768	-1.78957	FXYD3	NOT
C6orf47	0.329162299018137	9.51892275309498	3.59423994627143	0.0031663338393192	0.0635850894792685	-1.79183	C6orf47	NOT
AL445623.2	-1.29844	5.78562115438316	-3.59071	0.00318801	0.063940650569123	-1.79844	AL445623.2	NOT
AL683887.1	-0.562677	5.43107542400315	-3.59	0.00319238	0.063940650569123	-1.79977	AL683887.1	NOT
F11R	0.337189880108916	12.3673	3.58983267264288	0.00319343209031511	0.063940650569123	-1.80009	F11R	NOT
DNAJB1	0.522460532439153	14.939053045135	3.58923099529268	0.00319714970573411	0.0639523882861976	-1.80122	DNAJB1	NOT
PTPN20	-0.408895	8.6216313284769	-3.58579	0.0032184909816161	0.0643162830895749	-1.80766	PTPN20	NOT
CNOT6L	-0.277357	11.6883638251906	-3.584	0.00322963537674941	0.0644208952638661	-1.81101	CNOT6L	NOT
GK	0.731236826908289	9.61270143286393	3.58240904886386	0.00323960876484514	0.0644208952638661	-1.81399	GK	NOT
CATSPERG	0.451010450420668	10.0954526718044	3.58210464170338	0.00324151661938856	0.0644208952638661	-1.81457	CATSPERG	NOT
AC022150.4	0.528000096271764	7.23546334135271	3.58202364813646	0.00324202	0.0644208952638661	-1.81472	AC022150.4	NOT
SH3RF1	0.562316728610824	12.7089657280468	3.58114211801129	0.0032475566735113	0.0644208952638661	-1.81637	SH3RF1	NOT
GNG7	0.742736114460625	7.64605691274418	3.58107338801891	0.003247988405595	0.0644208952638661	-1.8165	GNG7	NOT
AC093512.1	0.326449864352475	5.28816972387342	3.58100507733748	0.00324841756135135	0.0644208952638661	-1.81663	AC093512.1	NOT
NCF1	-0.309994	5.74730370895356	-3.58092	0.00324896	0.0644208952638661	-1.81679	NCF1	NOT
HOXC10	0.445656850427639	9.3620515494298	3.57915451284701	0.00326006544604002	0.0645230478735646	-1.82009	HOXC10	NOT
VEZT	0.319527167460837	13.3582834441286	3.57909651967437	0.00326043115142333	0.0645230478735646	-1.8202	VEZT	NOT
ZNF610	0.933064297193074	6.43094064172715	3.57565975337738	0.00328217777983325	0.0648499419248641	-1.82664	ZNF610	NOT
BASP1	0.972748000862568	10.7061811120421	3.57548299640348	0.00328330019832098	0.0648499419248641	-1.82697	BASP1	NOT
MEIS1-AS3	0.46986661059556	5.29533863395329	3.5743581012187	0.00329045247153443	0.0648824660999752	-1.82908	MEIS1-AS3	NOT
SPINK5	-0.81194	13.9914040340931	-3.57389	0.00329343517836425	0.0648824660999752	-1.82995	SPINK5	NOT
AL049539.1	0.398352262271428	5.04737065211312	3.57372611529724	0.00329447766467582	0.0648824660999752	-1.83026	AL049539.1	NOT
FIBP	-0.416649	11.2117986735927	-3.57236	0.00330322372214793	0.0649920405370204	-1.83283	FIBP	NOT
PCDH7	0.333047746164485	13.5778739321219	3.57182621060963	0.00330660843460643	0.0649960193069943	-1.83382	PCDH7	NOT
C3orf67-AS1	-0.78247	6.1028627782308	-3.57084	0.00331292314563909	0.0650575282724876	-1.83567	C3orf67-AS1	NOT
RASGEF1B	-0.819876	12.2652001246301	-3.56864	0.00332702708273802	0.0652361803195016	-1.83978	RASGEF1B	NOT
NCAPG2	-0.379974	9.96039539005735	-3.56819	0.00332994855000159	0.0652361803195016	-1.84063	NCAPG2	NOT
AC098828.2	0.701768596324749	5.43166998370648	3.56791505167418	0.00333172352191302	0.0652361803195016	-1.84115	AC098828.2	NOT
PDGFRL	-0.355578	5.72959215414204	-3.56744	0.0033347976425383	0.0652361803195016	-1.84204	PDGFRL	NOT
DMAC1	-0.46994	11.2791927763708	-3.56652	0.00334073878459475	0.0652898643040943	-1.84376	DMAC1	NOT
AC063960.1	0.859105061457661	7.82873417468741	3.56477700963565	0.00335201371071487	0.0654004393758155	-1.84703	AC063960.1	NOT
GRPEL1	0.403302246356889	12.3492074708738	3.5645610939159	0.00335341438626404	0.0654004393758155	-1.84743	GRPEL1	NOT
ARPC5	-0.284077	13.0641172543866	-3.56361	0.00335960872393194	0.0654004393758155	-1.84922	ARPC5	NOT
ZNF274	0.403211486721165	10.763239381588	3.56338361393959	0.00336106	0.0654004393758155	-1.84964	ZNF274	NOT
GLCE	0.427661153552267	10.8473	3.56283121066576	0.00336465779339249	0.0654004393758155	-1.85067	GLCE	NOT
SCIMP	-0.304248	5.39375747027217	-3.56268	0.00336561042863351	0.0654004393758155	-1.85095	SCIMP	NOT
EGLN2	0.376994734603638	9.72981534757765	3.56125885322422	0.00337491046386414	0.0654808372660869	-1.85362	EGLN2	NOT
RGS20	-0.824124	7.49478	-3.56067	0.00337876753718845	0.0654808372660869	-1.85472	RGS20	NOT
MYO5B	-0.649652	10.2149099110536	-3.56058	0.00337936652198284	0.0654808372660869	-1.8549	MYO5B	NOT
AL590708.1	0.426186562200224	5.13833312032027	3.55919469201743	0.00338842	0.065593991350511	-1.85749	AL590708.1	NOT
YME1L1	0.289488509061867	13.1898675518945	3.55737995481329	0.00340033854909853	0.0657306989999598	-1.86089	YME1L1	NOT
AC009171.2	-0.422636	5.79906628802898	-3.55714	0.00340191689971882	0.0657306989999598	-1.86133	AC009171.2	NOT
THBS4	0.528987732654516	5.66250194837911	3.55531254741227	0.00341397055476376	0.0658425666370283	-1.86476	THBS4	NOT
PTPN13	0.253967176877342	13.7639311977831	3.55526420830779	0.00341428995254067	0.0658425666370283	-1.86485	PTPN13	NOT
CDH1	0.518868692775079	14.6065697067736	3.55479701300668	0.00341737847697449	0.0658425666370283	-1.86573	CDH1	NOT
AC093928.1	-0.330152	5.57217444167711	-3.55386	0.0034235679376402	0.0658996493783467	-1.86748	AC093928.1	NOT
MAP7D1	0.467013331104987	11.9087237861628	3.55115935553627	0.00344152314161392	0.0661308160121823	-1.87254	MAP7D1	NOT
RCC2	-0.364916	11.5353790266402	-3.55108	0.0034420534407751	0.0661308160121823	-1.87269	RCC2	NOT
AL356055.1	0.666339235982328	5.19578717858608	3.55032374634852	0.00344709377119276	0.0661654098581482	-1.87411	AL356055.1	NOT
AL390242.1	-0.355449	6.51666027759083	-3.5487	0.0034579202277249	0.0663108965359866	-1.87714	AL390242.1	NOT
CMBL	0.705336438526182	7.96549986631806	3.54775496316775	0.00346427589579127	0.0663704564913182	-1.87892	CMBL	NOT
AL357093.2	-0.475519	7.99697925604577	-3.5467	0.00347132493230749	0.0664431762816456	-1.88089	AL357093.2	NOT
DBX2	-1.00427	5.6282529870434	-3.54492	0.00348335852645951	0.0666110778894031	-1.88424	DBX2	NOT
S1PR2	0.424142087134498	7.7996967349252	3.54352684678057	0.00349274592308689	0.0667132808483391	-1.88684	S1PR2	NOT
SLC7A2	-1.01173	9.42897814905712	-3.54289	0.00349708032414265	0.0667132808483391	-1.88804	SLC7A2	NOT
SPRR1B	-0.651367	12.5739678635045	-3.542	0.00350311564418153	0.0667132808483391	-1.88971	SPRR1B	NOT
DLEU1	-0.362199	11.1099218166048	-3.5419	0.00350379370907373	0.0667132808483391	-1.8899	DLEU1	NOT
AL356295.1	-0.666399	5.40054626614689	-3.54131	0.00350776294147435	0.0667132808483391	-1.89099	AL356295.1	NOT
GNAZ	-0.435794	5.60745231199065	-3.54078	0.0035113448719964	0.0667132808483391	-1.89198	GNAZ	NOT
AC020928.1	0.612427747271726	5.59850992970129	3.54075049139925	0.00351156915790846	0.0667132808483391	-1.89204	AC020928.1	NOT
GTPBP4	0.384944364729353	12.5612590704776	3.53821812687759	0.00352882765778752	0.066928611578558	-1.89679	GTPBP4	NOT
LCK	0.597651482807094	5.76451632094616	3.53792022190047	0.00353086356411059	0.066928611578558	-1.89735	LCK	NOT
AL360006.1	-0.815956	5.58604646484257	-3.53765	0.00353273482258657	0.066928611578558	-1.89786	AL360006.1	NOT
AC112496.1	0.448236166087574	5.18828725332768	3.53552555334014	0.00354727214069897	0.0671417413619046	-1.90183	AC112496.1	NOT
PARM1	0.640914810623831	8.1741136997058	3.53397010791649	0.00355797	0.067281900935492	-1.90475	PARM1	NOT
PCDHB13	0.439314888320898	6.64360510327269	3.5332696248329	0.00356280060534776	0.0673108943228652	-1.90606	PCDHB13	NOT
UTS2B	-0.604659	5.1161480521982	-3.53271	0.00356666	0.0673150713193433	-1.90711	UTS2B	NOT
LINC02398	0.459380865595142	5.45581702264991	3.53228296438889	0.00356961378048518	0.0673150713193433	-1.90791	LINC02398	NOT
WIPF3	0.555114768561509	6.0697330089142	3.53096162130673	0.0035787586806282	0.0673937335284477	-1.91039	WIPF3	NOT
FBXO10	0.56516151807552	8.66339486212886	3.53072700669046	0.00358038490321528	0.0673937335284477	-1.91083	FBXO10	NOT
PDE4B	0.717229953030232	12.0484402207445	3.52972421573796	0.00358734	0.0674138654783055	-1.9127	PDE4B	NOT
SNF8	-0.278763	11.8281002896279	-3.52962	0.0035880562001135	0.0674138654783055	-1.9129	SNF8	NOT
AC022166.1	0.454539116243241	5.29703493592844	3.52712415439057	0.00360545200545793	0.0676248537469407	-1.91758	AC022166.1	NOT
TNFAIP8	0.58304353620723	13.1332124964357	3.52705880329768	0.00360590832543791	0.0676248537469407	-1.9177	TNFAIP8	NOT
ZNF256	0.536066944642888	8.78627924324509	3.52655037718704	0.00360946045241369	0.0676293677244448	-1.91865	ZNF256	NOT
TNS2	0.475302850669852	7.25653654889662	3.52586569718072	0.00361424957155192	0.0676570293307103	-1.91993	TNS2	NOT
EPB41L5	0.371648824018235	12.5779609702739	3.52434018768761	0.00362494314531904	0.0677497319690148	-1.92279	EPB41L5	NOT
DYNLRB2	-0.314421	8.16529350242499	-3.52416	0.00362621945311465	0.0677497319690148	-1.92313	DYNLRB2	NOT
HSD17B2	-0.969137	8.17864102695851	-3.52374	0.00362915373716409	0.0677497319690148	-1.92392	HSD17B2	NOT
ZBTB11-AS1	0.367206875426782	8.03861222424337	3.52241101446946	0.00363851215897115	0.0678624053175048	-1.92641	ZBTB11-AS1	NOT
CRIP2	-0.885037	12.0274275244602	-3.52036	0.00365297273763714	0.0680699472817183	-1.93025	CRIP2	NOT
CTSB	-0.521892	11.0156303723638	-3.51984	0.00365667528372771	0.0680768270916783	-1.93123	CTSB	NOT
BACH1	0.466292567237634	13.5385095217403	3.51903600799384	0.00366237	0.0681208272278924	-1.93273	BACH1	NOT
AC016769.6	1.37163603329697	5.95801801015074	3.51576259967389	0.00368566905620527	0.068491737156397	-1.93887	AC016769.6	NOT
HIGD1B	0.460771180642845	7.1887482380553	3.51512187657571	0.0036902461915649	0.0685144527002999	-1.94007	HIGD1B	NOT
CGRRF1	-0.403913	8.05639334725652	-3.51298	0.003705604268551	0.0687371080623225	-1.94408	CGRRF1	NOT
RAB25	-0.410774	12.989813390024	-3.51144	0.00371666	0.0688357400438918	-1.94697	RAB25	NOT
NRG1	-0.577123	13.1249713199975	-3.51126	0.00371797176887254	0.0688357400438918	-1.94731	NRG1	NOT
AC022098.4	0.394915027567492	5.36009130178712	3.51055521409867	0.00372303591611032	0.0688357400438918	-1.94862	AC022098.4	NOT
AC113143.3	-0.654483	5.46132461286351	-3.51019	0.00372567613114079	0.0688357400438918	-1.94931	AC113143.3	NOT
AC108860.2	-0.444981	6.70042307952601	-3.50982	0.0037283376250026	0.0688357400438918	-1.95	AC108860.2	NOT
MRM3	0.2803402458558	10.5142849261766	3.50943219090846	0.00373114450514558	0.0688357400438918	-1.95073	MRM3	NOT
KRTAP3-2	1.65992413476305	7.62035795859875	3.50868303466826	0.00373656357675754	0.0688734999351256	-1.95213	KRTAP3-2	NOT
BCL9	0.365822642782776	9.08672567321667	3.50596224876021	0.00375631155236255	0.0691057548925652	-1.95723	BCL9	NOT
CACNA1G	0.523714173027892	5.10793558373351	3.50513187878802	0.00376236	0.0691057548925652	-1.95879	CACNA1G	NOT
PRKCQ	-0.27558	5.47440037463994	-3.50491	0.00376395690224093	0.0691057548925652	-1.9592	PRKCQ	NOT
SIRPA	-0.426954	9.0028342979441	-3.50468	0.00376562301529038	0.0691057548925652	-1.95963	SIRPA	NOT
KCNK7	-0.514917	12.512521672463	-3.50456	0.00376651573392797	0.0691057548925652	-1.95985	KCNK7	NOT
CCDC25	-0.359453	11.3372897236413	-3.50416	0.00376946633454035	0.0691057548925652	-1.96061	CCDC25	NOT
DHRS7	-0.441251	10.1949577766892	-3.50146	0.00378920263596456	0.0694052784164164	-1.96566	DHRS7	NOT
KIF15	-0.330494	8.57305343370987	-3.49861	0.00381023486101702	0.0697170522164302	-1.97102	KIF15	NOT
AC009779.2	0.452161033537015	6.23004336699265	3.49822459042257	0.0038130513306445	0.0697170522164302	-1.97173	AC009779.2	NOT
TSPAN3	-0.340848	11.145871871415	-3.49708	0.00382153495737816	0.0697901029474855	-1.97388	TSPAN3	NOT
AC022075.1	-0.557797	8.5216879405377	-3.49676	0.00382388117310073	0.0697901029474855	-1.97447	AC022075.1	NOT
UBXN1	-0.266402	13.1339193306027	-3.49566	0.00383206023109444	0.0698769340175373	-1.97654	UBXN1	NOT
CFAP20	0.294848522242562	10.8582716277634	3.49476087720969	0.00383873035484641	0.0699361195691599	-1.97822	CFAP20	NOT
AL135978.2	0.493277321753028	8.14737453522766	3.49354061498903	0.00384781860223053	0.0700392150742906	-1.98051	AL135978.2	NOT
CAPN10-DT	0.354954761386904	7.04395218810119	3.49163710759526	0.0038620389278112	0.0702354595037294	-1.98407	CAPN10-DT	NOT
GAS7	-0.736332	10.9289333272389	-3.48986	0.00387534665289219	0.070364257662677	-1.9874	GAS7	NOT
POC1A	-0.30343	7.87752812797349	-3.48977	0.00387601184304518	0.070364257662677	-1.98757	POC1A	NOT
PRSS22	0.523746488005868	10.5627643045589	3.48875966869356	0.00388363593816669	0.0704400504131246	-1.98947	PRSS22	NOT
ADAMTS8	0.396331992475062	5.2384398770924	3.4881960123173	0.00388788080497634	0.0704544717657779	-1.99052	ADAMTS8	NOT
RTL6	-0.760505	6.48803302090475	-3.48551	0.00390814224426874	0.0707064668198928	-1.99555	RTL6	NOT
YEATS4	-0.377323	10.8156072421097	-3.48544	0.00390871081817847	0.0707064668198928	-1.99569	YEATS4	NOT
ATP6V1C2	-0.668941	7.62849053866974	-3.48449	0.00391592958213795	0.0707743627044278	-1.99747	ATP6V1C2	NOT
PRRT3	0.359141472013716	7.46260925702544	3.48310847315518	0.00392641	0.070888440308314	-2.00006	PRRT3	NOT
LINC00334	0.706186500228489	5.38085899066048	3.48274383942177	0.00392918349062388	0.070888440308314	-2.00074	LINC00334	NOT
SELENOV	0.3439796787586	5.50884181941776	3.4819463400583	0.00393526194704012	0.0709354410806711	-2.00223	SELENOV	NOT
AL161431.1	-1.87903	6.95724945839346	-3.48072	0.00394460358024572	0.0710411277948486	-2.00453	AL161431.1	NOT
MBOAT1	0.388274906363971	9.50143256124211	3.48024664993483	0.00394824850972644	0.0710441227437385	-2.00542	MBOAT1	NOT
TRAM1	-0.34692	11.2563565481864	-3.47848	0.00396177884892672	0.071176588569817	-2.00873	TRAM1	NOT
AC105339.6	0.340726971775361	5.82916315415214	3.47797526231725	0.00396567073462563	0.071176588569817	-2.00967	AC105339.6	NOT
LINC02595	0.437077401471758	10.4808960938384	3.47792389909879	0.00396606560213738	0.071176588569817	-2.00977	LINC02595	NOT
UTP3	0.414307857826696	11.1651313570534	3.47704082207799	0.00397286068791229	0.0712359383926539	-2.01143	UTP3	NOT
AL139289.2	-0.35148	7.98571264628171	-3.47471	0.00399084427949085	0.0714511832170321	-2.01579	AL139289.2	NOT
LGALS4	0.562856146684859	7.54046897350317	3.47399746797411	0.00399636881957912	0.0714511832170321	-2.01713	LGALS4	NOT
DDR2	0.736581739587896	8.82643380464606	3.47392906527054	0.0039968988010474	0.0714511832170321	-2.01726	DDR2	NOT
GLTP	-0.398456	13.5857986387167	-3.47359	0.00399954818634326	0.0714511832170321	-2.0179	GLTP	NOT
EPS8	0.320113352438323	10.6735975971677	3.47293274162723	0.00400462632570254	0.0714511832170321	-2.01912	EPS8	NOT
HCAR2	0.623959967885249	11.5255173538638	3.47235043336965	0.00400914971258019	0.0714511832170321	-2.02021	HCAR2	NOT
AC108471.2	0.419738852046937	6.19890477789118	3.47232402942886	0.00400935494132688	0.0714511832170321	-2.02026	AC108471.2	NOT
ITPA	-0.321823	11.4082404856136	-3.47089	0.00402053151085109	0.0715878945476127	-2.02295	ITPA	NOT
AL163541.1	0.496722577996545	6.71667486494737	3.46913891372559	0.00403418970985608	0.0717685160665424	-2.02623	AL163541.1	NOT
AC020741.1	-0.412289	5.29564822363666	-3.46813	0.00404209856077864	0.0718466309023343	-2.02813	AC020741.1	NOT
RNF141	-0.334448	11.6288884715248	-3.46721	0.00404934166180756	0.0719093711407978	-2.02986	RNF141	NOT
TP53BP2	0.360149729395102	10.8014771606794	3.46678154922219	0.00405267033163875	0.0719093711407978	-2.03065	TP53BP2	NOT
VPS54	0.357594809550365	11.6914142416396	3.46593540649882	0.00405932450947746	0.0719380573783984	-2.03223	VPS54	NOT
P4HA1	0.467105037114585	11.3745497433593	3.46568043000614	0.00406133183946009	0.0719380573783984	-2.03271	P4HA1	NOT
ADGRF3	0.462263269419141	7.21016914108846	3.46228411985129	0.00408816539731953	0.0723145633056988	-2.03908	ADGRF3	NOT
PDE1B	-0.986306	6.66075717136085	-3.46209	0.00408966952054459	0.0723145633056988	-2.03943	PDE1B	NOT
DZIP3	0.37662866435994	8.90366548109295	3.46083888851262	0.0040996380760496	0.0723944508351416	-2.04178	DZIP3	NOT
PIPOX	0.474339084706171	6.55599209748732	3.46063276732711	0.00410127697283743	0.0723944508351416	-2.04217	PIPOX	NOT
AC068473.4	-0.509995	5.02501885055656	-3.45957	0.00410976140220082	0.0724596889882503	-2.04417	AC068473.4	NOT
RRS1-AS1	0.458498122420828	5.27722810394476	3.45878214889474	0.00411602	0.0724596889882503	-2.04564	RRS1-AS1	NOT
HARBI1	0.389112381871232	7.63368067092334	3.45865	0.00411704114458752	0.0724596889882503	-2.04588	HARBI1	NOT
PRRG4	0.372846818714679	12.6840208214029	3.45838845857315	0.00411916	0.0724596889882503	-2.04638	PRRG4	NOT
DUSP13	-0.444139	6.62806547656635	-3.45736	0.00412737	0.0725415222234876	-2.0483	DUSP13	NOT
RAPGEF3	1.01983698317673	7.08593449987397	3.45622057429878	0.00413651787873823	0.0726392352062224	-2.05044	RAPGEF3	NOT
MRFAP1L1	-0.350207	10.2402184132006	-3.455	0.00414632344212192	0.0726392352062224	-2.05273	MRFAP1L1	NOT
AGPAT4	-0.80732	7.91915577300778	-3.45499	0.00414643363633328	0.0726392352062224	-2.05275	AGPAT4	NOT
TOLLIP-AS1	-0.575986	6.39642952884743	-3.4549	0.00414715508252731	0.0726392352062224	-2.05292	TOLLIP-AS1	NOT
AC019186.1	-0.416745	5.10989390413816	-3.45251	0.00416640197334798	0.0728918887046738	-2.05739	AC019186.1	NOT
HSD11B1-AS1	1.01784159279866	8.8976675658041	3.45222213336549	0.00416872	0.0728918887046738	-2.05793	HSD11B1-AS1	NOT
NTM-AS1	-0.537063	5.28909791503241	-3.45044	0.00418311447636855	0.0730810495730325	-2.06126	NTM-AS1	NOT
L2HGDH	0.305760429358905	10.3472611865061	3.44941268779337	0.00419149394592667	0.0731648554338978	-2.06319	L2HGDH	NOT
GABPB1	0.723444006690022	11.8026909104297	3.44832284520141	0.00420036299809198	0.0732197185641663	-2.06524	GABPB1	NOT
RAD51AP1	-0.382651	8.81524406942465	-3.44787	0.00420408509506836	0.0732197185641663	-2.06609	RAD51AP1	NOT
AC008555.2	0.469197546905172	5.24473199303295	3.44770585019952	0.00420539244360608	0.0732197185641663	-2.06639	AC008555.2	NOT
HORMAD2	0.51769331810972	5.54692519345575	3.4458907248894	0.00422022371732363	0.0734057734989218	-2.06979	HORMAD2	NOT
CEP83-DT	0.378483384315357	6.05330229648492	3.44510442882954	0.00422666485861802	0.0734057734989218	-2.07127	CEP83-DT	NOT
TNFSF9	0.808269146168413	7.97097181921942	3.44487414737454	0.00422855314336136	0.0734057734989218	-2.0717	TNFSF9	NOT
DSTN	-0.291057	15.2957242603491	-3.44464	0.00423045563375757	0.0734057734989218	-2.07213	DSTN	NOT
LSM4	-0.392085	11.7856319779762	-3.4409	0.0042612416456187	0.0738771970530312	-2.07914	LSM4	NOT
TWF1	-0.321936	11.3413012420756	-3.43942	0.00427355564968202	0.0739761920218006	-2.08192	TWF1	NOT
HGSNAT	-0.400966	11.5331844191781	-3.43934	0.00427419608214879	0.0739761920218006	-2.08207	HGSNAT	NOT
STK24	-0.313017	12.4388746556077	-3.43755	0.00428903638537312	0.074156042380345	-2.08542	STK24	NOT
NR1H2	0.356648308165617	11.1231267416731	3.43721439719207	0.00429184948800704	0.074156042380345	-2.08605	NR1H2	NOT
FMO4	0.404442825217913	8.47752702393521	3.4350883923739	0.00430958652126564	0.0743995651088827	-2.09003	FMO4	NOT
LAMB1	0.294200240909731	10.9323528663847	3.43304684141204	0.00432668852399485	0.0746317227411712	-2.09386	LAMB1	NOT
RAP1GAP2	-0.588348	8.33749672373984	-3.43129	0.00434145089145726	0.0748231658702376	-2.09715	RAP1GAP2	NOT
KIF7	-0.622954	6.42684562090807	-3.42978	0.00435416259281944	0.0748710598402066	-2.09997	KIF7	NOT
FBXL5	-0.409645	11.3439611217802	-3.42928	0.0043583980868468	0.0748710598402066	-2.10091	FBXL5	NOT
KRT19	1.99301753281822	6.29149325049034	3.42913228451108	0.00435967224698566	0.0748710598402066	-2.10119	KRT19	NOT
AP001330.4	0.470831546410813	6.88626748400533	3.42894489772759	0.00436125749415628	0.0748710598402066	-2.10154	AP001330.4	NOT
DPH2	0.42409620987913	9.22319570403689	3.42879099389095	0.0043625599182219	0.0748710598402066	-2.10183	DPH2	NOT
SHLD3	0.38601590977087	8.16707868131955	3.4277431206705	0.00437143806127955	0.0749604362094981	-2.10379	SHLD3	NOT
EBF2	0.395697127643617	4.99653432271631	3.42726906202896	0.00437546052109716	0.0749637408575154	-2.10468	EBF2	NOT
SLC16A9	0.487148968376839	5.99156322393937	3.42661196847646	0.00438104223047779	0.0749637408575154	-2.10591	SLC16A9	NOT
MTHFR	-0.328511	10.0670980943143	-3.42642	0.00438264244155479	0.0749637408575154	-2.10627	MTHFR	NOT
AC004241.1	0.359036894295562	6.51128525173298	3.42473144857629	0.00439705608074876	0.0749977541862185	-2.10944	AC004241.1	NOT
MELTF	0.445256472870374	7.82951608722868	3.42440770462588	0.00439981891786192	0.0749977541862185	-2.11004	MELTF	NOT
SNHG5	-0.947949	14.3010169189116	-3.42436	0.00440023571500659	0.0749977541862185	-2.11013	SNHG5	NOT
C6orf226	-0.300608	10.1191162070839	-3.42394	0.00440385430739564	0.0749977541862185	-2.11093	C6orf226	NOT
CYTH2	0.407297765518546	11.4191773048337	3.42383248614091	0.00440473216037947	0.0749977541862185	-2.11112	CYTH2	NOT
PTK6	-0.412735	10.6428756589895	-3.42361	0.00440666430120267	0.0749977541862185	-2.11154	PTK6	NOT
SDK1	-0.727105	10.5353856201835	-3.4229	0.00441268115036961	0.0750227072983369	-2.11286	SDK1	NOT
IRAK3	-1.05922	7.70583865102956	-3.42258	0.00441547736241497	0.0750227072983369	-2.11347	IRAK3	NOT
PKIG	-0.490486	9.82827560098245	-3.41998	0.00443773838349904	0.0753382635130514	-2.11833	PKIG	NOT
AC123777.1	-0.71915	7.27445413232892	-3.41801	0.00445480597173799	0.0755652012963497	-2.12203	AC123777.1	NOT
ANKRD24	0.296496076802588	5.59089379993305	3.4128362063429	0.00449972761291295	0.0762025779908282	-2.13172	ANKRD24	NOT
HIST1H2BD	0.414185932374034	8.96437064209402	3.41282290561351	0.00449984375737839	0.0762025779908282	-2.13175	HIST1H2BD	NOT
RLN2	-0.504982	6.39828980390826	-3.41212	0.00450602362018506	0.0762046545121467	-2.13307	RLN2	NOT
SULT1E1	0.66673886610463	9.79699379199852	3.41195499946052	0.00450743	0.0762046545121467	-2.13337	SULT1E1	NOT
AC092140.2	0.488654117178639	5.21590672515261	3.41084958355714	0.00451710868263295	0.0762790433743315	-2.13544	AC092140.2	NOT
LATS2-AS1	-0.580801	5.53972725937199	-3.41046	0.00452056831222983	0.0762790433743315	-2.13618	LATS2-AS1	NOT
TTC19	-0.414381	12.2428839556758	-3.4099	0.00452548329788973	0.0762790433743315	-2.13723	TTC19	NOT
TUFT1	-0.367475	11.5658760941672	-3.40945	0.00452936269952319	0.0762790433743315	-2.13806	TUFT1	NOT
STEAP1	-0.732773	6.34007932212044	-3.40932	0.00453050382475954	0.0762790433743315	-2.1383	STEAP1	NOT
TYMSOS	-0.386726	8.0285059543236	-3.40832	0.00453933381625298	0.0763647566139494	-2.14018	TYMSOS	NOT
SGO1-AS1	0.988772282113185	9.88213057031327	3.4073864734362	0.00454756949606623	0.0764403389449882	-2.14193	SGO1-AS1	NOT
DYNC1I1	-0.670196	8.62385342267291	-3.40654	0.00455507679904894	0.0765035637063951	-2.14352	DYNC1I1	NOT
AC103718.1	0.591676551806652	9.20880893610823	3.40559449182774	0.0045634125517946	0.0765805871366485	-2.14529	AC103718.1	NOT
SHROOM3	0.624673531126716	7.15298629943441	3.40482924205315	0.0045701951165027	0.0766314407753158	-2.14672	SHROOM3	NOT
AC002470.1	-0.417071	6.22510455563286	-3.39788	0.00463229865634649	0.0776090528782317	-2.15974	AC002470.1	NOT
AC069503.1	-0.431318	5.13125067986665	-3.39678	0.00464216789531522	0.0777106515787071	-2.1618	AC069503.1	NOT
Z69706.1	0.398560693445345	6.00241833623321	3.39609097811492	0.00464836778904481	0.077750708726996	-2.16309	Z69706.1	NOT
DIRC3-AS1	0.386033385726908	5.76877736112486	3.39527273318482	0.00465575641922555	0.0777737711568382	-2.16462	DIRC3-AS1	NOT
UTP6	0.420314421001823	12.0600951161759	3.39448105821548	0.00466292	0.0777737711568382	-2.1661	UTP6	NOT
PIWIL2	0.685923134341834	7.27496027576021	3.39440678921844	0.0046635886444263	0.0777737711568382	-2.16624	PIWIL2	NOT
SEL1L3	-0.50908	7.34201741478134	-3.39422	0.00466530524666326	0.0777737711568382	-2.1666	SEL1L3	NOT
AC244131.2	-0.861201	8.15994084568142	-3.39383	0.00466878732009419	0.0777737711568382	-2.16732	AC244131.2	NOT
MYCL	0.703696243217673	10.1622614667241	3.3929030289509	0.00467722127787014	0.0777754340358869	-2.16906	MYCL	NOT
KIT	0.443437655722272	6.40892185005641	3.39213108069905	0.00468423510382124	0.0777754340358869	-2.1705	KIT	NOT
DCAF13	0.36966608364799	12.0224301778373	3.39166391734203	0.00468848	0.0777754340358869	-2.17138	DCAF13	NOT
TTK	-0.32601	8.40463355854777	-3.39153	0.00468969739515721	0.0777754340358869	-2.17163	TTK	NOT
ZNF888	0.293795392356488	8.22089536269238	3.3910948066398	0.00469366721274975	0.0777754340358869	-2.17244	ZNF888	NOT
RPRML	-0.488107	6.07188762657669	-3.39073	0.00469698982907856	0.0777754340358869	-2.17313	RPRML	NOT
AC116362.1	0.5530557412725	6.87445684567117	3.3906137969742	0.00469805	0.0777754340358869	-2.17334	AC116362.1	NOT
C1orf141	0.502398348002835	5.66581159184897	3.39025555591445	0.004701320037677	0.0777754340358869	-2.17402	C1orf141	NOT
RNF149	0.358361498384649	12.4876430113887	3.39005385003013	0.00470316119249475	0.0777754340358869	-2.17439	RNF149	NOT
TRAPPC2	0.337475697957395	9.19841556814371	3.38909230123379	0.00471194811416033	0.0778576993005635	-2.17619	TRAPPC2	NOT
ZNF600	0.354102146283823	10.4459832647468	3.38831358113848	0.00471907640244052	0.077912447346033	-2.17765	ZNF600	NOT
KANK2	0.265402436257495	7.72886244142231	3.38698044318756	0.0047313049584075	0.0780312918856068	-2.18015	KANK2	NOT
BAZ1A	0.308101498527108	14.697215537524	3.38669621865339	0.00473391620458634	0.0780312918856068	-2.18068	BAZ1A	NOT
SBDS	0.389299229505527	13.4831212824207	3.38569711758165	0.00474310672871154	0.0781197328390933	-2.18255	SBDS	NOT
RHBDD3	0.325357199445396	8.78486387404896	3.38273548222251	0.00477045585993067	0.0785068654531539	-2.1881	RHBDD3	NOT
MIS18BP1	-0.336237	11.5905323785379	-3.38218	0.00477560197250751	0.078528276235524	-2.18914	MIS18BP1	NOT
VWA8	-0.47768	11.166356677517	-3.38086	0.00478786210243416	0.0786541730320932	-2.19161	VWA8	NOT
MRLN	-0.394138	5.06881118406779	-3.38032	0.00479290750867777	0.0786541730320932	-2.19263	MRLN	NOT
PLA2G15	0.377935952855127	8.20439095340173	3.38011230847844	0.00479481199750066	0.0786541730320932	-2.19301	PLA2G15	NOT
AP000704.1	-0.381277	5.74405335305185	-3.3789	0.00480612701846883	0.0787651669598511	-2.19529	AP000704.1	NOT
FP565260.1	-1.31317	6.81316339400325	-3.37729	0.00482111078992113	0.0787651669598511	-2.19829	FP565260.1	NOT
GJA3	-0.566406	5.18944615764137	-3.37687	0.00482512425419346	0.0787651669598511	-2.19909	GJA3	NOT
TICAM1	0.492967237608148	11.7988597435221	3.37633027595216	0.00483014858211024	0.0787651669598511	-2.20009	TICAM1	NOT
AL031587.2	-0.386341	6.57299749802301	-3.37616	0.0048317123471538	0.0787651669598511	-2.20041	AL031587.2	NOT
VILL	0.329576698587421	7.59775190723107	3.37592732835574	0.00483392884768265	0.0787651669598511	-2.20085	VILL	NOT
AP003108.1	0.371028562910434	5.21194037913189	3.37581217513128	0.00483500970812565	0.0787651669598511	-2.20106	AP003108.1	NOT
AC068279.2	0.763607615350854	5.9102898916078	3.37568136099187	0.0048362378613477	0.0787651669598511	-2.20131	AC068279.2	NOT
AC018695.9	-0.535502	5.45903064333229	-3.37568	0.00483628846729929	0.0787651669598511	-2.20132	AC018695.9	NOT
FMNL3	-0.512726	6.91212476022119	-3.37392	0.00485284371520054	0.0788462760369922	-2.20462	FMNL3	NOT
TPMT	0.233869828064151	10.7691336284564	3.37377546414722	0.00485416708554809	0.0788462760369922	-2.20488	TPMT	NOT
AC139019.1	-0.386057	5.45154833756751	-3.37376	0.00485428308022425	0.0788462760369922	-2.2049	AC139019.1	NOT
MOSPD1	-0.264562	9.9284323648468	-3.3735	0.0048568068484806	0.0788462760369922	-2.2054	MOSPD1	NOT
DHFR	-0.502406	9.90226063032875	-3.37282	0.00486319310945347	0.0788462760369922	-2.20667	DHFR	NOT
RPS27L	-0.281341	13.0424608865498	-3.37235	0.00486759152158359	0.0788462760369922	-2.20754	RPS27L	NOT
AC097532.2	-0.311529	5.19416124566831	-3.37228	0.00486829330082002	0.0788462760369922	-2.20768	AC097532.2	NOT
CBX3	-0.362482	12.5990922733755	-3.37017	0.00488830509054026	0.0789970721409461	-2.21164	CBX3	NOT
LINC02021	0.38756031582929	5.95918272863164	3.36987886311152	0.00489103174399998	0.0789970721409461	-2.21218	LINC02021	NOT
OSER1-DT	0.345765424385096	8.77125088055687	3.36979101304534	0.00489187	0.0789970721409461	-2.21234	OSER1-DT	NOT
AL358472.4	0.677518330080524	6.84931956513484	3.36966362405336	0.00489307625022263	0.0789970721409461	-2.21258	AL358472.4	NOT
CDCA8	-0.364416	8.57334763968639	-3.36907	0.00489869677591691	0.0790253430130735	-2.21369	CDCA8	NOT
CDK11A	0.623290992785881	10.4600073977985	3.36735741584491	0.00491503642057464	0.0792263526577709	-2.2169	CDK11A	NOT
TXNDC17	-0.519526	12.4208136460365	-3.36516	0.00493608111229584	0.0794979387208544	-2.22102	TXNDC17	NOT
ZNF300	0.437967830855039	8.18856739330037	3.36478273504626	0.00493967018737523	0.0794979387208544	-2.22172	ZNF300	NOT
NOLC1	0.333552362803969	12.8099327969163	3.36381119244901	0.00494899785130706	0.0795853410372	-2.22354	NOLC1	NOT
AC011468.1	0.330688944005852	5.69008959174483	3.36217481887548	0.00496475	0.0797758139206162	-2.2266	AC011468.1	NOT
2025-03-05	0.296736836833412	11.9702588013779	3.36045872569479	0.00498132072819904	0.0799791770691895	-2.22981	2025-03-05	NOT
ETF1	0.287916862548615	13.6859755950561	3.35914796471341	0.00499402	0.0801097760421535	-2.23227	ETF1	NOT
ATF5	0.329448838307673	10.9151989631214	3.35880947501423	0.00499729984222218	0.0801097760421535	-2.2329	ATF5	NOT
ERVK13-1	0.419944031150971	9.68218085551344	3.3556634768798	0.0050279235923492	0.0804808466790266	-2.23879	ERVK13-1	NOT
AL136454.1	-0.421627	8.24165298209899	-3.3556	0.00502856615404923	0.0804808466790266	-2.23891	AL136454.1	NOT
LINC00200	-0.386195	5.51995136118525	-3.35522	0.00503226955927714	0.0804808466790266	-2.23962	LINC00200	NOT
TMPRSS15	-0.315619	4.94993129405677	-3.35438	0.00504046451498106	0.0804940852078897	-2.24119	TMPRSS15	NOT
KHDC4	0.310855459474013	11.5556725649808	3.35432803547226	0.00504098002158796	0.0804940852078897	-2.24129	KHDC4	NOT
P2RY8	0.483959692635564	5.22101575665051	3.35288141295587	0.00505516	0.0806574780680216	-2.244	P2RY8	NOT
AC009244.2	0.530349885066445	6.11033103944992	3.35246494249798	0.00505925220326062	0.0806597250173237	-2.24478	AC009244.2	NOT
LPXN	0.461151688174443	9.23237465960303	3.35167065813579	0.00506706233543865	0.0807200305470504	-2.24627	LPXN	NOT
AC008870.2	0.495781120266215	5.85755561394657	3.35127680171103	0.00507093958732144	0.0807200305470504	-2.247	AC008870.2	NOT
GGA1	0.300721129743124	10.5341623043453	3.35055272544751	0.00507807541552813	0.0807706652736223	-2.24836	GGA1	NOT
CNTN2	-0.453182	5.9727852025973	-3.34982	0.00508531448960576	0.0808228621176798	-2.24973	CNTN2	NOT
TSPAN2	-0.657912	6.59916338724723	-3.34887	0.00509467378758069	0.0808327026329459	-2.2515	TSPAN2	NOT
AP001527.2	0.344879483087367	5.4574822120007	3.34878263670545	0.00509556231113555	0.0808327026329459	-2.25167	AP001527.2	NOT
LINC01841	0.938137681369794	5.72982865973101	3.34855582061925	0.00509780742257427	0.0808327026329459	-2.2521	LINC01841	NOT
ASB16-AS1	0.273033895228843	8.02146712521314	3.34777351946667	0.00510555856760823	0.0808778353954372	-2.25356	ASB16-AS1	NOT
MPC1	-0.269305	11.9088345960639	-3.34747	0.00510857404201704	0.0808778353954372	-2.25413	MPC1	NOT
SLC35F5	0.283326814175277	11.788838437849	3.3464054991796	0.00511914158023618	0.080982361342497	-2.25612	SLC35F5	NOT
DUSP19	0.358156612410521	7.00928105993375	3.34513	0.00513182435674164	0.0810626753534712	-2.25851	DUSP19	NOT
ZNF846	0.315803573439426	9.72295925187893	3.3451	0.00513215684434404	0.0810626753534712	-2.25857	ZNF846	NOT
AC008914.1	0.438361714834277	5.11491008343153	3.34437074551035	0.00513941178107659	0.0810889106311364	-2.25993	AC008914.1	NOT
SPCS2	-0.379874	12.9092602179784	-3.34414	0.00514175876547626	0.0810889106311364	-2.26037	SPCS2	NOT
ADD3	0.479947760006286	11.3596812526576	3.34275780461234	0.00515553719262742	0.0812434692014118	-2.26295	ADD3	NOT
RAD51	-0.261757	8.09586405473349	-3.34199	0.00516318515287752	0.0813012570371762	-2.26438	RAD51	NOT
AL359513.1	-0.366121	8.37055394242605	-3.34075	0.0051756581928811	0.0813616495181552	-2.2667	AL359513.1	NOT
AL355490.2	0.654965544196697	7.15185572994351	3.34062581990596	0.0051769298116907	0.0813616495181552	-2.26694	AL355490.2	NOT
COL16A1	0.472276659362693	10.3211671765052	3.34042276273042	0.00517897196169034	0.0813616495181552	-2.26732	COL16A1	NOT
PPP1R14B-AS1	-0.487438	9.71998514564792	-3.33997	0.0051835265741228	0.0813706097027748	-2.26817	PPP1R14B-AS1	NOT
RHBDD2	-0.344188	9.67436941925152	-3.33904	0.00519289384599878	0.081407395945836	-2.26991	RHBDD2	NOT
ZC2HC1B	0.509267813832684	6.28817401342284	3.33886638994826	0.00519465133929658	0.081407395945836	-2.27023	ZC2HC1B	NOT
TCEAL9	-0.503072	10.7803461793899	-3.33819	0.00520144983436326	0.081407395945836	-2.27149	TCEAL9	NOT
TSC22D1-AS1	0.292670191026969	5.36381757244388	3.3381569559325	0.00520181421482231	0.081407395945836	-2.27156	TSC22D1-AS1	NOT
CFLAR	0.437423775170814	12.3754499029437	3.33662404110291	0.00521732536174339	0.0815876231721939	-2.27443	CFLAR	NOT
OVCH1-AS1	-2.16998	6.27317541033579	-3.33609	0.00522276847179404	0.0816102528687449	-2.27544	OVCH1-AS1	NOT
AC093159.1	-1.0583	6.9606035418663	-3.33529	0.00523090951282386	0.0816749732266067	-2.27694	AC093159.1	NOT
ELK3	0.564601385519962	10.4828817439565	3.33437136820032	0.00524020391564164	0.0816927720195225	-2.27865	ELK3	NOT
ARHGAP26-AS1	-0.528174	6.07582334179821	-3.33377	0.00524632225710938	0.0816927720195225	-2.27977	ARHGAP26-AS1	NOT
POLR2J3	0.668395759632597	10.9413558880388	3.33367043761346	0.00524734323553587	0.0816927720195225	-2.27996	POLR2J3	NOT
AL021918.5	0.598198350282746	6.17987718949479	3.33290450052285	0.00525515585304057	0.0816927720195225	-2.28139	AL021918.5	NOT
AL133410.1	0.524457060122486	5.88424287061367	3.33287391963257	0.00525547	0.0816927720195225	-2.28145	AL133410.1	NOT
ZNF134	0.355841250322438	9.25528842398896	3.33281694490109	0.00525604967113806	0.0816927720195225	-2.28156	ZNF134	NOT
PPP1R9A	0.492368241595655	5.17791473706956	3.33055789412207	0.00527916424271069	0.0819896359915441	-2.28578	PPP1R9A	NOT
LINC02175	0.529817980179561	7.35233617201215	3.32983826237406	0.00528654892923086	0.082041936764196	-2.28713	LINC02175	NOT
SMIM3	0.621212525877984	6.3606792377979	3.32877344738924	0.0052974948442973	0.0821436575493716	-2.28912	SMIM3	NOT
EML2-AS1	0.513033934264992	5.86761088833782	3.32841858502383	0.00530115	0.0821436575493716	-2.28979	EML2-AS1	NOT
AC061708.1	-0.517496	5.73795706267369	-3.32657	0.00532022030833426	0.0823766939780975	-2.29325	AC061708.1	NOT
LCMT2	0.302493078468927	7.88096966316498	3.32521471304407	0.00533424281292643	0.0825113937030903	-2.29578	LCMT2	NOT
GUCY1A2	0.549431385762486	6.82158831586326	3.32459432679148	0.00534067516408517	0.0825113937030903	-2.29694	GUCY1A2	NOT
FERMT3	0.684306497279472	6.95648688514111	3.32455914959627	0.00534104012512782	0.0825113937030903	-2.29701	FERMT3	NOT
UAP1	0.466122225786368	11.8744074407624	3.32304694985135	0.00535675	0.082691581619982	-2.29984	UAP1	NOT
WNT7A	-0.369418	6.37531625923285	-3.32243	0.00536320749917728	0.0827286909030948	-2.301	WNT7A	NOT
AL157394.3	0.527306525216837	6.07414158832907	3.32126971166488	0.00537527874479201	0.0828162292566031	-2.30317	AL157394.3	NOT
VWDE	-0.672145	5.44063137660425	-3.32111	0.00537699	0.0828162292566031	-2.30347	VWDE	NOT
CIT	-0.44533	9.0983276110988	-3.32022	0.00538620629817123	0.082895622628147	-2.30512	CIT	NOT
REXO2	-0.320064	12.2971543653009	-3.31964	0.00539231826894008	0.0829148310971064	-2.30621	REXO2	NOT
SNRNP25	-0.358604	9.74414955636717	-3.31922	0.0053966987782203	0.0829148310971064	-2.307	SNRNP25	NOT
PON2	-0.335226	10.8359886943463	-3.31894	0.00539963400867412	0.0829148310971064	-2.30752	PON2	NOT
FRMPD3	0.315344029396377	5.2380592748674	3.31579153726249	0.00543279	0.083361270783676	-2.31342	FRMPD3	NOT
KANTR	0.233722402450985	11.020990587081	3.31456881846847	0.00544570939604588	0.0834628047185173	-2.3157	KANTR	NOT
ARRB1	-0.339506	9.3277766519939	-3.31428	0.00544881131797998	0.0834628047185173	-2.31625	ARRB1	NOT
NDST3	-0.581095	6.43278345979566	-3.31368	0.00545515777564679	0.0834628047185173	-2.31737	NDST3	NOT
C17orf67	0.486116771264101	7.59964959415859	3.31297353228173	0.00546261297812715	0.0834628047185173	-2.31869	C17orf67	NOT
SNHG6	-0.361889	14.3757150871856	-3.31295	0.00546283561019879	0.0834628047185173	-2.31873	SNHG6	NOT
ZNF761	0.283336034826522	8.77528151615603	3.31247048587639	0.00546795415254708	0.0834628047185173	-2.31963	ZNF761	NOT
ASB4	-0.531056	5.59832161387966	-3.31246	0.00546801	0.0834628047185173	-2.31964	ASB4	NOT
IL18	-0.299626	13.8496578559625	-3.311	0.00548357516619173	0.0836289178925362	-2.32238	IL18	NOT
AC090204.1	0.500948025882405	5.44986477268311	3.31067266964415	0.00548708563756542	0.0836289178925362	-2.32299	AC090204.1	NOT
CEP192	-0.385114	10.6692468500452	-3.30985	0.00549584513302092	0.0836796535570615	-2.32453	CEP192	NOT
FRMD4B	0.412638177368857	12.8248824069376	3.30959281908746	0.00549860916973885	0.0836796535570615	-2.32501	FRMD4B	NOT
SBSN	-0.580237	14.7592234522312	-3.30893	0.00550571636658036	0.0837254246870221	-2.32626	SBSN	NOT
SELENBP1	0.524847689409585	8.85662726664746	3.30687050497523	0.00552776804666647	0.0839982193579385	-2.33011	SELENBP1	NOT
ZC4H2	0.51622249026009	7.40472648049336	3.30547116638979	0.00554281679466444	0.084163933314832	-2.33272	ZC4H2	NOT
ASTN2	0.695949571396626	8.05098934341422	3.30509070521318	0.00554691545031405	0.084163933314832	-2.33344	ASTN2	NOT
IL24	-0.995264	6.0274637830315	-3.30446	0.0055537386009719	0.0842049023367848	-2.33462	IL24	NOT
AL049552.1	-0.441333	5.43051426117307	-3.30177	0.00558286	0.0845836535158447	-2.33965	AL049552.1	NOT
PCDHB14	0.331289932382268	7.4885896326856	3.30013182597514	0.00560061579533541	0.0847449728870351	-2.34271	PCDHB14	NOT
AL035411.3	0.376492697398774	6.3004895688945	3.30002232704172	0.0056018074424667	0.0847449728870351	-2.34292	AL035411.3	NOT
YBX2	-0.500393	6.30627424045445	-3.29849	0.0056184603537242	0.0849339865315391	-2.34577	YBX2	NOT
CREBZF	0.349979815909988	10.6734461034044	3.29786802631921	0.00562530392447301	0.0849745429360299	-2.34695	CREBZF	NOT
EIF2AK3-DT	0.497300619434501	6.03284654927168	3.29681803456769	0.00563679177300775	0.0850851429269307	-2.34891	EIF2AK3-DT	NOT
AC023669.1	-0.718002	6.21168784048423	-3.29609	0.00564475408895277	0.0851424023328526	-2.35027	AC023669.1	NOT
ASB1	-0.344635	8.87788060500396	-3.29496	0.00565721394906581	0.0852063529892803	-2.35239	ASB1	NOT
HIST1H2BG	0.408314562883984	7.48107119888587	3.29472915677925	0.00565972	0.0852063529892803	-2.35282	HIST1H2BG	NOT
XYLB	-0.53737	8.0029899153378	-3.294	0.0056677	0.0852063529892803	-2.35417	XYLB	NOT
PAPLN	1.08977870921556	8.47010985369956	3.29389654670437	0.00566888	0.0852063529892803	-2.35437	PAPLN	NOT
DMXL2	-0.335273	7.8005501082851	-3.29363	0.00567176882016476	0.0852063529892803	-2.35486	DMXL2	NOT
PAK3	-1.13686	7.69066	-3.29339	0.00567443036508392	0.0852063529892803	-2.35532	PAK3	NOT
ATXN7L3B	-0.30872	11.6481915287267	-3.29305	0.0056782	0.0852063529892803	-2.35595	ATXN7L3B	NOT
AC092168.2	0.526840934461498	5.70645697293399	3.29235901561559	0.00568584024578398	0.0852080258184491	-2.35725	AC092168.2	NOT
AC073050.1	0.401328020975797	5.86223654664559	3.2922487157181	0.00568705893812055	0.0852080258184491	-2.35746	AC073050.1	NOT
TAFA2	0.395976087007261	9.24325660355535	3.29190788639111	0.00569082638282155	0.0852080258184491	-2.35809	TAFA2	NOT
RGL3	0.579594343720625	5.47267590731037	3.29007156740657	0.00571116773336466	0.0854499477058655	-2.36153	RGL3	NOT
SCNN1G	0.694601115535392	7.34455215502534	3.28855716754715	0.005728	0.0855657813414811	-2.36436	SCNN1G	NOT
ZNF408	0.307464541569374	8.23272530074824	3.28829700432152	0.0057308942943149	0.0855657813414811	-2.36485	ZNF408	NOT
ATG101	0.256900315170434	11.7804544873755	3.28824452852033	0.00573148	0.0855657813414811	-2.36494	ATG101	NOT
CHEK1	-0.288277	9.50575701975716	-3.2873	0.00574205100985399	0.0856471537917338	-2.36672	CHEK1	NOT
MKKS	-0.404893	8.97217261052277	-3.287	0.00574531658887897	0.0856471537917338	-2.36726	MKKS	NOT
LINC00551	0.357017941076781	6.73695649455617	3.28651115257364	0.00575081534261945	0.0856665949980431	-2.36818	LINC00551	NOT
RFX8	0.627848024253365	5.08173740507062	3.28593835612265	0.00575722	0.085699485992931	-2.36926	RFX8	NOT
AC007098.1	-0.832086	9.10212147703067	-3.28323	0.0057875721198336	0.0860224166602396	-2.37432	AC007098.1	NOT
AC090772.2	-0.568491	7.31092888243837	-3.28307	0.0057894195433934	0.0860224166602396	-2.37462	AC090772.2	NOT
VEGFD	-0.409728	5.94380147002957	-3.28288	0.00579154986573126	0.0860224166602396	-2.37498	VEGFD	NOT
CAMSAP1	0.32410389740004	11.5421169475465	3.28212571811777	0.00580002973433429	0.0860857610932479	-2.37639	CAMSAP1	NOT
CA3-AS1	0.366968112048923	7.5795	3.28077860971582	0.00581523193959458	0.0862487159784605	-2.3789	CA3-AS1	NOT
BBIP1	-0.401518	9.65720142337247	-3.27995	0.00582459709910384	0.0862832643881953	-2.38045	BBIP1	NOT
MORN2	-0.463782	9.94780067882901	-3.27983	0.00582601094801554	0.0862832643881953	-2.38069	MORN2	NOT
MLC1	0.538568672128769	5.61641822364276	3.27825179052495	0.00584385510441605	0.0864848208677456	-2.38363	MLC1	NOT
HSD17B13	0.892879662444435	8.2857747221256	3.27722911490529	0.00585547983222222	0.086543627773503	-2.38554	HSD17B13	NOT
CMC2	0.235883710214081	12.3085954797266	3.27658323719611	0.00586283345024803	0.086543627773503	-2.38675	CMC2	NOT
KIF21A	-0.513825	11.913542505456	-3.27645	0.00586434308049188	0.086543627773503	-2.387	KIF21A	NOT
LINC02607	-1.18572	6.98832803553419	-3.27632	0.00586584046262694	0.086543627773503	-2.38724	LINC02607	NOT
TBCC	0.274200232281876	10.2466779393893	3.27566548133632	0.00587329845628206	0.086543627773503	-2.38846	TBCC	NOT
BTN3A1	0.753936415648848	8.79693928535123	3.27548731100067	0.00587533227058604	0.086543627773503	-2.3888	BTN3A1	NOT
CTNNA2	0.852624864098688	6.40283237420325	3.27529128401609	0.0058775707343231	0.086543627773503	-2.38916	CTNNA2	NOT
TMED8	-0.30319	9.10286116567214	-3.27493	0.00588173	0.086543627773503	-2.38984	TMED8	NOT
GHET1	0.420716656976968	5.77943211662488	3.27434115030846	0.00588843258592979	0.0865798838750498	-2.39094	GHET1	NOT
GLOD4	-0.295325	11.723301556862	-3.27292	0.00590470503995209	0.086756684194922	-2.39359	GLOD4	NOT
RASA4B	0.608135135222717	6.00385931405209	3.27169772159576	0.00591875804139301	0.0869006437666207	-2.39588	RASA4B	NOT
ZNF394	0.382934719275529	11.155636584894	3.27087012874166	0.00592828434222135	0.0869620341183577	-2.39743	ZNF394	NOT
NKAIN2	-0.514601	7.47064888558636	-3.26978	0.00594086580485106	0.0869620341183577	-2.39947	NKAIN2	NOT
SLC49A3	-0.4007	6.97013625662581	-3.2695	0.00594409760567941	0.0869620341183577	-2.39999	SLC49A3	NOT
SEMA6A-AS1	-0.33582	8.75604517102877	-3.26941	0.00594510111523912	0.0869620341183577	-2.40015	SEMA6A-AS1	NOT
STAT3	-0.326246	13.1205820994936	-3.26919	0.00594763402813159	0.0869620341183577	-2.40056	STAT3	NOT
SLC35E4	-0.530154	9.45513163511207	-3.2687	0.00595332616749372	0.0869620341183577	-2.40148	SLC35E4	NOT
CLCA4	-0.630581	10.7106450544073	-3.26839	0.00595691050233442	0.0869620341183577	-2.40206	CLCA4	NOT
RBM48	0.321868779759582	10.1999796735248	3.26838319510649	0.00595700365918731	0.0869620341183577	-2.40208	RBM48	NOT
EFCAB3	-0.298902	5.57521777400838	-3.26728	0.0059697380568435	0.0870856859535105	-2.40413	EFCAB3	NOT
RND1	0.528522062082678	8.14417141347327	3.26620120052051	0.00598232	0.0872068855827027	-2.40616	RND1	NOT
LINC00582	0.605506537728004	5.40861289121732	3.26578083476032	0.00598720525596463	0.087215900814954	-2.40694	LINC00582	NOT
GLYATL2	-0.697645	7.10965361183925	-3.26459	0.00600109125875954	0.0873278517470407	-2.40917	GLYATL2	NOT
PRDM5	-0.437831	7.82914235251871	-3.26439	0.00600344238617466	0.0873278517470407	-2.40955	PRDM5	NOT
FAM20A	0.837685405292455	6.75820303809974	3.26199408407219	0.0060314265775915	0.0876724733054457	-2.41402	FAM20A	NOT
RWDD3	-0.319265	10.2620330655403	-3.26098	0.00604330976441108	0.0877827278225943	-2.41591	RWDD3	NOT
LINC00877	0.409238528963122	5.28304283435298	3.25874958545557	0.00606957579162583	0.0881015965830664	-2.42008	LINC00877	NOT
LINC00519	-0.591	6.31815308240567	-3.25827	0.00607522976909597	0.0881210352089823	-2.42098	LINC00519	NOT
KEL	0.409742297409592	5.66580674281524	3.25782678665238	0.00608047	0.0881344530183935	-2.42181	KEL	NOT
SLC6A1	1.20065406545457	5.70742952433716	3.25715756528702	0.00608838	0.0881572750114012	-2.42306	SLC6A1	NOT
GLT1D1	-0.437166	7.21069295252902	-3.25696	0.00609067791416967	0.0881572750114012	-2.42342	GLT1D1	NOT
AC023794.1	0.470493842364102	5.77593789195419	3.25621348194121	0.00609956388379355	0.0882233662880422	-2.42482	AC023794.1	NOT
ETAA1	-0.247201	9.3979915250426	-3.25535	0.00610978	0.0882424704771391	-2.42643	ETAA1	NOT
SLC2A4	0.515966652728799	5.53550719959606	3.25532265225624	0.00611013266755736	0.0882424704771391	-2.42649	SLC2A4	NOT
LINP1	0.340792536388326	5.18275328762524	3.25500994873944	0.00611384692381882	0.0882424704771391	-2.42707	LINP1	NOT
AC004448.2	-0.347388	8.45884561839091	-3.25447	0.00612028302403261	0.0882729803671031	-2.42808	AC004448.2	NOT
KCNMB4	-0.471691	9.92846282530767	-3.25384	0.00612774	0.0882863510591343	-2.42926	KCNMB4	NOT
C8orf37-AS1	0.377666071352653	8.87108700845177	3.2533885703747	0.00613314	0.0882863510591343	-2.4301	C8orf37-AS1	NOT
SURF1	-0.42889	11.1131383694381	-3.2533	0.00613417872755773	0.0882863510591343	-2.43026	SURF1	NOT
FAM241A	0.496865822242844	12.4706741903912	3.25264678476685	0.00614198954564568	0.0883365158385365	-2.43149	FAM241A	NOT
AC105384.1	0.370916415613398	5.25098711069791	3.25121759998908	0.0061590724604826	0.0884744364326529	-2.43416	AC105384.1	NOT
DEF8	-0.31552	10.2277102413408	-3.25095	0.00616232929656523	0.0884744364326529	-2.43467	DEF8	NOT
ZNF217	0.458524109568121	12.1082599511971	3.25075806187623	0.00616457538283627	0.0884744364326529	-2.43502	ZNF217	NOT
FAM81B	-0.557473	5.29012552471526	-3.25013	0.00617206	0.0885195849451988	-2.43618	FAM81B	NOT
ANGPTL4	0.592253799039625	9.90856501273824	3.24969754460507	0.00617729377393914	0.0885325408737959	-2.437	ANGPTL4	NOT
AL359878.2	0.354631163614734	5.29360239279045	3.24901881397626	0.00618545	0.0885872305686403	-2.43827	AL359878.2	NOT
HIST1H3J	0.56431383601317	8.08087053575924	3.24787503777956	0.00619921184522013	0.0887221468219556	-2.4404	HIST1H3J	NOT
CCL19	-1.95637	8.97170762165779	-3.24689	0.00621112376047388	0.0887777616357842	-2.44225	CCL19	NOT
SPRTN	0.270512690533451	10.5071267901629	3.24672211353258	0.00621311749852397	0.0887777616357842	-2.44256	SPRTN	NOT
TMEM101	-0.245667	10.3340665755374	-3.24641	0.00621685580992951	0.0887777616357842	-2.44314	TMEM101	NOT
PTP4A1	0.656459986782393	7.36658573004813	3.24577009967118	0.00622462347534849	0.0887777616357842	-2.44434	PTP4A1	NOT
AC068831.6	-0.335682	8.05711374797673	-3.24575	0.00622483252521388	0.0887777616357842	-2.44437	AC068831.6	NOT
AC084082.1	0.597098619349556	5.14812396606976	3.24486764708829	0.00623555015850544	0.0888685560971086	-2.44602	AC084082.1	NOT
AC008969.1	0.525020884378767	8.17406638363624	3.24404700628786	0.00624550295787979	0.0889483311776701	-2.44756	AC008969.1	NOT
SF3A2	0.354298500154243	10.6436679885774	3.24319118118103	0.00625589942156587	0.0890328616583503	-2.44915	SF3A2	NOT
AC080038.1	0.497470457019944	6.93992156587658	3.24284110132832	0.00626015714348484	0.0890328616583503	-2.44981	AC080038.1	NOT
FKBP1C	-0.407444	5.12754116382573	-3.24217	0.00626830469691304	0.0890733438236998	-2.45106	FKBP1C	NOT
TINF2	0.368202138941347	10.1886500742513	3.24189105212949	0.00627172640740735	0.0890733438236998	-2.45158	TINF2	NOT
AL390037.1	0.51654642550301	5.39767818677206	3.24075797467395	0.00628555250158382	0.0891600108219309	-2.4537	AL390037.1	NOT
AF038458.3	0.360550110823774	5.13079878019215	3.2406755028188	0.0062865600344504	0.0891600108219309	-2.45385	AF038458.3	NOT
LINC01629	-0.665308	5.31359691438328	-3.23937	0.0063025880481578	0.0892907447872022	-2.4563	LINC01629	NOT
AL591848.2	0.499940544522698	5.98528564510259	3.23884402314736	0.00630897636416338	0.0892907447872022	-2.45728	AL591848.2	NOT
NPR3	-0.922426	9.00132471806127	-3.23858	0.00631225876473532	0.0892907447872022	-2.45778	NPR3	NOT
SMURF1	0.323527030325458	12.7188566757841	3.2381413004361	0.0063176	0.0892907447872022	-2.45859	SMURF1	NOT
CDC42EP2	0.442841415664749	6.68422316205086	3.23813806540805	0.00631764	0.0892907447872022	-2.45859	CDC42EP2	NOT
PDXK	-0.444944	10.7670883434255	-3.23751	0.00632537323834476	0.0893382418027075	-2.45977	PDXK	NOT
POLR2J	-0.317298	12.0106816368398	-3.23664	0.00633603515504425	0.0893971666191562	-2.46139	POLR2J	NOT
SHTN1	-0.301479	12.228832765335	-3.23645	0.00633836	0.0893971666191562	-2.46174	SHTN1	NOT
U2AF1L4	0.339932725314673	8.80689756120753	3.23610279818871	0.00634267710087438	0.0893971666191562	-2.4624	U2AF1L4	NOT
AL031123.2	0.296363877114782	5.66138162323857	3.23523910233786	0.0063533327059052	0.089485595760484	-2.46401	AL031123.2	NOT
MMP9	0.498516640253822	7.34484574492551	3.23354189732124	0.00637432372906513	0.089716683770611	-2.46718	MMP9	NOT
SPCS1	-0.38638	12.9813681967584	-3.2332	0.00637852542892461	0.089716683770611	-2.46781	SPCS1	NOT
TIGD7	0.481397029714285	7.64682499943419	3.23228674064063	0.00638989214210192	0.0897321089022441	-2.46952	TIGD7	NOT
PLK3	0.532745420691938	11.5409562664417	3.23225418304863	0.00639029647821514	0.0897321089022441	-2.46958	PLK3	NOT
KRT80	-0.827553	10.9619088213332	-3.23154	0.00639919417273046	0.0897321089022441	-2.47092	KRT80	NOT
ZNF574	0.25206118944905	9.7369800308926	3.23139594290652	0.00640096	0.0897321089022441	-2.47119	ZNF574	NOT
CYP3A5	0.486538498506498	11.984031540965	3.23107422181726	0.00640496783469899	0.0897321089022441	-2.47179	CYP3A5	NOT
ELN	-0.928933	7.49499435634894	-3.23099	0.00640598417369985	0.0897321089022441	-2.47194	ELN	NOT
EIF2AK1	-0.275395	11.281026629928	-3.22763	0.00644795516760285	0.0902065698001864	-2.47821	EIF2AK1	NOT
AC040970.1	1.14236452877493	9.12338689979787	3.22757380681585	0.00644868980601636	0.0902065698001864	-2.47832	AC040970.1	NOT
AC092821.3	-0.537009	8.00901280742963	-3.22629	0.00646476622547707	0.0903049785017583	-2.48072	AC092821.3	NOT
PDCD5	-0.345593	12.8986360442717	-3.22598	0.00646864579572902	0.0903049785017583	-2.48129	PDCD5	NOT
PRKCH	-0.274364	12.2251056605175	-3.22584	0.00647051566410912	0.0903049785017583	-2.48157	PRKCH	NOT
GYG1	-0.464226	8.83141610874761	-3.22546	0.00647528	0.0903049785017583	-2.48228	GYG1	NOT
SLC22A10	0.667488496717766	6.56566498987725	3.2252537077231	0.00647783	0.0903049785017583	-2.48266	SLC22A10	NOT
AC008149.2	0.530936104223767	6.07020890698916	3.22372227492259	0.00649714260844161	0.0905111944076769	-2.48552	AC008149.2	NOT
PDCD10	-0.225071	12.1029	-3.22338	0.00650148960466445	0.0905111944076769	-2.48616	PDCD10	NOT
AC080128.2	0.436620787972896	5.03927465571273	3.22009807790059	0.00654306811506829	0.0909168661989644	-2.49228	AC080128.2	NOT
EIF4EBP3	-0.342573	10.5943838667235	-3.21994	0.00654507524631329	0.0909168661989644	-2.49258	EIF4EBP3	NOT
EPAS1	0.533308738938672	11.3704570195695	3.21971835610248	0.00654789867432722	0.0909168661989644	-2.49299	EPAS1	NOT
ERGIC3	-0.316206	12.1668038888799	-3.21968	0.00654843608572084	0.0909168661989644	-2.49307	ERGIC3	NOT
PRKDC	-0.290143	13.0214382471952	-3.21892	0.00655803	0.0909881722935531	-2.49448	PRKDC	NOT
CHURC1	-0.290703	13.0541843426164	-3.21777	0.00657276614371266	0.0911307555689366	-2.49663	CHURC1	NOT
LIMCH1	0.719338082846271	11.3366667073444	3.21591706319015	0.00659645316679452	0.0913971255260817	-2.50009	LIMCH1	NOT
ACVR1C	-0.545441	6.30778900826188	-3.2127	0.00663785028260037	0.0918558343362068	-2.5061	ACVR1C	NOT
AL590235.2	0.544710644849696	5.19314360092484	3.2126435216932	0.00663855513295017	0.0918558343362068	-2.5062	AL590235.2	NOT
CCDC110	0.476423341809743	6.88422017914122	3.21177753980884	0.00664973766128605	0.0918942413635504	-2.50782	CCDC110	NOT
VDAC1	-0.408456	13.2896929799534	-3.21173	0.00665033	0.0918942413635504	-2.5079	VDAC1	NOT
ADM	0.45927288234507	10.5438712701232	3.21109481485963	0.00665856705018189	0.0919458518362845	-2.50909	ADM	NOT
NCK1	0.247349317766499	12.1133911802714	3.21039834147529	0.00666758632301837	0.0919569731545726	-2.51039	NCK1	NOT
ZNF614	0.466332810602703	9.21293534792465	3.21015531299056	0.00667073639648779	0.0919569731545726	-2.51084	ZNF614	NOT
C5orf66	0.402585131831652	7.94428355575154	3.20998997682045	0.00667288029256606	0.0919569731545726	-2.51115	C5orf66	NOT
AC019129.2	0.492769047859777	5.41938823874474	3.20925880555631	0.00668236957518122	0.0920256465501862	-2.51252	AC019129.2	NOT
LINC00571	0.501045844984027	12.0788571647791	3.2084830872406	0.00669245175160665	0.0920636506257909	-2.51397	LINC00571	NOT
RPS29	-0.470507	17.677852221914	-3.20822	0.00669587	0.0920636506257909	-2.51446	RPS29	NOT
NHSL2	-0.807728	7.68449021493206	-3.20801	0.00669865273612717	0.0920636506257909	-2.51485	NHSL2	NOT
PDZRN3	-1.1593	8.73545189872014	-3.20697	0.00671211207588731	0.0921865937631786	-2.51678	PDZRN3	NOT
VCAM1	-1.11746	6.36424894259794	-3.20636	0.00672013465774453	0.0922291990648117	-2.51793	VCAM1	NOT
MIR548A1HG	0.695967337164921	6.38094224730527	3.20604447734995	0.00672424606607769	0.0922291990648117	-2.51852	MIR548A1HG	NOT
MT1H	-0.663754	10.1336673910543	-3.20416	0.00674897	0.0925062357092549	-2.52204	MT1H	NOT
LINC02068	0.886605931250155	6.66150113777221	3.20186492451486	0.00677909023865234	0.0928085850292934	-2.52632	LINC02068	NOT
TOM1L1	-0.245088	10.7341377625061	-3.20179	0.00678012088643714	0.0928085850292934	-2.52646	TOM1L1	NOT
NFKBIB	0.307232950623643	11.3331998455304	3.19982365298275	0.0068060381626539	0.093078602537566	-2.53013	NFKBIB	NOT
AC010307.4	-0.447728	5.36799415288504	-3.1996	0.00680896206194602	0.093078602537566	-2.53054	AC010307.4	NOT
PTRH2	0.286073987402764	11.6724830383336	3.19922	0.00681406283088628	0.0930860235419335	-2.53126	PTRH2	NOT
SNHG12	0.335934747237168	11.6428833269583	3.19780036181487	0.00683285439140786	0.0931905916731693	-2.5339	SNHG12	NOT
FNIP1	-0.311903	12.7674881685872	-3.19777	0.00683327560208653	0.0931905916731693	-2.53396	FNIP1	NOT
RBM47	0.304102892754667	12.551654623633	3.19747310193738	0.00683720172948633	0.0931905916731693	-2.53451	RBM47	NOT
AC091182.2	0.806863110664289	5.30464860074275	3.19697889363676	0.00684377206018919	0.0931905916731693	-2.53543	AC091182.2	NOT
KIRREL1	0.644027235374129	8.63171352883753	3.19665988885958	0.00684801647103965	0.0931905916731693	-2.53603	KIRREL1	NOT
KLK14	0.540402040293621	5.50962523621547	3.19657881926423	0.0068491	0.0931905916731693	-2.53618	KLK14	NOT
EXTL3	-0.369605	9.63487033528995	-3.19545	0.00686415046045224	0.093230982692242	-2.53829	EXTL3	NOT
RWDD4	-0.263837	10.9895492306122	-3.19534	0.00686557	0.093230982692242	-2.53849	RWDD4	NOT
CCDC24	-0.354384	7.59629250989608	-3.19518	0.00686776468846651	0.093230982692242	-2.53879	CCDC24	NOT
AP2S1	-0.295462	12.9623361360831	-3.19499	0.00687032409302376	0.093230982692242	-2.53915	AP2S1	NOT
GMPPB	-0.387488	8.36263869046035	-3.19424	0.00688030144939614	0.0932537376062037	-2.54054	GMPPB	NOT
PLEKHG4B	-0.713586	6.29244954684614	-3.19418	0.00688113316224595	0.0932537376062037	-2.54066	PLEKHG4B	NOT
LINC01138	0.611367683037741	9.38494557124993	3.19361517846963	0.00688865946727121	0.0932938277851989	-2.54171	LINC01138	NOT
PIEZO2	-0.674973	6.56696548781423	-3.19033	0.00693274332697007	0.0936636165772874	-2.54783	PIEZO2	NOT
AC010168.1	0.644715712563984	9.63987767977894	3.19026939471818	0.00693359947044392	0.0936636165772874	-2.54795	AC010168.1	NOT
LINC02004	0.326751671163851	6.39603346162448	3.18981874536984	0.00693967486280837	0.0936636165772874	-2.54879	LINC02004	NOT
SLC15A1	-1.49856	7.45058567347048	-3.1897	0.00694126977117982	0.0936636165772874	-2.54901	SLC15A1	NOT
ARHGEF26-AS1	0.579211475612121	6.66181763701023	3.18969223715072	0.00694138132908271	0.0936636165772874	-2.54903	ARHGEF26-AS1	NOT
OPA1-AS1	-0.407805	7.6033395580917	-3.18954	0.00694348	0.0936636165772874	-2.54932	OPA1-AS1	NOT
MPHOSPH9	0.308113029168108	9.28537230220589	3.18830070871078	0.00696018	0.0938268925248246	-2.55162	MPHOSPH9	NOT
AC011043.1	-0.516142	6.87591289186092	-3.18689	0.00697924940007895	0.0939458580866285	-2.55425	AC011043.1	NOT
TAGLN3	-0.732802	5.53919418479608	-3.18676	0.00698107523292626	0.0939458580866285	-2.5545	TAGLN3	NOT
OPN3	-0.403896	8.22988396443724	-3.18663	0.0069828	0.0939458580866285	-2.55474	OPN3	NOT
PRMT5-AS1	0.520978398386733	6.97687877990599	3.18594778973971	0.00699208040041172	0.0940087281221912	-2.55601	PRMT5-AS1	NOT
ATP9A	-0.379076	9.3856629022716	-3.18516	0.00700276420411048	0.0940428084364573	-2.55748	ATP9A	NOT
AC090912.2	-0.703219	5.82425085888805	-3.18508	0.00700382	0.0940428084364573	-2.55762	AC090912.2	NOT
ZNF841	0.450388211124454	8.06008891359875	3.18366606501499	0.00702315573963923	0.0942404137126491	-2.56027	ZNF841	NOT
NLGN3	0.524001484402544	6.27136625494412	3.17983033328546	0.00707570669303899	0.0947619987788632	-2.56742	NLGN3	NOT
ATP1A3	0.842881745819272	5.65142551048172	3.17982345731791	0.00707580124816506	0.0947619987788632	-2.56743	ATP1A3	NOT
AL355353.1	0.364223345530272	7.05114418974081	3.17916121110578	0.00708491406895576	0.0947619987788632	-2.56867	AL355353.1	NOT
MAGEF1	-0.530448	9.3975112455236	-3.17913	0.00708536684625705	0.0947619987788632	-2.56873	MAGEF1	NOT
AC092171.5	-0.373078	6.07410101745632	-3.17882	0.00708962078670571	0.0947619987788632	-2.56931	AC092171.5	NOT
PHLDA1	0.830589942768098	9.86998082801272	3.17880169854477	0.00708986603996	0.0947619987788632	-2.56934	PHLDA1	NOT
SDR42E1	-0.320626	9.11028603094812	-3.17612	0.00712696314545867	0.0951192791531421	-2.57435	SDR42E1	NOT
CGAS	-0.500423	7.28860375121702	-3.17602	0.00712826802258954	0.0951192791531421	-2.57452	CGAS	NOT
AC005837.1	0.52812288906434	5.96736979132866	3.17585611560761	0.00713056927892379	0.0951192791531421	-2.57483	AC005837.1	NOT
CEP152	-0.301784	8.85199794311904	-3.17347	0.00716366	0.0954781724690707	-2.57927	CEP152	NOT
AL357140.4	-0.442392	5.98206999552367	-3.17325	0.00716682360060155	0.0954781724690707	-2.5797	AL357140.4	NOT
RDH10-AS1	-0.44842	7.97455638368626	-3.17213	0.00718237857997343	0.0956230232977818	-2.58178	RDH10-AS1	NOT
VMA21	-0.252404	11.120630086714	-3.17116	0.00719595635215329	0.0957413788794962	-2.58359	VMA21	NOT
AC092384.2	0.411207767783528	5.86554667602648	3.17081046214017	0.00720083511264018	0.0957439163446943	-2.58424	AC092384.2	NOT
GNA14	0.730071056047091	5.96673008181545	3.16958402348704	0.00721801870720201	0.0959099518914682	-2.58652	GNA14	NOT
AC023154.1	-0.355907	5.36146812460473	-3.16905	0.00722549	0.0959467570983078	-2.58752	AC023154.1	NOT
TMEM51-AS1	0.759256174564058	7.16747723128053	3.16837889811951	0.00723494356207525	0.0959720821188295	-2.58877	TMEM51-AS1	NOT
TMEM45A	-0.692318	13.3373212452083	-3.16825	0.00723679216878017	0.0959720821188295	-2.58902	TMEM45A	NOT
YIPF5	-0.266674	10.8503611940814	-3.16743	0.00724824289460969	0.096053083354485	-2.59053	YIPF5	NOT
PNRC2	0.340580656484217	13.0953901818001	3.1671455044971	0.00725230644531243	0.096053083354485	-2.59107	PNRC2	NOT
AL592429.2	0.328721822884174	7.00096950491624	3.16672737354305	0.0072582	0.0960602494492061	-2.59185	AL592429.2	NOT
CHIT1	0.654690032177237	5.9970303937117	3.16644015481291	0.00726225	0.0960602494492061	-2.59239	CHIT1	NOT
AC010173.1	0.525748971342517	6.10806916323598	3.16575610152231	0.00727192	0.096125778153531	-2.59366	AC010173.1	NOT
CRISPLD2	-0.518326	11.033411592124	-3.16413	0.00729487771485596	0.0962683055292288	-2.59668	CRISPLD2	NOT
FGD6	0.389277650849603	12.6997642648856	3.16397461461905	0.00729713527307726	0.0962683055292288	-2.59698	FGD6	NOT
EXO1	-0.331211	7.20017263883097	-3.16367	0.0073015260582984	0.0962683055292288	-2.59756	EXO1	NOT
PLEKHD1	0.37466859178153	5.96763073883333	3.16366322777351	0.00730155242935785	0.0962683055292288	-2.59756	PLEKHD1	NOT
MRPL55	-0.348964	11.1778256336422	-3.16178	0.0073283872622778	0.0965597761661287	-2.60108	MRPL55	NOT
NOP16	0.335393127599485	12.2039779082081	3.16108365848441	0.00733824751404769	0.0966273558861354	-2.60237	NOP16	NOT
MIR155HG	0.780005065070646	6.56650122060529	3.15971585299404	0.00735777954242815	0.0967250473118502	-2.60492	MIR155HG	NOT
AC114737.1	-0.483249	6.01685679975813	-3.15971	0.00735783	0.0967250473118502	-2.60492	AC114737.1	NOT
RABGAP1L-DT	0.493012749063555	6.07119478685694	3.15956933814488	0.00735987482361138	0.0967250473118502	-2.60519	RABGAP1L-DT	NOT
RBPMS	-0.398589	8.49513008080928	-3.15872	0.00737199416970791	0.0968220173170063	-2.60677	RBPMS	NOT
PPP2R1B	0.292684787158953	10.5813319155377	3.15660899602816	0.00740233791508514	0.0971580637787814	-2.61071	PPP2R1B	NOT
NISCH	0.307271650017334	10.5533561447111	3.1548433905389	0.00742778	0.0973765103087592	-2.614	NISCH	NOT
AC010422.2	0.56897180517853	6.81482661318515	3.15460832171965	0.00743117390915241	0.0973765103087592	-2.61444	AC010422.2	NOT
TMEM151B	0.466171066641082	5.7129391251771	3.15390204550181	0.00744138031215398	0.0973765103087592	-2.61575	TMEM151B	NOT
CFLAR-AS1	0.460271697976282	8.00747697881617	3.15388197399545	0.00744167056995397	0.0973765103087592	-2.61579	CFLAR-AS1	NOT
GATD3B	-1.01473	8.57203984019099	-3.15366	0.00744482054599374	0.0973765103087592	-2.61619	GATD3B	NOT
TMEM53	-0.355312	7.57363197105329	-3.15347	0.007447588948846	0.0973765103087592	-2.61655	TMEM53	NOT
KCTD11	-0.419853	8.14158531564574	-3.15187	0.00747082344396319	0.0976178037082919	-2.61954	KCTD11	NOT
NAP1L5	0.287235528431803	7.0127405481477	3.15125522580292	0.0074797541052341	0.0976720064521714	-2.62068	NAP1L5	NOT
LINC02035	-0.394838	7.89016765065401	-3.15072	0.00748753853614029	0.0977111818042129	-2.62168	LINC02035	NOT
SCARA5	0.362752689933173	5.39707090083895	3.15034058116143	0.00749306054214942	0.0977208016936894	-2.62239	SCARA5	NOT
ABCA4	-0.597131	6.80510591105567	-3.14814	0.00752517425653112	0.0980769839445661	-2.62649	ABCA4	NOT
AL390195.1	0.43174141902961	7.11774281853648	3.14683518766497	0.00754427677672785	0.0982632427366791	-2.62892	AL390195.1	NOT
PAWR	0.314183162107561	13.455487876709	3.14634579259979	0.00755145490470765	0.0982675415839871	-2.62983	PAWR	NOT
BX470102.2	0.392755722932126	10.0381576276167	3.14615671139393	0.00755423004881065	0.0982675415839871	-2.63018	BX470102.2	NOT
LGALSL-DT	0.354908433152184	10.713997852097	3.14442130120668	0.00757975	0.098536726848393	-2.63341	LGALSL-DT	NOT
AL358472.3	0.481641770086303	5.29799067711508	3.14358274922632	0.00759210941658362	0.0986346377957299	-2.63497	AL358472.3	NOT
AC106707.1	-0.468606	7.2374565379445	-3.14146	0.00762351932300974	0.0989649720881371	-2.63893	AC106707.1	NOT
LINC02336	-0.281366	4.98035342999692	-3.14121	0.00762722744291866	0.0989649720881371	-2.6394	LINC02336	NOT
FOXC1	-1.03493	9.28868666254333	-3.14048	0.00763806588898596	0.0990426791433398	-2.64076	FOXC1	NOT
ARPC1B	-0.415028	10.3731565971903	-3.13896	0.00766059879651687	0.0992718332622234	-2.64358	ARPC1B	NOT
CNTF	-0.573492	5.50501281528513	-3.13862	0.00766563504828616	0.0992741056380142	-2.64421	CNTF	NOT
AC026367.1	0.479812598484838	5.92334106466598	3.13712434532351	0.00768798968452695	0.0995005154164093	-2.647	AC026367.1	NOT
SRPK3	0.426937147259973	5.59833973139749	3.13602923373432	0.00770436681846831	0.0996493245937798	-2.64904	SRPK3	NOT
GJB5	-0.355906	11.1705493762302	-3.13506	0.00771895	0.0997097969221033	-2.65085	GJB5	NOT
RBIS	-0.337997	13.0259685941315	-3.13488	0.00772158497478574	0.0997097969221033	-2.65118	RBIS	NOT
RIMS3	-0.507345	6.48446292870311	-3.1342	0.00773174	0.0997097969221033	-2.65244	RIMS3	NOT
IRS1	-0.982099	9.33965626373186	-3.1341	0.00773325689468752	0.0997097969221033	-2.65263	IRS1	NOT
CYB561D2.1	0.390610119665276	7.31096509899846	3.13379172026172	0.00773793651946096	0.0997097969221033	-2.65321	CYB561D2.1	NOT
TNNI3K	-0.293191	8.5165785405534	-3.13377	0.00773833560796816	0.0997097969221033	-2.65326	TNNI3K	NOT
AL049840.4	-0.442271	7.28019482666357	-3.13324	0.00774629825118821	0.0997494635460383	-2.65424	AL049840.4	NOT
AC130324.3	-0.246267	5.54676488119285	-3.13105	0.00777928134544317	0.100111066741012	-2.65831	AC130324.3	NOT
AC005696.4	0.535984396654029	5.45659979000249	3.13061996445206	0.00778577279245165	0.10013150991199	-2.65911	AC005696.4	NOT
CALD1	0.449636602714618	12.9761595574671	3.12880809920784	0.0078132314415622	0.100421413298316	-2.66248	CALD1	NOT
FZD8	-0.261006	7.74068667863557	-3.12838	0.00781967031545807	0.100440960284654	-2.66327	FZD8	NOT
GABARAPL1	0.723882035213979	10.3659311275187	3.12789213154548	0.00782714955856745	0.100470011470754	-2.66419	GABARAPL1	NOT
TMEM246-AS1	-0.50402	5.69104339044229	-3.12759	0.00783177095732461	0.100470011470754	-2.66476	TMEM246-AS1	NOT
TMEM80	0.406226001251893	9.49266623837418	3.12668221708519	0.00784557	0.100583878586617	-2.66644	TMEM80	NOT
PIR	-0.417369	9.85095660841229	-3.12556	0.00786266563750652	0.100660266485891	-2.66853	PIR	NOT
AL355312.4	-0.403444	5.33116581876821	-3.1255	0.00786354	0.100660266485891	-2.66863	AL355312.4	NOT
PANX2	0.806709287247577	6.06246571069423	3.12532318376303	0.00786631666804498	0.100660266485891	-2.66897	PANX2	NOT
SUPV3L1	0.306797020040767	10.9703078292583	3.12333465953574	0.00789676849388448	0.100748716469889	-2.67267	SUPV3L1	NOT
TXNRD1	0.894246447536087	14.2903263350482	3.12314613208092	0.00789966165189634	0.100748716469889	-2.67302	TXNRD1	NOT
AC010632.1	0.275167566697247	5.67496392496863	3.12311242585498	0.00790017902174053	0.100748716469889	-2.67309	AC010632.1	NOT
RUVBL1	-0.371951	10.7977124788542	-3.12299	0.00790207063952245	0.100748716469889	-2.67332	RUVBL1	NOT
LRRC59	0.328564769657069	11.0696548159644	3.12298366985917	0.00790216	0.100748716469889	-2.67333	LRRC59	NOT
NPL	0.395781881340794	9.90595968292639	3.12248261150537	0.0079098524971576	0.100748716469889	-2.67426	NPL	NOT
JADE3	0.478795358020436	9.82536632543758	3.12242336768373	0.00791076304490435	0.100748716469889	-2.67437	JADE3	NOT
DNTTIP2	0.482050507615597	12.5217651064556	3.12229778119891	0.00791269	0.100748716469889	-2.6746	DNTTIP2	NOT
AC092100.1	0.365183346558124	5.25187280281515	3.12183329233469	0.00791983790929694	0.100776853346773	-2.67547	AC092100.1	NOT
AC011468.3	-0.405715	6.89807646486051	-3.12056	0.00793945711812061	0.100963594472838	-2.67784	AC011468.3	NOT
CTHRC1	-0.468963	6.69298437577797	-3.11992	0.00794928659916415	0.101025687750298	-2.67902	CTHRC1	NOT
PSTPIP1	0.858447426986434	7.32969982982925	3.11824526995721	0.00797524241978525	0.101292522350295	-2.68214	PSTPIP1	NOT
AC125793.1	-0.722954	7.22265251002147	-3.11727	0.00799031192339474	0.10139457928891	-2.68395	AC125793.1	NOT
TBC1D8B	0.434615466957794	7.36972709791644	3.11708718607095	0.00799320729839619	0.10139457928891	-2.6843	TBC1D8B	NOT
ATP6V0E2-AS1	0.489568957393042	5.38737618064921	3.1158651401497	0.00801220811280523	0.101572517869535	-2.68657	ATP6V0E2-AS1	NOT
TRIM58	-0.626891	5.82321611894629	-3.11534	0.00802042970914621	0.101604690611057	-2.68755	TRIM58	NOT
GTF3A	-0.470302	11.687348940578	-3.11462	0.00803159729160597	0.101604690611057	-2.68889	GTF3A	NOT
ZBTB22	0.37655335873646	9.05561664823248	3.11461976973297	0.00803161787776524	0.101604690611057	-2.68889	ZBTB22	NOT
ZG16B	-0.494163	10.2249280577854	-3.1144	0.00803506243611414	0.101604690611057	-2.6893	ZG16B	NOT
NDUFS8	-0.360161	12.412817028837	-3.11411	0.00803962101686666	0.101604690611057	-2.68984	NDUFS8	NOT
AC083855.2	-0.505997	9.45636912228542	-3.11327	0.00805274729543618	0.101707642557015	-2.69141	AC083855.2	NOT
NGDN	0.317916888695539	11.645309585436	3.1127535501075	0.00806079	0.101707790029754	-2.69236	NGDN	NOT
GALNT6	-0.516161	9.05103872800502	-3.11263	0.00806271909406906	0.101707790029754	-2.69259	GALNT6	NOT
TTYH1	0.553609148689703	6.00573805086705	3.11227216655606	0.00806833398826002	0.101715793235947	-2.69326	TTYH1	NOT
PPP5D1	0.371762890668965	7.50436481772622	3.11171821206531	0.00807702209275802	0.101762505984206	-2.69429	PPP5D1	NOT
ZNF703	0.778589797356334	11.8710159241821	3.11074213787095	0.00809235331380172	0.101892806244003	-2.6961	ZNF703	NOT
ARHGAP1	-0.233303	10.296126485086	-3.10986	0.00810629065433736	0.102005406058861	-2.69775	ARHGAP1	NOT
PYROXD1	-0.384316	10.6018426066027	-3.10876	0.00812356966070841	0.102140106170057	-2.69979	PYROXD1	NOT
MRPS18C	-0.242292	11.9464072073508	-3.10854	0.00812699762651633	0.102140106170057	-2.70019	MRPS18C	NOT
DNTTIP1	-0.374781	10.2496469250364	-3.10807	0.00813449527055641	0.102171461814621	-2.70108	DNTTIP1	NOT
MCM5	-0.29668	9.72025888483475	-3.10752	0.00814321	0.102200162922345	-2.7021	MCM5	NOT
SLC35B1	-0.331258	10.251514531591	-3.10658	0.00815810447233263	0.102200162922345	-2.70385	SLC35B1	NOT
DENND2A	0.397196639134622	6.65933239747822	3.1059239537683	0.00816845833569462	0.102200162922345	-2.70506	DENND2A	NOT
TTC38	0.625498891915326	9.48967958837106	3.10573341277701	0.00817148260886604	0.102200162922345	-2.70542	TTC38	NOT
CPT2	-0.394045	8.40618271085982	-3.10548	0.00817550902222185	0.102200162922345	-2.70589	CPT2	NOT
RAET1L	0.620384189562881	8.70362874479819	3.10541007428234	0.00817661720018616	0.102200162922345	-2.70602	RAET1L	NOT
AHR	-0.268938	12.5967714869774	-3.10523	0.00817954469380235	0.102200162922345	-2.70636	AHR	NOT
VPS13D	-0.210095	12.9636985845514	-3.10485	0.00818553	0.102200162922345	-2.70706	VPS13D	NOT
WASF1	0.472431153700109	9.43180951548382	3.10478626116991	0.00818653	0.102200162922345	-2.70718	WASF1	NOT
TEAD2	0.44024357375763	6.43617104260691	3.10476804886906	0.00818682204088316	0.102200162922345	-2.70721	TEAD2	NOT
NDUFB10	-0.285047	13.1286927476862	-3.10344	0.00820789344015259	0.10228770406787	-2.70968	NDUFB10	NOT
LCN2	-1.55142	6.23592516404885	-3.10314	0.00821271	0.10228770406787	-2.71024	LCN2	NOT
ZCCHC9	-0.33741	10.1375363147017	-3.10308	0.00821371	0.10228770406787	-2.71035	ZCCHC9	NOT
AP000331.1	-0.859446	8.26148074476402	-3.10307	0.00821386841655519	0.10228770406787	-2.71037	AP000331.1	NOT
AC011921.1	0.394598986875244	6.36005324193126	3.1025626781594	0.00822197257690781	0.102326231528451	-2.71132	AC011921.1	NOT
THSD4	0.520158972619734	12.209541506004	3.10134870135423	0.00824138575745628	0.1024311511407	-2.71357	THSD4	NOT
AC093510.1	0.42892376295299	5.35308933718854	3.10106979724034	0.00824585226555819	0.1024311511407	-2.71409	AC093510.1	NOT
NXT1	0.396087452745538	11.9418144500697	3.10085643248325	0.00824927	0.1024311511407	-2.71449	NXT1	NOT
POC5	-0.294304	9.08934013093154	-3.10051	0.00825479006646749	0.1024311511407	-2.71513	POC5	NOT
COX6B1	-0.389139	13.9590885842619	-3.10025	0.00825903013271042	0.1024311511407	-2.71562	COX6B1	NOT
HLA-C	0.366096234480036	14.6607714999127	3.0996734730269	0.00826825	0.1024311511407	-2.71669	HLA-C	NOT
GNAI1	0.325029123827395	13.7533969682763	3.09961582799762	0.00826918	0.1024311511407	-2.7168	GNAI1	NOT
EML2	0.318779704275546	10.9486854033774	3.09953174169865	0.00827052677035764	0.1024311511407	-2.71695	EML2	NOT
PEA15	0.335754679267406	10.9741470031511	3.09879934370606	0.00828230220442886	0.102514822982455	-2.71831	PEA15	NOT
VPS35	-0.257158	12.2316010365151	-3.09739	0.00830505948395534	0.102734239758219	-2.72094	VPS35	NOT
BYSL	0.360160885618287	10.5298351075621	3.0960317394752	0.0083269504035153	0.10294268044249	-2.72346	BYSL	NOT
PECR	-0.285398	7.64368119639134	-3.09532	0.00833843908856899	0.103022348158406	-2.72478	PECR	NOT
AL137802.2	-0.262066	6.06506383538344	-3.09436	0.00835398199916761	0.103094493575257	-2.72656	AL137802.2	NOT
TMEM241	-0.625709	10.2599037748235	-3.09385	0.00836227156061141	0.103094493575257	-2.72751	TMEM241	NOT
LYPD6B	-0.443367	12.8108238689061	-3.09334	0.00837061748203677	0.103094493575257	-2.72846	LYPD6B	NOT
AC092683.1	0.430814492546991	9.59020669362608	3.09310868760419	0.00837437	0.103094493575257	-2.72889	AC092683.1	NOT
SCN1B	-0.479266	5.47734547596865	-3.09291	0.0083776	0.103094493575257	-2.72926	SCN1B	NOT
AC074050.4	0.348495855724723	5.66227631546357	3.0928252529703	0.00837897849115521	0.103094493575257	-2.72942	AC074050.4	NOT
NDRG2	-0.290719	10.782152413393	-3.09274	0.00838033073521046	0.103094493575257	-2.72957	NDRG2	NOT
PCDH17	0.726295892225004	6.18803315451327	3.09247617468539	0.00838466208825847	0.103094493575257	-2.73007	PCDH17	NOT
AC105180.2	-0.383052	6.04756322468006	-3.09216	0.0083898108976096	0.10309573282905	-2.73066	AC105180.2	NOT
IL1RL1	1.36260849656006	6.77000388990092	3.09165322501517	0.00839807631876562	0.103135245134185	-2.7316	IL1RL1	NOT
AC084724.1	0.443786557166237	6.39902964372094	3.09124035591601	0.00840481	0.1031559618301	-2.73237	AC084724.1	NOT
SOCS5	-0.327085	9.15322604655079	-3.09068	0.00841394	0.103205888558806	-2.7334	SOCS5	NOT
AC015914.1	-0.634574	6.44926476696764	-3.09007	0.0084240116571039	0.103267461028231	-2.73455	AC015914.1	NOT
LINC00159	0.298933604563282	6.23007660575047	3.0891848633794	0.00843843929682195	0.103363637715263	-2.73619	LINC00159	NOT
USP54	0.330716256539008	10.4336671561709	3.08821965368196	0.00845427498374301	0.103363637715263	-2.73798	USP54	NOT
SERP1	0.291349231918321	13.7070821464392	3.08809447123272	0.0084563309512751	0.103363637715263	-2.73821	SERP1	NOT
OSBPL5	-0.357472	10.2788134707008	-3.08795	0.00845864437597346	0.103363637715263	-2.73847	OSBPL5	NOT
POLD3	-0.346465	10.1693411453385	-3.0878	0.00846122357271836	0.103363637715263	-2.73877	POLD3	NOT
IDH2-DT	0.463335482386841	6.28247751970216	3.08774	0.00846222407383439	0.103363637715263	-2.73888	IDH2-DT	NOT
COX14	-0.341289	12.0050592362272	-3.0873	0.0084693706232447	0.103389095181426	-2.73969	COX14	NOT
DLX5	0.669829149253685	10.6332213379295	3.08698727810016	0.0084745369070063	0.103390362754952	-2.74027	DLX5	NOT
SPRY4	0.545702153083373	5.97897489364898	3.08638577178898	0.0084844440246785	0.103409127594158	-2.74139	SPRY4	NOT
NXNL2	0.469675696399523	5.30589106066157	3.08627912672455	0.0084862	0.103409127594158	-2.74159	NXNL2	NOT
AC116565.1	0.579453370592194	8.53435561324447	3.08575130391681	0.00849491	0.103451886870436	-2.74257	AC116565.1	NOT
CTXN1	-0.766858	7.46646371254507	-3.08545	0.00849984165737608	0.103451886870436	-2.74312	CTXN1	NOT
AL358075.2	0.628336092512744	5.23894496382806	3.08469036046693	0.00851243037551757	0.103543398188919	-2.74454	AL358075.2	NOT
HULC	0.423299727364599	10.7474395156861	3.08397173461787	0.0085243205124788	0.103626308229973	-2.74587	HULC	NOT
AC018521.5	-0.322878	9.49046280564632	-3.08276	0.00854439556894284	0.103725644747386	-2.74812	AC018521.5	NOT
SYT5	-0.47956	5.66870760292737	-3.08271	0.00854530676161457	0.103725644747386	-2.74823	SYT5	NOT
ZFPM2	-0.943517	10.4902939648793	-3.08248	0.00854907	0.103725644747386	-2.74865	ZFPM2	NOT
HSD17B8	-0.288593	10.8467767766759	-3.08225	0.00855280741098748	0.103725644747386	-2.74906	HSD17B8	NOT
ARHGEF17	0.336145361176235	6.97872	3.08157822873086	0.00856404192519113	0.103800254147287	-2.75032	ARHGEF17	NOT
DGKG	0.319949368637316	6.72708499986935	3.0802328091057	0.00858645060960303	0.104001850095625	-2.75282	DGKG	NOT
IL22RA2	0.549128477192274	5.68114993074331	3.07996851732667	0.0085908593796856	0.104001850095625	-2.75331	IL22RA2	NOT
SUSD2	-0.707894	7.45234127731159	-3.07958	0.00859736262553905	0.104018919965275	-2.75404	SUSD2	NOT
SEC24A	0.409892670335532	11.2021093349326	3.0791569391802	0.00860441175791713	0.104042570356389	-2.75482	SEC24A	NOT
AHI1	-0.371601	11.9800970413795	-3.07876	0.00861112655174693	0.10405816841832	-2.75557	AHI1	NOT
LINC01150	0.551617674577694	4.99619464519344	3.07803458687576	0.00862318873494275	0.10405816841832	-2.7569	LINC01150	NOT
AC020765.2	0.444085030585911	7.17280257389728	3.07783691464616	0.0086265	0.10405816841832	-2.75727	AC020765.2	NOT
EMILIN3	-1.34652	5.9304755956422	-3.07766	0.0086294380896931	0.10405816841832	-2.7576	EMILIN3	NOT
LYPD5	0.732996748415052	8.28101997741935	3.0772820307807	0.00863580183287495	0.10405816841832	-2.7583	LYPD5	NOT
CHCHD1	-0.394123	11.6302977222182	-3.07715	0.0086379619849031	0.10405816841832	-2.75854	CHCHD1	NOT
PCOTH	-0.486919	9.61853880487282	-3.07695	0.00864136775387896	0.10405816841832	-2.75892	PCOTH	NOT
RAB11FIP2	-0.24578	9.58631004505919	-3.07659	0.00864747048014769	0.104070294411347	-2.75959	RAB11FIP2	NOT
ADSS	-0.450816	12.3096607635494	-3.07564	0.00866346110418528	0.104201334588207	-2.76136	ADSS	NOT
MYOF	0.383414939594312	13.258132191868	3.07508651257057	0.00867270441484726	0.104238879578398	-2.76238	MYOF	NOT
ACAP1	-0.369566	8.3257398385901	-3.07457	0.00868140270395316	0.104238879578398	-2.76334	ACAP1	NOT
AC103858.3	-0.672589	7.04726756002669	-3.07448	0.00868291224001241	0.104238879578398	-2.76351	AC103858.3	NOT
AL132857.1	0.300267210220411	5.9670772816519	3.0738127733844	0.00869418544123376	0.104238879578398	-2.76475	AL132857.1	NOT
RBM4	0.213973471841449	12.6521	3.07369178457669	0.00869622861133608	0.104238879578398	-2.76497	RBM4	NOT
ELL2	0.438411417575649	14.0551955803416	3.07363388060117	0.0086972066200651	0.104238879578398	-2.76508	ELL2	NOT
ZNF215	-0.880451	5.86291	-3.07255	0.00871560319935351	0.10439810213513	-2.7671	ZNF215	NOT
PRDM11	0.36297774628239	8.32215416701571	3.07218401923419	0.0087217307300886	0.104410261840914	-2.76777	PRDM11	NOT
SYTL2	-0.65848	9.12701554935482	-3.07166	0.00873066660438685	0.104440220989536	-2.76875	SYTL2	NOT
PIK3CB	0.370383051855534	12.1568360326856	3.07137101946329	0.00873551253200909	0.104440220989536	-2.76928	PIK3CB	NOT
SLCO2B1	-0.706327	7.03248189760929	-3.07084	0.00874454288008745	0.104440220989536	-2.77027	SLCO2B1	NOT
CHCHD5	-0.404221	11.4097449917778	-3.07071	0.00874665	0.104440220989536	-2.7705	CHCHD5	NOT
C5orf66-AS2	0.569303835652978	6.66315665187194	3.07028108342851	0.00875402287849135	0.104440220989536	-2.7713	C5orf66-AS2	NOT
ZNF324	0.384594033798781	9.13218217718638	3.06996333194213	0.00875942657921569	0.104440220989536	-2.77189	ZNF324	NOT
EDEM1	-0.306535	10.120586049088	-3.06993	0.00876003028717988	0.104440220989536	-2.77196	EDEM1	NOT
HTATIP2	-0.389078	11.1207541355128	-3.06945	0.00876814397546526	0.104475965233913	-2.77285	HTATIP2	NOT
SMCO2	-0.245198	5.1780304116087	-3.06914	0.00877347199310609	0.104478494761053	-2.77343	SMCO2	NOT
ZNF439	0.332065445520328	8.36163793458118	3.06834577828237	0.00878698624705919	0.10457844995553	-2.7749	ZNF439	NOT
EPB41L4A-DT	0.440270028541683	6.29203077742587	3.06787255476275	0.00879506525441067	0.104613638725002	-2.77578	EPB41L4A-DT	NOT
AC021151.1	0.607008397077157	5.33769526774026	3.06740755967297	0.00880301097664766	0.104647202081534	-2.77664	AC021151.1	NOT
SUSD4	-0.97807	9.35146171735942	-3.06682	0.00881310303487016	0.104690406199824	-2.77774	SUSD4	NOT
NPIPB6	0.617932657518148	5.8596374731538	3.06648812516225	0.00881874305975326	0.104690406199824	-2.77835	NPIPB6	NOT
FNDC4	-0.6084	5.94872595754896	-3.06603	0.00882656772897206	0.104690406199824	-2.7792	FNDC4	NOT
CCNK	0.285654878467021	12.1750469565272	3.06599747846539	0.00882714975645578	0.104690406199824	-2.77926	CCNK	NOT
NDUFB8	-0.259065	13.2137994366547	-3.06458	0.00885153127839338	0.104918643818124	-2.7819	NDUFB8	NOT
NDUFB4	-0.295169	13.6027267424283	-3.06394	0.00886247424505634	0.104987419667509	-2.78308	NDUFB4	NOT
AC010359.3	0.276026007285934	8.08966454085413	3.06330544961525	0.00887341669521403	0.105056109661656	-2.78426	AC010359.3	NOT
GJB3	-0.293565	11.9530792641146	-3.06217	0.00889306518913646	0.105193674523825	-2.78637	GJB3	NOT
AC097375.1	-0.661242	7.59184468550868	-3.06203	0.00889533740893336	0.105193674523825	-2.78661	AC097375.1	NOT
IFNK	1.70934	6.14865855506257	3.06075751139939	0.00891743	0.105339492329937	-2.78899	IFNK	NOT
NDUFB6	-0.336995	12.2219655338429	-3.06054	0.00892123	0.105339492329937	-2.78939	NDUFB6	NOT
AC126773.3	0.455202957765357	5.05792107713833	3.06042772798406	0.00892314164083589	0.105339492329937	-2.7896	AC126773.3	NOT
MROH8	0.444608834401643	7.83440924047308	3.05948434896127	0.00893950274342522	0.105354938428175	-2.79135	MROH8	NOT
GALNT13	0.471720811464539	6.79593497891648	3.05937927361868	0.00894132691823214	0.105354938428175	-2.79154	GALNT13	NOT
TMEM41A	0.314842454216233	11.1982155977712	3.05937406009277	0.00894141743799119	0.105354938428175	-2.79155	TMEM41A	NOT
SOAT1	0.540858083433328	7.37376207621808	3.05916289108859	0.00894508462196813	0.105354938428175	-2.79195	SOAT1	NOT
MPP5	0.353145758752161	11.3079366157397	3.0583890982784	0.0089585351698471	0.105413176194095	-2.79338	MPP5	NOT
PSMA4	-0.256403	12.6869489708157	-3.05783	0.00896830983453914	0.105413176194095	-2.79442	PSMA4	NOT
TUBA1C	0.353475684061637	14.4829682915656	3.05762789413367	0.00897178650395867	0.105413176194095	-2.79479	TUBA1C	NOT
AL442071.1	0.306632026680757	8.06018804018788	3.05738320474067	0.00897605	0.105413176194095	-2.79525	AL442071.1	NOT
DCHS2	0.766051624812193	5.37142077896149	3.05714992905179	0.00898011705651547	0.105413176194095	-2.79568	DCHS2	NOT
AC004951.1	0.376283794490078	8.57013280021288	3.05709939829942	0.008981	0.105413176194095	-2.79578	AC004951.1	NOT
AC099343.3	0.279453008114682	8.0549032251833	3.05646643495136	0.00899204317308095	0.105482192833907	-2.79695	AC099343.3	NOT
DENND6A-DT	0.421423960487642	5.85602326847925	3.05481817852658	0.00902086796004493	0.10572547858441	-2.80001	DENND6A-DT	NOT
LPAR3	-0.407024	9.05206484540202	-3.05469	0.0090231361294926	0.10572547858441	-2.80025	LPAR3	NOT
AC069287.2	-0.579286	5.08090048651528	-3.05385	0.00903781642054623	0.105778336234165	-2.8018	AC069287.2	NOT
MNX1	-0.33184	4.97410438995413	-3.05384	0.00903800600933349	0.105778336234165	-2.80182	MNX1	NOT
CHST12	0.24880657873382	9.86069687954983	3.05347392695233	0.00904444424973286	0.1057930612327	-2.8025	CHST12	NOT
LENG8	0.372728770039181	10.8927053277957	3.0530478882579	0.00905192913956337	0.105797993533744	-2.80329	LENG8	NOT
AC079209.2	-0.335169	5.06146365195873	-3.05284	0.00905563665317903	0.105797993533744	-2.80369	AC079209.2	NOT
MMP24OS	0.311304002367844	11.5618488989162	3.05256575644455	0.00906040692799873	0.105797993533744	-2.80419	MMP24OS	NOT
ZNF226	-0.245855	9.39649274225419	-3.05227	0.00906568	0.105799030271441	-2.80474	ZNF226	NOT
TNC	-1.12054	10.6643936916937	-3.05172	0.00907528327938051	0.10585066271547	-2.80576	TNC	NOT
COX7C	-0.426429	14.7621884490095	-3.05066	0.00909393994567681	0.106007725748035	-2.80772	COX7C	NOT
LAP3	-0.279795	11.5381447544326	-3.04804	0.00914038361794854	0.106464734569411	-2.81259	LAP3	NOT
SHROOM4	0.40514977536132	7.98312588333729	3.04764121577429	0.0091474528890724	0.106464734569411	-2.81332	SHROOM4	NOT
WDHD1	-0.224196	9.41179302153268	-3.04751	0.00914971938703139	0.106464734569411	-2.81356	WDHD1	NOT
AL359541.1	0.437203694386984	5.99473898215397	3.04727289127024	0.00915399666571441	0.106464734569411	-2.81401	AL359541.1	NOT
RCAN3AS	0.472963368736418	8.0143850221518	3.04645830994775	0.00916848530715178	0.106572552890131	-2.81552	RCAN3AS	NOT
MPP7-DT	0.390878644701156	5.89846778726604	3.04469523021369	0.0091999225634554	0.106713276292388	-2.81879	MPP7-DT	NOT
NASP	0.244682764555542	13.1935998224987	3.04457786999009	0.00920201899519718	0.106713276292388	-2.81901	NASP	NOT
FP700111.1	-0.484388	5.04432004189248	-3.04449	0.0092035666428155	0.106713276292388	-2.81917	FP700111.1	NOT
DEPDC7	0.666709386294599	8.07178739681684	3.04449058335956	0.00920357852330874	0.106713276292388	-2.81917	DEPDC7	NOT
AC009432.2	-0.586253	5.2503392127038	-3.0441	0.00921057794852483	0.106713276292388	-2.8199	AC009432.2	NOT
CD248	0.901564343173884	6.98276904287797	3.04392409359795	0.00921370623385948	0.106713276292388	-2.82022	CD248	NOT
AC211476.6	-0.269294	5.7846572258507	-3.04373	0.00921717	0.106713276292388	-2.82058	AC211476.6	NOT
LHX2	-0.484034	5.77021427613357	-3.04295	0.00923107977123353	0.106813791596545	-2.82202	LHX2	NOT
TNFRSF6B	-0.762841	6.95892180503155	-3.04262	0.00923704920411009	0.106822341956705	-2.82264	TNFRSF6B	NOT
FECH	-0.328881	8.58964712904478	-3.04059	0.00927359060584318	0.107184233697303	-2.82641	FECH	NOT
TCTA	0.33053808988106	8.81281685399461	3.03999174078981	0.00928431	0.107247486855856	-2.82751	TCTA	NOT
ATP5PO	-0.309898	13.3894909994626	-3.03952	0.0092928	0.107284810356244	-2.82838	ATP5PO	NOT
CEP131	0.298173518461298	7.73205890133549	3.03861730334867	0.00930912014202841	0.107412520147258	-2.83006	CEP131	NOT
CARMIL1	0.532695645214364	12.4344400934463	3.03810515098994	0.00931838017827395	0.107458655212247	-2.83101	CARMIL1	NOT
AC092567.1	-0.702615	7.26656991229333	-3.03752	0.00932898474453476	0.107460385867426	-2.8321	AC092567.1	NOT
AL451050.2	0.417800755920673	5.65387426106629	3.03752	0.00932905372094927	0.107460385867426	-2.8321	AL451050.2	NOT
UBE2D1	0.352783174309057	11.593	3.03452951027422	0.00938328529380405	0.1080241463108	-2.83764	UBE2D1	NOT
PRCC	0.261797083953939	11.0186442542482	3.03396488734409	0.00939357529032993	0.108040721202296	-2.83869	PRCC	NOT
RBM3	-0.349274	14.4199166058947	-3.03387	0.00939530533493015	0.108040721202296	-2.83886	RBM3	NOT
AC009053.2	0.55985244066953	6.50535367182245	3.03236992469534	0.00942270331024316	0.108294805686604	-2.84164	AC009053.2	NOT
AC073593.2	0.518893862954157	5.89920756354282	3.03176008143439	0.00943386	0.108362097688424	-2.84277	AC073593.2	NOT
TSPAN18	0.619899092873598	6.6450300719577	3.03101457421971	0.00944752585757417	0.108458021691533	-2.84416	TSPAN18	NOT
COQ3	-0.295182	9.26756463439741	-3.03058	0.00945553	0.108475946400983	-2.84496	COQ3	NOT
FTCDNL1	-0.426008	8.61279423645639	-3.03035	0.0094597101571831	0.108475946400983	-2.84539	FTCDNL1	NOT
MXD1	0.45004555591799	11.9158373526781	3.0283555760077	0.00949641275157183	0.108748723230615	-2.84908	MXD1	NOT
HSF4	0.402333577078698	8.08426375000916	3.02825350109677	0.00949829444069275	0.108748723230615	-2.84927	HSF4	NOT
TXNDC9	-0.30794	10.9636108314442	-3.02819	0.0094994722735845	0.108748723230615	-2.84939	TXNDC9	NOT
AC093535.1	0.532634732559464	8.49565985850328	3.02701988537605	0.00952106467641604	0.108934848115655	-2.85156	AC093535.1	NOT
SSNA1	-0.369001	11.9408903811618	-3.0267	0.00952704	0.108942155480505	-2.85216	SSNA1	NOT
SMOC2	-0.579763	8.86799173435374	-3.02547	0.00954969625051457	0.1091401491462	-2.85443	SMOC2	NOT
AC002310.1	0.261802452532382	7.01286746510294	3.02436619684443	0.00957023054554345	0.109313656840959	-2.85648	AC002310.1	NOT
EIF4E3	-0.478188	9.64259827613243	-3.02402	0.00957672541953487	0.109326698291314	-2.85712	EIF4E3	NOT
GCLC	0.455106153481916	11.9774440954224	3.02310508461685	0.00959368386095776	0.109434664371023	-2.85881	GCLC	NOT
AC010332.3	0.988037217557659	5.82802212554822	3.02284051220022	0.00959861143240468	0.109434664371023	-2.8593	AC010332.3	NOT
PNN	0.282397894311629	13.5484713999415	3.02264479752991	0.0096022581674031	0.109434664371023	-2.85967	PNN	NOT
RAB4A	-0.293033	12.2894091869774	-3.021	0.00963287103796722	0.109722323038709	-2.8627	RAB4A	NOT
PSMG2	-0.279106	12.126759055038	-3.02044	0.00964339618772367	0.109780981238506	-2.86375	PSMG2	NOT
WDR62	-0.24145	8.75815283076819	-3.01956	0.00965988865007546	0.10990746846824	-2.86538	WDR62	NOT
SNHG18	0.341246472329276	9.51834075459979	3.01848618067559	0.00968007103233134	0.11007577432812	-2.86737	SNHG18	NOT
Z99716.2	-0.395695	5.77978912519594	-3.01799	0.00968939370399268	0.110120471684275	-2.86829	Z99716.2	NOT
ACSL6	-0.711448	5.41966874570801	-3.01727	0.00970301578765187	0.110213955189774	-2.86963	ACSL6	NOT
GNL1	0.282863151814745	11.6070817711823	3.01571976375625	0.0097321802274144	0.110324099319409	-2.87249	GNL1	NOT
LY6D	-0.297478	16.6178472286624	-3.01557	0.00973494614840242	0.110324099319409	-2.87277	LY6D	NOT
CNR1	0.260860125727144	4.96966821013334	3.01545145603899	0.0097372489417058	0.110324099319409	-2.87299	CNR1	NOT
AC090912.1	-0.335787	7.66713771698729	-3.01518	0.00974233909474693	0.110324099319409	-2.87349	AC090912.1	NOT
AL355512.1	-0.497634	6.62947926869908	-3.01517	0.00974252980861475	0.110324099319409	-2.87351	AL355512.1	NOT
RAD51B	0.337610526990854	12.979511225755	3.01489813395265	0.00974771025142663	0.110324099319409	-2.87402	RAD51B	NOT
TTC21B	0.336927883086226	10.5087619469109	3.01466264371086	0.00975216589683435	0.110324099319409	-2.87445	TTC21B	NOT
EPRS	-0.382032	12.0946906688386	-3.01446	0.00975592828530835	0.110324099319409	-2.87482	EPRS	NOT
EHBP1	-0.453956	13.0517560750089	-3.01323	0.00977925	0.110459637347614	-2.8771	EHBP1	NOT
NBPF14	0.540491880616687	10.2006780070687	3.01309525041925	0.00978187361477926	0.110459637347614	-2.87735	NBPF14	NOT
AC126696.3	0.594465567241704	5.46395956591415	3.01297588745516	0.00978413964460822	0.110459637347614	-2.87758	AC126696.3	NOT
MRPL32	0.295142976676045	12.0962135036012	3.01251538611054	0.0097928868485762	0.110490278404279	-2.87843	MRPL32	NOT
RPS2	-0.331619	18.3831068801263	-3.01213	0.00980026417009043	0.110490278404279	-2.87915	RPS2	NOT
SLAMF7	0.361462198308595	6.45380194708929	3.01158188104306	0.00981064253945755	0.110490278404279	-2.88016	SLAMF7	NOT
ZNF830	0.230793401730546	11.1779163751505	3.01146675117067	0.00981283457217077	0.110490278404279	-2.88037	ZNF830	NOT
AL356441.1	0.306558362868878	5.25475038450258	3.01141	0.00981390417790539	0.110490278404279	-2.88047	AL356441.1	NOT
HERC5	0.570170584505719	7.08551618952343	3.01045485122279	0.00983212169985577	0.110634391997881	-2.88224	HERC5	NOT
PWWP2B	0.343856472101278	9.34500380454646	3.00972180553263	0.00984611725262146	0.110730384419595	-2.8836	PWWP2B	NOT
C14orf178	0.404360044611962	5.97747820108443	3.00944034288118	0.00985149627823548	0.110730384419595	-2.88412	C14orf178	NOT
AL513188.1	-0.462931	7.77420441182237	-3.009	0.0098599764104813	0.110764740501243	-2.88494	AL513188.1	NOT
KLK1	-0.49585	10.5435038307031	-3.00843	0.00987090224687062	0.110826518190126	-2.886	KLK1	NOT
AL591501.1	1.14093564885275	5.58033819255736	3.00811189240956	0.00987692361646021	0.110833192867564	-2.88658	AL591501.1	NOT
IL1RAPL1	0.504418030371873	6.18825588187005	3.0074187266472	0.00989021704760386	0.110893200312177	-2.88787	IL1RAPL1	NOT
PKIB	0.464166889744781	10.7277511322253	3.00726691524782	0.00989313	0.110893200312177	-2.88815	PKIB	NOT
AC108734.4	-0.854378	5.48239532196414	-3.0065	0.009907815940715	0.110996886975986	-2.88956	AC108734.4	NOT
AL008725.1	0.592645374436721	6.03727621407982	3.00563911259561	0.00992442750863001	0.111017541597222	-2.89116	AL008725.1	NOT
PLAAT1	-0.608644	8.49026228975741	-3.00536	0.00992986722766671	0.111017541597222	-2.89168	PLAAT1	NOT
H2AFZ	0.32390120347244	14.5659405917455	3.0052488046049	0.00993194627707718	0.111017541597222	-2.89188	H2AFZ	NOT
TRIO	0.441731932379875	12.7468	3.00484852716874	0.00993966295873614	0.111017541597222	-2.89262	TRIO	NOT
AC008608.2	-0.32726	7.20997128820891	-3.00474	0.00994167665933884	0.111017541597222	-2.89282	AC008608.2	NOT
TNFRSF9	0.3679847430353	5.20806205031296	3.00471310272781	0.00994227506151495	0.111017541597222	-2.89287	TNFRSF9	NOT
HSD17B6	0.335778220999443	5.85060814690412	3.00313769085841	0.00997271207337886	0.111296556652796	-2.89579	HSD17B6	NOT
CLDN1	0.403709568515856	15.249637302969	3.00246244626794	0.00998578608332113	0.111357648410864	-2.89704	CLDN1	NOT
H3F3C	-0.335227	4.8821549573878	-3.00229	0.00998909131316176	0.111357648410864	-2.89736	H3F3C	NOT
P3H2	0.808185163148559	12.9598981407078	3.00069935239381	0.01002	0.11164131060552	-2.9003	P3H2	NOT
STON1	-0.434088	6.67775393217281	-3.00022	0.0100292519323327	0.111683430869155	-2.90118	STON1	NOT
C9orf116	-0.560573	6.50603879644306	-2.99989	0.0100357642210054	0.111695047785065	-2.9018	C9orf116	NOT
NDUFS3	-0.280278	11.7745585428785	-2.99889	0.0100553	0.111851413717805	-2.90366	NDUFS3	NOT
GPR160	0.400151498767736	5.66499565529876	2.99860667922045	0.0100607671252807	0.111851413717805	-2.90418	GPR160	NOT
AC097634.3	0.305275586674957	5.95267414522848	2.99742082864834	0.0100839397234607	0.112048041878258	-2.90637	AC097634.3	NOT
SEMA7A	-0.454734	5.73303619219295	-2.99649	0.0101021597755719	0.112089291905633	-2.90809	SEMA7A	NOT
CAPN3	0.488509053668654	9.15639869146623	2.99646913089797	0.0101025750123268	0.112089291905633	-2.90813	CAPN3	NOT
LY6G6C	-0.567797	11.5270176837478	-2.99639	0.0101041172402815	0.112089291905633	-2.90828	LY6G6C	NOT
PTGER4	-0.426735	10.488572209045	-2.99558	0.0101200619647813	0.112205225573686	-2.90978	PTGER4	NOT
RFLNA	0.393299760813883	6.4822903235514	2.99363756749745	0.0101582221808484	0.112567211936769	-2.91337	RFLNA	NOT
AC009309.1	0.662424920692405	6.61583539562105	2.99333485590251	0.0101641891461115	0.112570058670723	-2.91393	AC009309.1	NOT
ZNF334	0.697320124983106	6.07347452760236	2.99255825948746	0.010179513081734	0.112570058670723	-2.91537	ZNF334	NOT
LINC01122	-1.04897	6.66250078905077	-2.99249	0.0101809518702424	0.112570058670723	-2.9155	LINC01122	NOT
AL353586.1	-0.418796	9.20839204111139	-2.99227	0.0101852874538954	0.112570058670723	-2.91591	AL353586.1	NOT
PPP1R32	0.351357595401625	5.98990259150709	2.99222790138685	0.010186	0.112570058670723	-2.91598	PPP1R32	NOT
AL358790.1	0.344899087977795	5.86197330587172	2.99152636010502	0.0101999101177709	0.112662392825979	-2.91727	AL358790.1	NOT
AC006449.2	0.303170248356819	5.31757666469323	2.99086572439914	0.0102129898249636	0.112687834480183	-2.9185	AC006449.2	NOT
CDK17	0.286273160644223	11.6327363574644	2.99061933952404	0.010217872170253	0.112687834480183	-2.91895	CDK17	NOT
ALDH6A1	0.277123731670287	9.25197360522064	2.99057	0.0102187665601185	0.112687834480183	-2.91904	ALDH6A1	NOT
PDAP1	-0.261656	12.5393215662744	-2.98937	0.0102425949420105	0.112828473215582	-2.92126	PDAP1	NOT
ABLIM2	-0.487812	9.22368138187897	-2.98932	0.0102436123382946	0.112828473215582	-2.92135	ABLIM2	NOT
NADSYN1	-0.274312	9.21685335930351	-2.98881	0.0102538243413769	0.112828473215582	-2.9223	NADSYN1	NOT
Z98885.2	0.602153714491268	5.92246250796656	2.98825725340044	0.0102647965951891	0.112828473215582	-2.92332	Z98885.2	NOT
PCMT1	-0.259806	12.1963751963148	-2.98821	0.010265727668687	0.112828473215582	-2.92341	PCMT1	NOT
AL353704.1	0.439227846224469	5.81585785857975	2.9881284529974	0.0102673614298337	0.112828473215582	-2.92356	AL353704.1	NOT
PSMG3	-0.483025	10.8299621310704	-2.98771	0.010275652007174	0.112828473215582	-2.92433	PSMG3	NOT
NEK2	-0.425942	7.54218608044451	-2.98771	0.0102757166028979	0.112828473215582	-2.92433	NEK2	NOT
TMEM38B	0.350207529057391	10.1802707111266	2.98740067382366	0.0102818658101495	0.112835328017562	-2.9249	TMEM38B	NOT
NDC80	-0.313907	8.3671544925375	-2.98669	0.0102960982987047	0.112871210639275	-2.92622	NDC80	NOT
NXT2	-0.25296	9.65289396529199	-2.98655	0.0102989392447896	0.112871210639275	-2.92649	NXT2	NOT
DCP1A	0.236210345615671	11.8000297113668	2.98640632965765	0.0103017155477456	0.112871210639275	-2.92674	DCP1A	NOT
HOXC11	0.550654456972674	7.8151159430716	2.98465819044995	0.0103367050885861	0.113193848806539	-2.92998	HOXC11	NOT
AC015923.1	-0.613107	9.37410542469234	-2.98374	0.0103552	0.113335609817929	-2.93168	AC015923.1	NOT
KDM7A-DT	0.593628783793672	9.08360843871997	2.98333288248991	0.0103633099469721	0.113363620271564	-2.93243	KDM7A-DT	NOT
RAB3GAP2	-0.265788	11.3330844232534	-2.98252	0.010379583016521	0.113480847937049	-2.93392	RAB3GAP2	NOT
ZNF793	0.358688372626634	9.03187326678663	2.9816990158978	0.0103962023048761	0.113601733372116	-2.93545	ZNF793	NOT
PRKAR1A	-0.281899	11.6171123155907	-2.98055	0.0104194	0.113794348736786	-2.93757	PRKAR1A	NOT
EPX	-0.349882	5.14511992145566	-2.98012	0.01042808334965	0.113828298369803	-2.93837	EPX	NOT
RPAP1	0.242069891355573	9.0931087208795	2.97918947449408	0.0104469248386008	0.113923217121391	-2.94009	RPAP1	NOT
AC099560.1	0.427871741761825	5.70747039785043	2.97913959635754	0.0104479354486787	0.113923217121391	-2.94018	AC099560.1	NOT
CLIC6	0.382336612628871	5.90565430309951	2.97870391545278	0.0104568	0.113958674235179	-2.94098	CLIC6	NOT
AC016588.2	-0.258119	7.01643704317563	-2.97771	0.0104768878823035	0.114117056650819	-2.94282	AC016588.2	NOT
CMTM8	-0.326963	9.31018709404795	-2.97609	0.010509999632197	0.114366068416732	-2.94582	CMTM8	NOT
AC073332.1	-0.395066	9.92510520202765	-2.97604	0.010510948950605	0.114366068416732	-2.94591	AC073332.1	NOT
MRPS33	-0.383532	11.4925865960453	-2.97456	0.0105411229930103	0.114633309311102	-2.94864	MRPS33	NOT
NPR2	0.573815065103529	5.94481142818388	2.97287887793696	0.0105755590880752	0.114946590343672	-2.95175	NPR2	NOT
CCNB1IP1	-0.272766	11.4668984258331	-2.97201	0.0105933415895378	0.115078625150601	-2.95335	CCNB1IP1	NOT
UBE2Q2	-0.451212	11.4733035908679	-2.97095	0.0106152130695571	0.115106449182275	-2.95531	UBE2Q2	NOT
AC092155.1	-0.862491	6.78057841598773	-2.97069	0.0106204	0.115106449182275	-2.95578	AC092155.1	NOT
ANO3	0.479801865481721	5.72641932409038	2.97065757045712	0.0106212099404484	0.115106449182275	-2.95585	ANO3	NOT
NDUFV2	-0.244719	13.2871470964531	-2.97042	0.0106260018848504	0.115106449182275	-2.95628	NDUFV2	NOT
MND1	-0.302429	8.55419636335737	-2.9703	0.0106285	0.115106449182275	-2.95651	MND1	NOT
ESD	-0.321586	12.360549239145	-2.97024	0.0106297195885899	0.115106449182275	-2.95662	ESD	NOT
ELOVL1	-0.370156	10.6318045464806	-2.96981	0.010638729412976	0.115142962798733	-2.95742	ELOVL1	NOT
AL391839.1	0.451446667597584	6.24474566215119	2.96917158540436	0.0106518577490422	0.115204940329856	-2.9586	AL391839.1	NOT
AC092611.1	0.510982744538897	7.58230534747625	2.96898376157207	0.0106557377605199	0.115204940329856	-2.95895	AC092611.1	NOT
AP001372.1	0.432528180743009	5.3599523890226	2.96851628292497	0.0106654008756332	0.115214437259773	-2.95981	AP001372.1	NOT
CCDC86	0.399585654781998	10.087697064464	2.96833954566917	0.0106690564186143	0.115214437259773	-2.96014	CCDC86	NOT
S100A14	-0.312817	15.686900692651	-2.96773	0.0106816248132684	0.115214437259773	-2.96126	S100A14	NOT
SERPINB12	1.2341334403296	7.24227973360593	2.9674584485975	0.0106872990862845	0.115214437259773	-2.96176	SERPINB12	NOT
PHACTR4	0.375482565498851	13.3582550376778	2.96733707109556	0.0106898	0.115214437259773	-2.96199	PHACTR4	NOT
AC005786.3	-0.543327	8.23084785121557	-2.96719	0.0106928941981276	0.115214437259773	-2.96226	AC005786.3	NOT
HDAC6	0.262650945257253	9.37878213679941	2.96655515942153	0.0107060332727118	0.115214437259773	-2.96343	HDAC6	NOT
AC016876.1	-0.251837	9.23082271084586	-2.96653	0.0107065724037923	0.115214437259773	-2.96348	AC016876.1	NOT
CYP27A1	-0.974426	9.3715308461464	-2.96627	0.0107119048672306	0.115214437259773	-2.96395	CYP27A1	NOT
SIRT4	0.397815647150148	7.24691588248489	2.96584110193093	0.0107208657945867	0.115214437259773	-2.96475	SIRT4	NOT
MCOLN3	-0.452835	5.75743053822435	-2.96576	0.0107225687487769	0.115214437259773	-2.9649	MCOLN3	NOT
DENND1A	-0.309746	11.0704240325244	-2.96568	0.0107243130407299	0.115214437259773	-2.96506	DENND1A	NOT
AC009113.1	0.248305316984822	7.49996565311792	2.96466151378033	0.0107454	0.115380425155524	-2.96693	AC009113.1	NOT
CPEB3	0.405854374919594	11.2882331794583	2.96407550300837	0.0107576284626856	0.115396913260275	-2.96801	CPEB3	NOT
C1orf35	-0.307963	11.4121701256184	-2.96405	0.0107582491723823	0.115396913260275	-2.96807	C1orf35	NOT
ROPN1B	0.489039181044205	5.24274643469466	2.96316897498585	0.010776552296197	0.115532560391198	-2.96969	ROPN1B	NOT
TRNT1	0.280578173168831	11.041713322022	2.96273277872689	0.0107856696550583	0.115568067171836	-2.97049	TRNT1	NOT
LINC01088	-0.299602	7.79291068210461	-2.96242	0.0107921349168254	0.115568067171836	-2.97106	LINC01088	NOT
HSBP1	-0.316537	12.6331541507062	-2.9622	0.0107968404330345	0.115568067171836	-2.97148	HSBP1	NOT
CSNK1G3	-0.244984	10.4591805201812	-2.96168	0.0108077484392355	0.115624225445001	-2.97244	CSNK1G3	NOT
SGO1	-0.350238	8.31422410718445	-2.96094	0.010823269144912	0.115729646987716	-2.97381	SGO1	NOT
AL078644.2	0.334958164155625	5.31969770643799	2.96065097267857	0.0108292887215144	0.115733418921763	-2.97433	AL078644.2	NOT
IL36G	1.17781517357826	8.81570622331144	2.96018005520044	0.0108391798020117	0.11577854032243	-2.9752	IL36G	NOT
INTS2	-0.300193	9.51163006443358	-2.95971	0.0108491569660338	0.115824533568901	-2.97608	INTS2	NOT
TRIT1	0.313060335621113	10.3997379064804	2.95914834148972	0.0108609	0.11585717039593	-2.97711	TRIT1	NOT
BLVRA	-0.237064	10.7802590827785	-2.95902	0.0108635597761448	0.11585717039593	-2.97734	BLVRA	NOT
LINC02463	0.445851955043316	5.56692747568482	2.9577553788087	0.0108902489766868	0.116081187291689	-2.97968	LINC02463	NOT
COX4I1	-0.32462	15.4446617200875	-2.95732	0.0108995336067826	0.116115851229893	-2.98049	COX4I1	NOT
CCDC112	-0.294792	10.6480108503931	-2.95704	0.0109053	0.116115851229893	-2.981	CCDC112	NOT
LANCL1-AS1	-0.497344	6.45577601698997	-2.95673	0.0109118467625515	0.116115851229893	-2.98157	LANCL1-AS1	NOT
SYS1	0.225099606670019	10.4021315250226	2.95580340329334	0.0109315348577955	0.116115851229893	-2.98328	SYS1	NOT
CABCOCO1	0.469770992018352	5.35353206949784	2.95579199267433	0.0109317766562611	0.116115851229893	-2.98331	CABCOCO1	NOT
TMOD2	0.299355314412356	8.62663552494694	2.95571681364789	0.0109333698811444	0.116115851229893	-2.98344	TMOD2	NOT
ATP1B2	0.561002959481722	6.58850808949615	2.95563489277509	0.0109351062434718	0.116115851229893	-2.9836	ATP1B2	NOT
MBOAT2	-0.805012	8.94979213721244	-2.95545	0.0109389853482013	0.116115851229893	-2.98393	MBOAT2	NOT
ALG1L2	0.370390958574467	6.70402678189567	2.95251945289993	0.0110013426494098	0.116717101781244	-2.98935	ALG1L2	NOT
FZD9	0.579221882506994	6.05821042431105	2.95221394294099	0.011007859323922	0.116725602789438	-2.98991	FZD9	NOT
CLDN4	0.845003519804251	13.7974724399388	2.95171537408306	0.01101850223588	0.116739842981989	-2.99083	CLDN4	NOT
EIF3J-DT	0.334704426521633	9.3351265677637	2.95102130581722	0.0110333354025764	0.116739842981989	-2.99211	EIF3J-DT	NOT
GDE1	-0.393478	10.5490205514394	-2.95096	0.0110345691940081	0.116739842981989	-2.99222	GDE1	NOT
ZNF345	0.391261292777653	9.35220207210224	2.95087173287268	0.0110365345613747	0.116739842981989	-2.99239	ZNF345	NOT
SLC6A14	-0.918418	5.57862790601808	-2.95081	0.0110377827350644	0.116739842981989	-2.99249	SLC6A14	NOT
RRAS	0.343819503810282	10.9586449188516	2.9502013751678	0.0110508838577042	0.116817909433691	-2.99362	RRAS	NOT
CCDC153	-0.27151	7.24713845248464	-2.94909	0.011074701530609	0.116964534296115	-2.99567	CCDC153	NOT
STMP1	-0.316398	12.1819141343915	-2.94902	0.0110762	0.116964534296115	-2.9958	STMP1	NOT
UQCRB	-0.416482	14.5241350485278	-2.94853	0.0110867854974887	0.117015721041453	-2.99671	UQCRB	NOT
RPL13A	-0.637386	17.8147103658379	-2.94799	0.0110983655315802	0.117077437629888	-2.99771	RPL13A	NOT
NPC1L1	0.670258247199153	6.37720317259324	2.94728830492412	0.0111134539233829	0.117176081299561	-2.999	NPC1L1	NOT
AC092803.1	0.402822723588177	8.08971179600115	2.94612689274484	0.0111384975270542	0.11737953302117	-3.00114	AC092803.1	NOT
NLGN4X	0.51002805959841	5.61436822298831	2.94559384201612	0.0111500104037646	0.117388204744598	-3.00212	NLGN4X	NOT
AL049838.1	0.391097390069809	5.27560355596671	2.94532737944454	0.0111557698949024	0.117388204744598	-3.00262	AL049838.1	NOT
SERINC3	-0.274494	12.0143521950139	-2.94516	0.0111594208798819	0.117388204744598	-3.00293	SERINC3	NOT
BSPRY	-0.541142	9.06181248449887	-2.9447	0.01116925964082	0.117388204744598	-3.00377	BSPRY	NOT
COQ4	-0.348488	11.3680639893084	-2.94443	0.011175269464122	0.117388204744598	-3.00428	COQ4	NOT
UQCR11	-0.409734	13.4569	-2.94431	0.0111778	0.117388204744598	-3.00449	UQCR11	NOT
PCNA	-0.315482	11.4956811622923	-2.94407	0.011183002784411	0.117388204744598	-3.00494	PCNA	NOT
HIST1H2BK	-0.518988	6.4825418283461	-2.94396	0.0111853031598192	0.117388204744598	-3.00513	HIST1H2BK	NOT
AC000032.1	0.411723129025516	5.29852935597162	2.94344538572976	0.0111965323195754	0.117445700853975	-3.00609	AC000032.1	NOT
SYT16	-0.322268	5.25955205851915	-2.94154	0.0112378456084171	0.117689979785716	-3.00959	SYT16	NOT
GPRC5D-AS1	-0.932976	9.43563990307414	-2.9412	0.0112453702613147	0.117689979785716	-3.01023	GPRC5D-AS1	NOT
AP003498.2	0.540830814561224	11.4691124526747	2.94118599604769	0.0112456633224475	0.117689979785716	-3.01026	AP003498.2	NOT
ALG13-AS1	-0.497926	7.40698189576037	-2.94116	0.0112462913395943	0.117689979785716	-3.01031	ALG13-AS1	NOT
PALD1	-0.66016	6.51307359044933	-2.94105	0.0112486334300405	0.117689979785716	-3.01051	PALD1	NOT
RN7SL832P	0.427272792940919	6.52036002273614	2.93967202512306	0.0112787041635627	0.117941804008124	-3.01305	RN7SL832P	NOT
SLC25A11	-0.272267	11.0825941352187	-2.93942	0.0112842523151288	0.117941804008124	-3.01352	SLC25A11	NOT
EFHD2	-0.445699	10.9662336589417	-2.93904	0.0112925415479938	0.117959062023806	-3.01421	EFHD2	NOT
AC138969.1	0.453420721556197	6.42852629515467	2.93881478347066	0.0112974550907587	0.117959062023806	-3.01463	AC138969.1	NOT
SAMD4A	0.654693939759856	12.0588699316286	2.93815703172356	0.0113118633465589	0.117990370082059	-3.01584	SAMD4A	NOT
TCEANC	0.211703241334803	6.98157768601869	2.93799331815775	0.0113155	0.117990370082059	-3.01614	TCEANC	NOT
UPK3BL1	0.692282806650192	10.7013763655186	2.93788691549447	0.011317785584427	0.117990370082059	-3.01634	UPK3BL1	NOT
NCKAP5L	0.685310418263635	9.62404048285267	2.93619033624618	0.0113550528196372	0.118318491701761	-3.01947	NCKAP5L	NOT
SPATA7	-0.314083	9.2316736926922	-2.93552	0.011369810491101	0.118331660938397	-3.0207	SPATA7	NOT
EID3	0.954187315123759	9.73006584794068	2.93530949361443	0.0113744492905613	0.118331660938397	-3.02109	EID3	NOT
TRAK1	0.34745587388918	12.7896036057148	2.93492284031448	0.0113829738701695	0.118331660938397	-3.0218	TRAK1	NOT
AC012306.3	0.553213978990111	6.09459480757278	2.93487516311585	0.0113840254506467	0.118331660938397	-3.02189	AC012306.3	NOT
AC023983.1	-0.316433	4.94285374731872	-2.93482	0.0113852868698992	0.118331660938397	-3.022	AC023983.1	NOT
RGCC	-1.08163	11.1142644859449	-2.93423	0.0113982525880666	0.118337248084985	-3.02308	RGCC	NOT
SLC38A4	0.481404957069816	7.80192811303276	2.93410886490013	0.0114009402942604	0.118337248084985	-3.0233	SLC38A4	NOT
GFOD1	0.403987867698687	10.0116293385742	2.9340062440087	0.0114032073755693	0.118337248084985	-3.02349	GFOD1	NOT
MAML2	0.398546574592409	12.8331737799625	2.9336947333163	0.0114100919391071	0.118348556461343	-3.02407	MAML2	NOT
LOXL1	-0.519715	7.50551262613684	-2.93183	0.0114513360382723	0.11868095671776	-3.0275	LOXL1	NOT
AC016907.2	0.482116	5.76797646373203	2.9315105978227	0.0114584780368062	0.11868095671776	-3.02809	AC016907.2	NOT
TMPRSS2	0.784894860608603	4.8716389435413	2.93146130504708	0.0114595723766059	0.11868095671776	-3.02818	TMPRSS2	NOT
AK6	0.237899014399563	11.627128784979	2.93072426299148	0.0114759476290515	0.118696937923169	-3.02954	AK6	NOT
NRG3	1.15515042982301	6.28848069312669	2.93051619061611	0.0114805746650592	0.118696937923169	-3.02993	NRG3	NOT
BTN2A2	0.381685280302454	8.86431641038141	2.93049462663498	0.0114810543022162	0.118696937923169	-3.02997	BTN2A2	NOT
DCPS	-0.251153	10.0373657002185	-2.93035	0.0114843631854371	0.118696937923169	-3.03024	DCPS	NOT
TSC22D2	0.395063817998702	12.5918535711519	2.92891341319126	0.0115162784542714	0.118966593258263	-3.03288	TSC22D2	NOT
STAB2	-0.403345	5.68296421973679	-2.92799	0.0115368301058877	0.119118645729294	-3.03458	STAB2	NOT
ZNF37A	0.243430540057643	10.8785941312207	2.92661600559705	0.0115676473022062	0.119309340698423	-3.03711	ZNF37A	NOT
UCN2	-0.386165	6.45998423158897	-2.92639	0.0115727337799551	0.119309340698423	-3.03753	UCN2	NOT
CDKN2B	0.51538707865277	10.8446506643846	2.92619719640749	0.011577036015745	0.119309340698423	-3.03789	CDKN2B	NOT
UBAC1	-0.379638	12.0814424989134	-2.92612	0.0115786668591428	0.119309340698423	-3.03802	UBAC1	NOT
TGIF2	0.468191982449765	9.90388321492261	2.92502326776905	0.011603392853413	0.119457799444156	-3.04005	TGIF2	NOT
SELENOH	-0.264983	12.9865963981729	-2.92496	0.0116047727609658	0.119457799444156	-3.04016	SELENOH	NOT
ZNF514	-0.239037	9.10429992283775	-2.92427	0.0116203	0.119485361331889	-3.04144	ZNF514	NOT
CCNDBP1	-0.331451	10.6881689461639	-2.92408	0.0116245939632097	0.119485361331889	-3.04178	CCNDBP1	NOT
AC009152.1	0.629459191803623	5.74561573193711	2.92406276946559	0.0116250018590053	0.119485361331889	-3.04182	AC009152.1	NOT
OR2T10	-0.914495	5.05997173357914	-2.92369	0.0116333812592162	0.119511340773125	-3.0425	OR2T10	NOT
AHNAK	-0.283479	15.2161024743827	-2.9234	0.0116400038711922	0.119519255435574	-3.04304	AHNAK	NOT
TAB2	0.28140606480172	11.5026621762191	2.92246073098044	0.0116611	0.119623311072484	-3.04477	TAB2	NOT
STARD5	-0.522759	10.3063337330724	-2.9224	0.0116625148699701	0.119623311072484	-3.04488	STARD5	NOT
TRHDE-AS1	-1.05894	5.53004481258218	-2.92215	0.011668098738622	0.119623311072484	-3.04534	TRHDE-AS1	NOT
PRKCD	0.384629270250965	10.5725681817422	2.92191051590468	0.0116735670061921	0.119623311072484	-3.04578	PRKCD	NOT
CD36	0.325127559007363	7.13253989810526	2.9215360018904	0.0116820382742897	0.11965008409018	-3.04647	CD36	NOT
AC020661.3	-0.229843	7.8756959075332	-2.92056	0.0117041431515135	0.119813350818679	-3.04827	AC020661.3	NOT
PAOX	0.453102479568898	9.74303529679941	2.92031441481456	0.011709712002844	0.119813350818679	-3.04872	PAOX	NOT
AC139100.1	-0.375468	7.16376249334973	-2.9198	0.011721452388842	0.119873421200461	-3.04968	AC139100.1	NOT
ZSWIM3	0.359902909329891	7.3155174488309	2.9178508483917	0.0117657184453697	0.120241086326195	-3.05326	ZSWIM3	NOT
AL138686.1	-0.331088	5.35573193091377	-2.9177	0.011769178454001	0.120241086326195	-3.05354	AL138686.1	NOT
[truncated: 18,424 more rows]

## Sheet: MEL
	logFC	AveExpr	t	P.Value	adj.P.Val	B	gene	change
XIST	5.39433239112467	6.07051532843332	62.2902409273795	5.8976446255379e-19	5.79502560905354e-15	19.5263971892327	XIST	F
AC005920.2	-0.845846	5.68882320005158	-9.36382	1.62673317250029e-07	0.000799214007649393	7.42313445857055	AC005920.2	M
ENTR1	-0.887405	4.60380003150412	-8.18839	8.44648498558255e-07	0.00276650538227781	5.97876214103904	ENTR1	M
JPX	0.777452348921046	6.58469917191769	7.33266142129633	3.10696541697976e-06	0.00763226054681078	4.80332305906161	JPX	F
VPS13A	0.572761574428029	6.14595844098072	7.09477656112148	4.5375967317912e-06	0.00891728509731607	4.45678433575488	VPS13A	NOT
RNF144B	0.707117066085678	5.44807851313412	6.85980489968731	6.64520866985886e-06	0.0106796684647513	4.10580207249667	RNF144B	F
ZSWIM4	-1.40273	5.98866778667424	-6.73615	8.14703476353916e-06	0.0106796684647513	3.91759302353698	ZSWIM4	M
CTSL	0.851521777684565	7.04995295898287	6.69690357918773	8.6950282635875e-06	0.0106796684647513	3.8573575560699	CTSL	F
USP6NL	-0.586786	5.97462819191998	-6.49733	1.21467975275283e-05	0.0132616036117215	3.54723650507768	USP6NL	M
ARSG	0.58408712409706	5.98114966198693	6.39522639358834	1.44430237863512e-05	0.0141917151724687	3.38612946653151	ARSG	NOT
CREB1	-0.60993	7.17688801588523	-6.2374	1.89288028290885e-05	0.0168652990413118	3.13382808624325	CREB1	M
LINC00641	-0.442848	4.23124770941262	-6.18853	2.05967421632141e-05	0.0168652990413118	3.05490132014091	LINC00641	NOT
ARSD	0.635570207787507	6.08680481938142	6.08241242502813	2.47702960816619e-05	0.0185870896072239	2.88221138413683	ARSD	F
RMND5A	-0.62273	5.68696338105359	-6.00934	2.81517882626824e-05	0.0185870896072239	2.76225662563485	RMND5A	M
RFFL	-0.551399	5.05394990992312	-5.96432	3.04721881230822e-05	0.0185870896072239	2.6879367233823	RFFL	NOT
FAM210B	-0.678854	6.47443605957641	-5.95428	3.10160364977926e-05	0.0185870896072239	2.67132985132579	FAM210B	M
GJC1	-1.07311	5.3431188723797	-5.93381	3.21575944761659e-05	0.0185870896072239	2.63739001125451	GJC1	M
ANKMY1	0.507585297796785	5.05137729685216	5.8423132856328	3.78208826349888e-05	0.0196664900206847	2.4849315710547	ANKMY1	NOT
DPY19L1	-0.569652	5.83169174914979	-5.83924	3.80280185622847e-05	0.0196664900206847	2.47979430842507	DPY19L1	NOT
S100A13	-0.534946	8.19162117191759	-5.73958	4.54389634886366e-05	0.0199595667939608	2.31219379228945	S100A13	NOT
RAB11A	-0.61451	7.45471709765135	-5.72692	4.64832750839894e-05	0.0199595667939608	2.29078606004607	RAB11A	M
IRAK3	-0.941781	4.95393427054912	-5.70531	4.83236166279555e-05	0.0199595667939608	2.25419571972775	IRAK3	M
GEN1	0.574488300093983	5.7423354817202	5.69740978410455	4.9014755723851e-05	0.0199595667939608	2.24081015191489	GEN1	NOT
PLD1	-1.3707	6.37489833872324	-5.67881	5.06839737446786e-05	0.0199595667939608	2.20923855563142	PLD1	M
MRNIP	-0.728797	5.48224875682597	-5.65908	5.25192813233841e-05	0.0199595667939608	2.17569455645141	MRNIP	M
ABHD15-AS1	-0.814612	5.61583853909983	-5.65598	5.28138343825545e-05	0.0199595667939608	2.17041952707298	ABHD15-AS1	M
SOX5-AS1	-0.721324	4.5701143692452	-5.5628	6.2523070535379e-05	0.022380304491922	2.01113749173789	SOX5-AS1	M
UQCRFS1	0.458503051046991	6.89823426111517	5.52916604369778	6.6469325389168e-05	0.022380304491922	1.95332032010837	UQCRFS1	NOT
CCDC171	0.438968949350283	5.39042709286061	5.47834456652228	7.29308132098913e-05	0.022380304491922	1.86564	CCDC171	NOT
SOCS6	0.533849020892292	7.03392056608462	5.46847872682786	7.42591382066251e-05	0.022380304491922	1.8485685253248	SOCS6	NOT
ZDHHC7	-0.453946	5.17170863055008	-5.46806	7.43156037299358e-05	0.022380304491922	1.84784976660285	ZDHHC7	NOT
MARCKS	-0.892146	8.43247006686953	-5.4055	8.33526695357687e-05	0.022380304491922	1.73928787231967	MARCKS	M
INSIG2	0.509884866300437	4.62555001922004	5.39998078841739	8.42036197614544e-05	0.022380304491922	1.72967508539047	INSIG2	NOT
RNF169	-0.493915	6.18214540553376	-5.38747	8.61639343672973e-05	0.022380304491922	1.70789256603613	RNF169	NOT
CRADD	-0.422836	5.58261601834208	-5.38693	8.62496042244993e-05	0.022380304491922	1.70695188744036	CRADD	NOT
AC006059.1	-0.482112	4.80527265641514	-5.38689	8.62566148625034e-05	0.022380304491922	1.70687494979787	AC006059.1	NOT
RTN4	-0.562409	8.89925899347999	-5.38184	8.70623475652206e-05	0.022380304491922	1.69807363535758	RTN4	NOT
VPS8	0.414992509245358	6.54420046801691	5.37574838701508	8.80450375685402e-05	0.022380304491922	1.68744823295536	VPS8	NOT
ATPAF1	-0.602341	4.85054668037336	-5.37094	8.88288087914674e-05	0.022380304491922	1.67905777240239	ATPAF1	M
NFATC1	-0.789731	6.33060220077676	-5.3542	9.16144735824775e-05	0.0225050954355356	1.64982056437279	NFATC1	M
KDM6A	0.459234142143027	7.45828744953588	5.25867783765832	0.000109340185421872	0.0247612054332968	1.48223661679298	KDM6A	NOT
NIPBL-DT	-0.510028	4.77435265387956	-5.25559	0.000109969570532447	0.0247612054332968	1.47679538448467	NIPBL-DT	NOT
ZFAT	-0.569638	5.0521469398471	-5.22902	0.000115541424725278	0.0247612054332968	1.42993260107514	ZFAT	NOT
AGPAT4	-0.659385	5.47525732424836	-5.22107	0.000117264998841717	0.0247612054332968	1.41589052677996	AGPAT4	M
ZFX	0.500591704823377	6.53718760162366	5.19781277263218	0.000122461007619931	0.0247612054332968	1.37476771548071	ZFX	NOT
NARS2	-0.491724	5.4754273131586	-5.19528	0.000123042292065662	0.0247612054332968	1.37027560029591	NARS2	NOT
PPCDC	-0.505566	4.79653973832225	-5.18224	0.000126072515310921	0.0247612054332968	1.34719483477702	PPCDC	NOT
PM20D2	-0.60805	4.64972678098054	-5.17042	0.00012888920282551	0.0247612054332968	1.32623004721935	PM20D2	M
WDR27	0.723009441590445	4.96008521031145	5.16659157385363	0.000129815211120449	0.0247612054332968	1.31943712607581	WDR27	F
CXCL14	1.75739995878232	5.87697588750223	5.16313784236818	0.000130656412835465	0.0247612054332968	1.31330796673872	CXCL14	F
FAM178B	1.2852634691158	4.99823080594868	5.15474960059006	0.000132723094679856	0.0247612054332968	1.29841483265644	FAM178B	F
KLF5	-0.558392	6.53263631597582	-5.15192	0.000133428872211546	0.0247612054332968	1.29338157563145	KLF5	NOT
MAML2	-0.581788	9.15922731908111	-5.1396	0.000136542227482796	0.0247612054332968	1.27149018767065	MAML2	NOT
LINC00987	0.599858908215197	4.54629046715201	5.12789060619211	0.000139571537964209	0.0247612054332968	1.25066124723306	LINC00987	F
MAP4K4	-0.445315	7.15141346767238	-5.12363	0.000140692410868568	0.0247612054332968	1.24306814383709	MAP4K4	NOT
ABRAXAS2	0.518799045835117	5.13453397968935	5.11356333307574	0.000143373474625954	0.0247612054332968	1.2251472811186	ABRAXAS2	NOT
YIPF1	0.473445811786073	4.79096076096992	5.1093308041323	0.00014451704957814	0.0247612054332968	1.21760457247643	YIPF1	NOT
ENAH	-0.748373	7.86241785118147	-5.10126	0.000146723668919586	0.0247612054332968	1.20321668945002	ENAH	M
MFSD4B	-0.504451	6.20739883219901	-5.09422	0.000148678111191178	0.0247612054332968	1.19065174934447	MFSD4B	NOT
CUEDC1	-0.532093	5.51917336058795	-5.06676	0.000156559804549222	0.0256392773250108	1.14159577831114	CUEDC1	NOT
GABBR1	-0.594514	5.36420396783353	-4.99661	0.000178719180113719	0.0263001167203661	1.01582221242256	GABBR1	M
SRSF12	-0.577155	4.83510738278947	-4.99476	0.000179343907163722	0.0263001167203661	1.01250578329467	SRSF12	NOT
UCK2	0.447383473590771	5.32211199526799	4.98994654474026	0.000180985644583201	0.0263001167203661	1.00384497455241	UCK2	NOT
SAP30	-1.74961	6.65254064122437	-4.98043	0.00018427605913507	0.0263001167203661	0.986719771535721	SAP30	M
PEPD	0.413723987175763	7.57218261508459	4.98013384823998	0.000184378826724469	0.0263001167203661	0.986189825934225	PEPD	NOT
WHRN	-0.817911	5.61896376665302	-4.97441	0.000186389276492606	0.0263001167203661	0.975881195914647	WHRN	M
TOPBP1	0.387326313705208	5.75448497425336	4.97317369583525	0.000186825460066818	0.0263001167203661	0.973659273347087	TOPBP1	NOT
FAM118A	-0.851926	4.46273928639917	-4.97096	0.000187611694575905	0.0263001167203661	0.969667203709322	FAM118A	M
THSD7A	0.920723441132528	6.42236838143934	4.96731752673262	0.000188910030701504	0.0263001167203661	0.963111286538449	THSD7A	F
SMURF1	-0.536979	7.0633473729325	-4.9659	0.000189419815888496	0.0263001167203661	0.960549396967901	SMURF1	NOT
SIRT1	-0.434262	5.76914801389941	-4.9627	0.000190570265372009	0.0263001167203661	0.954793033032088	SIRT1	NOT
UBE2D1	0.550645635647742	6.11493164039731	4.95680115085743	0.000192714065119719	0.0263001167203661	0.944158090092286	UBE2D1	NOT
KCTD3	-0.508815	5.77237224724451	-4.94819	0.000195887502477476	0.0263669945115573	0.928629657276498	KCTD3	NOT
NOL4L	-0.476317	5.25966572448426	-4.93309	0.000201582705459784	0.0267014856604535	0.901379600137828	NOL4L	NOT
TRIM62	0.441258268047096	4.22830667522368	4.9101771253512	0.000210557739665049	0.0267014856604535	0.859955209396983	TRIM62	NOT
TMTC1	-0.996291	5.38487062463965	-4.90897	0.000211043109384055	0.0267014856604535	0.857765393814981	TMTC1	M
NOC2L	0.351033147951302	5.5674005826017	4.9080084804304	0.000211428156895966	0.0267014856604535	0.856031761765179	NOC2L	NOT
GRK4	0.41948255276096	4.56761797560339	4.90110702381479	0.00021422299054898	0.0267014856604535	0.84354181068901	GRK4	NOT
SDK1	0.669245936353157	6.79222405129674	4.8970000470464	0.000215904259651708	0.0267014856604535	0.836106271316302	SDK1	F
RNF111	-0.36513	6.25456293335111	-4.88932	0.000219084482839261	0.0267014856604535	0.822197907715685	RNF111	NOT
SHOC2	-0.391448	7.07770580149395	-4.88686	0.000220111982342432	0.0267014856604535	0.817747208172175	SHOC2	NOT
MTUS2	0.585177787671262	4.94692913011137	4.87239789072268	0.000226265197992034	0.0271131931154845	0.791519597791487	MTUS2	F
MED11	-0.459004	5.11426316717002	-4.85989	0.00023172636342649	0.0271484513301964	0.768830309760929	MED11	NOT
C5orf30	-0.530475	5.72316967932271	-4.85908	0.000232085274957918	0.0271484513301964	0.767357867061612	C5orf30	NOT
PTGDS	2.21512398689254	6.7151822066063	4.83523233900056	0.000242901181945858	0.0280793766329412	0.724018169179643	PTGDS	F
EVA1B	-0.701004	5.82804215304182	-4.77086	0.000274765627303065	0.0313935703939526	0.606701760300113	EVA1B	M
LINC01088	0.807483892184504	5.09320313832152	4.75926416372488	0.000280952004018998	0.0316391923276492	0.585505756631636	LINC01088	F
RTTN	0.696607603482627	6.11213668675678	4.75418900104558	0.000283703661392789	0.0316391923276492	0.576227018933874	RTTN	F
ISOC1	0.397443178172892	4.54191886074654	4.74894654819147	0.000286575220553713	0.0316391923276492	0.566639158496396	ISOC1	NOT
AC068282.1	-0.551654	5.65125856139892	-4.71864	0.000303775480173984	0.0328289825871029	0.511141054869658	AC068282.1	NOT
FAM174C	-0.781661	6.02693831762659	-4.71819	0.000304033931958718	0.0328289825871029	0.510331253672062	FAM174C	M
UTRN	-0.661541	7.36838594349351	-4.70656	0.000310921358821873	0.033207752954171	0.489000235744633	UTRN	M
AFG3L2	-0.444365	6.52814595656209	-4.6956	0.000317559022101852	0.0335519887222882	0.468884090677603	AFG3L2	NOT
MAGED2	0.417540127622083	7.94664282353778	4.68316520361736	0.000325263815645008	0.0335526540913874	0.446053300334071	MAGED2	NOT
PPAN	0.404073738375036	5.03980741455217	4.67648613120482	0.000329482111085293	0.0335526540913874	0.433781145980849	PPAN	NOT
RYBP	-0.493257	6.76695635279182	-4.67387	0.000331147271648181	0.0335526540913874	0.428979839941203	RYBP	NOT
NUTF2	0.424054734178664	6.31855043598069	4.67111842485248	0.000332913019849322	0.0335526540913874	0.423914739909247	NUTF2	NOT
FAM200A	0.464157966948174	4.80750582974201	4.6573866934992	0.000341858541217369	0.0335526540913874	0.398659197643998	FAM200A	NOT
AL118516.1	0.618807605738494	5.24242318447337	4.65655455955167	0.00034240852727114	0.0335526540913874	0.397128029266183	AL118516.1	F
AC093305.1	-0.622368	4.52264903637021	-4.65572	0.000342960977929608	0.0335526540913874	0.395592467593374	AC093305.1	M
S100A6	-1.38437	10.2291763442955	-4.65283	0.000344882766459407	0.0335526540913874	0.39026992656348	S100A6	M
EGFR	0.577776783719016	5.20944225344651	4.64497096911825	0.000350159866769796	0.0337320671654904	0.375805384259892	EGFR	NOT
HECA	-0.413437	5.50312291759687	-4.61905	0.000368163416302447	0.0351220750348335	0.328044425616602	HECA	NOT
AL360091.3	-0.615022	4.4343554279485	-4.60741	0.000376561396776933	0.0353274467330217	0.306557478865908	AL360091.3	M
PET100	-0.325215	7.4237589193007	-4.60177	0.000380697957303322	0.0353274467330217	0.296148910729058	PET100	NOT
SMURF2	-0.468241	6.56434204595955	-4.60122	0.000381102112120934	0.0353274467330217	0.295138020789693	SMURF2	NOT
ORC5	-0.490113	4.97527911296716	-4.5906	0.000389034923019541	0.0355224678773356	0.275509812363613	ORC5	NOT
ADGRA2	-0.450699	5.2094316607459	-4.58797	0.000391021989449656	0.0355224678773356	0.270655766284763	ADGRA2	NOT
PEX11B	-0.352913	4.70061933703364	-4.58399	0.000394051394120658	0.0355224678773356	0.263302653061349	PEX11B	NOT
IFT52	0.385879991700264	5.73544704573984	4.55499088659437	0.000416872455659336	0.0370493304453581	0.209659118816833	IFT52	NOT
PSMD8	0.343897635851255	8.04875341877229	4.55291342514309	0.000418558656599028	0.0370493304453581	0.205812593627303	PSMD8	NOT
LHFPL3-AS1	1.33450174233441	6.04218661174012	4.54551007315855	0.000424624941686197	0.0370493304453581	0.192101125747582	LHFPL3-AS1	F
HERPUD1	0.53632380998714	7.49320829059624	4.54117061934469	0.000428222632740412	0.0370493304453581	0.184061447159366	HERPUD1	NOT
KLF2	-1.12949	6.58128277227853	-4.53923	0.000429841611110403	0.0370493304453581	0.180465531086936	KLF2	M
STK24	-0.466639	6.8593944102932	-4.53282	0.000435235167885084	0.0371001184652994	0.16858271422333	STK24	NOT
ARRDC4	-0.364994	5.33664337185899	-4.52783	0.000439481788538484	0.0371001184652994	0.159329774861801	ARRDC4	NOT
PEX1	0.487450059964694	5.1150394820334	4.52200394841404	0.000444491887329135	0.0371001184652994	0.148527414945808	PEX1	NOT
SRGN	0.894895730181119	5.66429594554103	4.51609664592095	0.000449633246775654	0.0371001184652994	0.13756771881918	SRGN	F
ATP6V0B	0.399981106467669	7.66391185021279	4.51458	0.000450960127264405	0.0371001184652994	0.134759559234602	ATP6V0B	NOT
AC024588.1	-0.525206	5.10710115666464	-4.50976	0.000455215075554127	0.0371001184652994	0.125809882461662	AC024588.1	NOT
TSSC4	0.443499835436875	5.78616640841105	4.5079086900469	0.000456860811551112	0.0371001184652994	0.122370697851502	TSSC4	NOT
FXYD3	-0.613873	8.27212558468251	-4.49103	0.000472141490806733	0.0376668261025092	0.0910161146773323	FXYD3	M
MZT1	0.479893048257876	5.46730120622769	4.48181162084741	0.000480703741950987	0.0376668261025092	0.0738873234580915	MZT1	NOT
PUM3	0.419264128789393	6.8010283136751	4.48075719971179	0.000481693531881672	0.0376668261025092	0.0719269300188579	PUM3	NOT
TRAPPC13	0.42383153761948	4.95855467239678	4.47986906126513	0.000482528855658099	0.0376668261025092	0.0702756029221412	TRAPPC13	NOT
RAB8B	-0.45882	6.05372148117981	-4.47785	0.000484430838321344	0.0376668261025092	0.0665262572512129	RAB8B	NOT
GRB10	-0.407111	6.2062894732108	-4.47531	0.000486839702322275	0.0376668261025092	0.0617987541161158	GRB10	NOT
UBE2Q2	-0.500358	6.46332041677442	-4.46592	0.000495843683623372	0.0377685361402703	0.0443325953136968	UBE2Q2	NOT
CLEC2D	-0.528138	5.9503096909599	-4.46376	0.000497936126771388	0.0377685361402703	0.0403190008470045	CLEC2D	NOT
RAMP1	1.30022026498617	6.15218538132412	4.4619688758133	0.000499685497479661	0.0377685361402703	0.0369763772559786	RAMP1	F
POLR2C	0.353193093375551	5.46893401288864	4.45292991426716	0.00050858579909922	0.0381478172667858	0.0201490901608254	POLR2C	NOT
DIPK1C	-0.668427	6.48513589504746	-4.44374	0.000517800096125232	0.0382009260831015	0.00303531379996969	DIPK1C	M
B3GNT2	-0.461596	5.90699698535286	-4.44104	0.000520543938476105	0.0382009260831015	-0.00200208	B3GNT2	NOT
ARIH1	-0.48435	8.43829823663664	-4.44063	0.000520957062399308	0.0382009260831015	-0.00275823	ARIH1	NOT
GYG2	0.658843311695777	5.47986938150703	4.42042816275219	0.000541956298942967	0.0394328589711376	-0.0404249	GYG2	F
TXNDC5	-0.478408	5.66129864774396	-4.41683	0.000545783515171455	0.0394328589711376	-0.0471324	TXNDC5	NOT
MRAS	0.579933169286388	5.06208387632626	4.41044725323146	0.000552648730302234	0.0396022575376028	-0.0590474	MRAS	NOT
LDB1	-0.373814	5.28260280643316	-4.40655	0.000556882677606958	0.0396022575376028	-0.0663221	LDB1	NOT
MAP3K13	-0.39707	6.03252985944805	-4.40165	0.000562249043414638	0.0396022575376028	-0.0754635	MAP3K13	NOT
AL592183.1	0.999166524590429	5.23554787232248	4.39984005731196	0.000564249547655648	0.0396022575376028	-0.078849	AL592183.1	F
AC018682.1	-0.538516	5.13346508697997	-4.38933	0.000575987852621521	0.0401394087933267	-0.0984753	AC018682.1	NOT
COG3	0.420459097866813	5.35648619000776	4.37906258785306	0.000587702662030234	0.0406673687120358	-0.117668	COG3	NOT
RASGEF1C	0.933933768175298	4.67138775085267	4.37466675147447	0.000592791391466051	0.040732644842975	-0.125886	RASGEF1C	F
SGTB	-0.563638	4.96885088108838	-4.36385	0.000605501248975827	0.0412745782649044	-0.146108	SGTB	NOT
TALDO1	0.351994807520177	7.64457145660961	4.36085231627815	0.000609079365806141	0.0412745782649044	-0.151724	TALDO1	NOT
PHF11	0.521142956589175	5.26878547910638	4.33086871217003	0.000646028875091199	0.04320251009904	-0.207865	PHF11	NOT
TFIP11	0.383462669136201	5.16401869682692	4.33063721740003	0.000646322917215437	0.04320251009904	-0.208299	TFIP11	NOT
TEX264	0.362367643851178	6.55737885034855	4.32413516566929	0.000654638003375871	0.0434626555484548	-0.220484	TEX264	NOT
ARHGEF11	-0.538678	6.40463000809001	-4.3111	0.000671643924520818	0.0442924375996078	-0.24493	ARHGEF11	NOT
MAGEH1	0.637604980060716	6.3180515877577	4.30604141252174	0.000678358587320345	0.0444370098600647	-0.254413	MAGEH1	F
TANK	-0.585402	7.59300532497608	-4.29986	0.0006866689700036	0.0445962839878511	-0.26602	TANK	M
HNRNPD	-0.372429	7.35814470518752	-4.29517	0.000693026449807785	0.0445962839878511	-0.274804	HNRNPD	NOT
FRY	-0.63383	7.37509080921393	-4.29374	0.000694980742790504	0.0445962839878511	-0.277489	FRY	M
CKB	-0.850352	6.56157411772234	-4.29086	0.000698944406078676	0.0445962839878511	-0.28291	CKB	M
AC002066.1	0.794605427142528	4.29694245581317	4.27660168285678	0.000718851093473967	0.0455705215772594	-0.309679	AC002066.1	F
REEP3	-0.550352	6.75878213399872	-4.26861	0.000730261099811459	0.0459970869663294	-0.32469	REEP3	NOT
NUDT4	-0.465791	6.49693376755458	-4.26269	0.000738837098657729	0.0462408492446551	-0.335819	NUDT4	NOT
KDM5C	0.334903176816432	5.46149758988166	4.2515110358679	0.000755311240525723	0.0468181829143113	-0.356839	KDM5C	NOT
ST3GAL1	0.373880442578908	4.97059593431936	4.24771954042948	0.000760983135949455	0.0468181829143113	-0.36397	ST3GAL1	NOT
MYC	0.786819192655885	6.92627529366535	4.24680621996521	0.000762355919630553	0.0468181829143113	-0.365688	MYC	F
PHLPP1	-0.517452	9.40903479782802	-4.23954	0.000773361212949264	0.0468509620311687	-0.37935	PHLPP1	NOT
RNF38	-0.412335	6.82811828842229	-4.23367	0.000782389115624596	0.0468509620311687	-0.390412	RNF38	NOT
INTS12	-0.341593	5.05721318616362	-4.23138	0.000785935879722273	0.0468509620311687	-0.394723	INTS12	NOT
FNDC3B	-0.658042	8.70460415160551	-4.22818	0.00079091816867501	0.0468509620311687	-0.400747	FNDC3B	M
CRYL1	0.499930097858499	6.40639115256294	4.22783788802629	0.000791446404609426	0.0468509620311687	-0.401383	CRYL1	NOT
MED14	-0.505814	5.4254903241504	-4.22504	0.000795835404315893	0.0468509620311687	-0.406654	MED14	NOT
TMEM134	0.541968631272903	6.17938506423217	4.21917493280913	0.000805107446081722	0.0468509620311687	-0.417695	TMEM134	NOT
CCDC84	-0.392137	5.07988951760876	-4.2185	0.000806177028848065	0.0468509620311687	-0.41896	CCDC84	NOT
TIMMDC1	0.353547531031209	5.89519121532087	4.21582667086461	0.000810451871305271	0.0468509620311687	-0.424001	TIMMDC1	NOT
MOSPD3	0.444934341330923	4.75633491186657	4.21559399466755	0.000810824609242916	0.0468509620311687	-0.424439	MOSPD3	NOT
ADGRA3	-0.403501	6.65488558070778	-4.21279	0.000815338337810894	0.0468509620311687	-0.42973	ADGRA3	NOT
DHRS4L2	0.379774568726889	5.67430924074265	4.20648313550595	0.000825558462883387	0.0470975834826021	-0.441603	DHRS4L2	NOT
DHX40	-0.372179	6.02402463431658	-4.20137	0.000833953438692528	0.0470975834826021	-0.451247	DHX40	NOT
MATR3.1	-0.361892	4.65269655163147	-4.20039	0.000835556799295911	0.0470975834826021	-0.453077	MATR3.1	NOT
MRPS17	0.49278963960912	4.71463324063755	4.19843402973869	0.000838802881076264	0.0470975834826021	-0.456773	MRPS17	NOT
LIX1L	-0.459516	5.51280544929338	-4.18909	0.000854458917889708	0.0475939349336562	-0.474398	LIX1L	NOT
TBL1XR1	-0.339519	7.28309201619685	-4.18578	0.00086006706507646	0.0475939349336562	-0.480633	TBL1XR1	NOT
PTPRJ	-0.419143	8.6214690627838	-4.17919	0.000871356803449139	0.0475939349336562	-0.493062	PTPRJ	NOT
UBE2F	0.428747135814795	5.74635766183835	4.17094171913161	0.000885700223743373	0.0475939349336562	-0.508623	UBE2F	NOT
RCBTB2	0.384560029734716	6.01382235678099	4.17068980020881	0.000886142123088381	0.0475939349336562	-0.509098	RCBTB2	NOT
PPP2R2D	-0.571551	5.89533849832394	-4.1686	0.000889810545529326	0.0475939349336562	-0.513035	PPP2R2D	NOT
COPRS	-0.604272	6.59065747065771	-4.16785	0.000891135391973947	0.0475939349336562	-0.514453	COPRS	M
TOR1A	0.649261789087625	5.02486299154806	4.16747659762563	0.000891798302765611	0.0475939349336562	-0.515162	TOR1A	F
AGRN	0.330696931555707	5.27980042387139	4.16325634074277	0.000899283258517939	0.0475939349336562	-0.523128	AGRN	NOT
AC090204.1	0.694318603539956	5.4281118298161	4.16000257756739	0.000905097840974004	0.0475939349336562	-0.52927	AC090204.1	F
IL12RB2	-0.332222	6.10930702802083	-4.15766	0.000909303145616585	0.0475939349336562	-0.533687	IL12RB2	NOT
ZNF678	-0.425591	4.72937149773157	-4.15761	0.000909401381514145	0.0475939349336562	-0.53379	ZNF678	NOT
SLC39A9	-0.365116	5.42353724671472	-4.1565	0.000911403012673209	0.0475939349336562	-0.535886	SLC39A9	NOT
SPRED2	-0.413798	5.7458990818238	-4.15195	0.000919648830307219	0.0475939349336562	-0.544469	SPRED2	NOT
IMPAD1	-0.399709	6.07599193365946	-4.15113	0.000921155995049678	0.0475939349336562	-0.54603	IMPAD1	NOT
DSTN	-0.469657	9.2888439020128	-4.14895	0.000925141621445993	0.0475939349336562	-0.550144	DSTN	NOT
LGR4	-0.588333	6.40369442670327	-4.1383	0.000944871423979981	0.0483557636043088	-0.570254	LGR4	M
AP001011.1	-0.667219	4.99953265656855	-4.13532	0.000950477242756346	0.0483906185871702	-0.575891	AP001011.1	M
MRPL44	0.447844525416667	6.00063918359258	4.11980298280022	0.000980184975704118	0.0496458637694261	-0.605219	MRPL44	NOT
SNX15	0.369269034926361	4.74677665968125	4.11232050544597	0.00099484826111563	0.0501186647375332	-0.619368	SNX15	NOT
SERPINB6	-0.395845	6.97253780968989	-4.10986	0.000999720973799767	0.0501186647375332	-0.624024	SERPINB6	NOT
SPIRE1	-0.446339	7.68151596703817	-4.10528	0.00100884415638504	0.0501883258552445	-0.63268	SPIRE1	NOT
DISP1	0.506350445881255	6.58733141649347	4.10284671363536	0.00101373547062137	0.0501883258552445	-0.637289	DISP1	NOT
HAUS6	-0.3654	5.10969791895354	-4.10151	0.00101643362967572	0.0501883258552445	-0.639822	HAUS6	NOT
CDK2AP1	-0.624131	5.98362817873845	-4.08986	0.00104022954026476	0.0511064773132078	-0.661871	CDK2AP1	NOT
MYBBP1A	0.419580686054635	4.52701827339079	4.08729242084164	0.00104554172222422	0.0511119052864438	-0.666724	MYBBP1A	NOT
TMEM64	-0.570531	5.45863623322604	-4.07437	0.00107274513166154	0.0521821468500311	-0.691197	TMEM64	NOT
SP110	-0.486912	5.21971492968613	-4.06608	0.00109055644609737	0.0527872297505061	-0.706885	SP110	NOT
STX18	-0.372027	6.04289862373405	-4.05398	0.00111713541126106	0.0534803182004109	-0.729826	STX18	NOT
KATNA1	0.363812349926846	5.62810243201049	4.05001327498869	0.00112597901218309	0.0534803182004109	-0.737337	KATNA1	NOT
GALM	-0.440451	6.14907144027699	-4.04776	0.00113102780275227	0.0534803182004109	-0.741599	GALM	NOT
PELI1	-0.66403	8.70518723974241	-4.04765	0.00113128924957622	0.0534803182004109	-0.741819	PELI1	NOT
GEMIN8	0.486205441689885	4.7671188121714	4.04729341720975	0.00113208896658716	0.0534803182004109	-0.742493	GEMIN8	NOT
ZNF506	-0.305747	6.04296313871576	-4.04218	0.00114366678222384	0.0537687550341219	-0.752185	ZNF506	NOT
SLC16A7	-0.352151	5.50205745518589	-4.03099	0.00116943486997629	0.0547184144399381	-0.77341	SLC16A7	NOT
ZNF438	-0.462094	5.35022118115996	-4.02678	0.00117926716528942	0.0547947711309546	-0.781385	ZNF438	NOT
SEMA5A	0.855135680518314	7.29003761767901	4.02552642802232	0.0011822197720092	0.0547947711309546	-0.783767	SEMA5A	NOT
FAM102B	-0.541837	5.08310129642199	-4.02087	0.00119324219346588	0.0548146777070849	-0.792606	FAM102B	NOT
PPP1R15B	-0.414345	5.66828889944303	-4.02063	0.00119380633312804	0.0548146777070849	-0.793057	PPP1R15B	NOT
RPF1	-0.431147	6.08555364433995	-4.01322	0.00121154490155047	0.0553704195471391	-0.807105	RPF1	NOT
PPL	0.444852695144542	4.94544136578747	4.00095504880636	0.00124153278735763	0.0559722846203762	-0.830393	PPL	NOT
PINK1	-0.615065	5.54086985623504	-3.99874	0.00124703583147896	0.0559722846203762	-0.834605	PINK1	NOT
ZNF331	0.409633552427486	5.58693063212203	3.99832829595289	0.00124805018613519	0.0559722846203762	-0.835379	ZNF331	NOT
WIPF1	-0.442913	5.70491249365423	-3.9979	0.00124912271154772	0.0559722846203762	-0.836197	WIPF1	NOT
UBE4B	-0.356986	6.28541182587242	-3.99626	0.00125319586978249	0.0559722846203762	-0.839298	UBE4B	NOT
THAP5	-0.370232	5.47560588482695	-3.99161	0.00126488683363178	0.0562388146030131	-0.848141	THAP5	NOT
SLC39A14	-0.451998	6.55105869627469	-3.98567	0.00127995729606235	0.0566423995586006	-0.85942	SLC39A14	NOT
MAOA	-0.470228	4.33839823321675	-3.9835	0.00128549308992143	0.0566423995586006	-0.86353	MAOA	NOT
PPP2R1B	-0.340566	6.32562415268633	-3.97673	0.00130296696117913	0.0571560417881522	-0.876388	PPP2R1B	NOT
FUOM	0.378714669485189	4.70717570018466	3.97424393051449	0.00130945467298765	0.0571853405190074	-0.881117	FUOM	NOT
HS2ST1	-0.446861	6.47585095194569	-3.97031	0.00131978323618435	0.0573813720298559	-0.888599	HS2ST1	NOT
AP002336.2	-0.384883	6.73070973315116	-3.96446	0.00133526669740302	0.0577988130778946	-0.899705	AP002336.2	NOT
GPATCH3	0.359232793187935	4.41654974507967	3.95933598485631	0.00134899463765101	0.0579589367461554	-0.909444	GPATCH3	NOT
KDM2A	-0.451521	7.28651033390414	-3.95868	0.00135076292640643	0.0579589367461554	-0.910692	KDM2A	NOT
HARS2	0.41119930764695	4.46403536014405	3.95642671251402	0.0013568513076653	0.0579670476048664	-0.914974	HARS2	NOT
STARD13	0.605848204681888	5.19573041949265	3.95140077215211	0.00137053394578245	0.0582981235985208	-0.924527	STARD13	NOT
CRAMP1	-0.436833	5.31161234199393	-3.94429	0.0013901435813762	0.0588773742698386	-0.938053	CRAMP1	NOT
MTG2	0.432542157714568	4.95183409015352	3.94026565888467	0.0014013500184681	0.0590323863056133	-0.945697	MTG2	NOT
SHISA4	0.435523815159367	4.87833378446157	3.93867149380967	0.00140581909174776	0.0590323863056133	-0.948728	SHISA4	NOT
TBC1D12	-0.524012	6.02742024856818	-3.93467	0.00141710245121932	0.0591430342515997	-0.956339	TBC1D12	NOT
SIK2	-0.451498	8.12283496849467	-3.93221	0.00142408031933586	0.0591430342515997	-0.961015	SIK2	NOT
PIK3C3	0.337078930530725	6.13987228219983	3.92946227868469	0.00143192116383273	0.0591430342515997	-0.966242	PIK3C3	NOT
TGIF1	0.523803549442006	6.62790258766682	3.92924942888732	0.00143253024138823	0.0591430342515997	-0.966647	TGIF1	NOT
ZBTB2	-0.479573	5.23772670059324	-3.91912	0.00146180945346853	0.0595142969574812	-0.985907	ZBTB2	NOT
UBB	0.415180428576775	10.5445438001529	3.91655358626095	0.00146934004481358	0.0595142969574812	-0.990799	UBB	NOT
RAB34	-0.308834	6.36974325181971	-3.91306	0.00147963050609451	0.0595142969574812	-0.997442	RAB34	NOT
ESYT2	-0.753809	8.36826379319303	-3.91284	0.0014802800049545	0.0595142969574812	-0.997859	ESYT2	NOT
BLOC1S5	0.439075997628483	5.12550638395462	3.91213	0.0014823795286216	0.0595142969574812	-0.999209	BLOC1S5	NOT
HES6	-0.771784	5.23772778822725	-3.91209	0.00148249408401069	0.0595142969574812	-0.999282	HES6	NOT
SEMA4C	0.513967742441377	4.99409177167994	3.91023280080499	0.00148802308691431	0.0595142969574812	-1.00283	SEMA4C	NOT
TPCN1	-0.653824	5.34859018396371	-3.90958	0.0014899773103542	0.0595142969574812	-1.00407	TPCN1	NOT
COG2	0.382596488967235	5.27506814993387	3.90725870924554	0.00149689723153183	0.0595486323766467	-1.00849	COG2	NOT
COMMD5	0.49273532976913	5.31157919351385	3.90260477763076	0.00151089169632305	0.0597242115026492	-1.01734	COMMD5	NOT
RBM5	-0.294027	6.66120078650084	-3.90175	0.00151346719561975	0.0597242115026492	-1.01896	RBM5	NOT
PHF21A	-0.409738	6.61341304460387	-3.89567	0.00153200175199518	0.0598807446919473	-1.03055	PHF21A	NOT
PPP3R1	-0.439505	6.6525519779365	-3.89436	0.00153600246959309	0.0598807446919473	-1.03303	PPP3R1	NOT
NID2	1.00635894588448	4.40016897418956	3.89139100302489	0.00154515996894293	0.0598807446919473	-1.03869	NID2	NOT
MMP16	-0.936329	5.09962273094889	-3.88982	0.00155002418693722	0.0598807446919473	-1.04168	MMP16	NOT
CYP26B1	0.578711612120548	4.37678801599665	3.8883999933141	0.00155443281128254	0.0598807446919473	-1.04438	CYP26B1	NOT
KCNE4	0.670535329402186	5.61185248379064	3.88694	0.00155897790107524	0.0598807446919473	-1.04716	KCNE4	NOT
TMEM161B	-0.412932	5.21306785000801	-3.88658	0.00156009267668823	0.0598807446919473	-1.04784	TMEM161B	NOT
CTSH	0.515378747798541	5.52418255519881	3.88158601240825	0.00157576926827779	0.0599155201066348	-1.05736	CTSH	NOT
TRNP1	-0.616811	4.54683766433171	-3.87923	0.00158321548771532	0.0599155201066348	-1.06184	TRNP1	NOT
PHACTR1	0.655407469590745	8.50038540772249	3.87887627774668	0.00158433658567298	0.0599155201066348	-1.06252	PHACTR1	NOT
C8orf82	-1.04797	5.30573827155111	-3.87757	0.00158849314590651	0.0599155201066348	-1.06501	C8orf82	NOT
PGM2	-0.416844	4.68515861145391	-3.87391	0.00160015925455453	0.0599155201066348	-1.07197	PGM2	NOT
CERS2	0.322267908150422	5.97463784682322	3.8712871583793	0.00160858340558451	0.0599155201066348	-1.07697	CERS2	NOT
ETNK2	-0.398709	4.87150371904211	-3.86948	0.00161440019060951	0.0599155201066348	-1.0804	ETNK2	NOT
AC023424.3	-0.816569	5.65618505121868	-3.86801	0.00161917213174913	0.0599155201066348	-1.08321	AC023424.3	NOT
STK38	-0.5217	5.34901688154829	-3.86638	0.00162446744669463	0.0599155201066348	-1.08632	STK38	NOT
INSYN2B	0.825329073821017	5.12872939066794	3.86129242925491	0.00164109153138843	0.0599155201066348	-1.09601	INSYN2B	NOT
CPT1A	0.48496054249532	4.52490058967841	3.8604903271378	0.00164372910515029	0.0599155201066348	-1.09753	CPT1A	NOT
RBPJ	-0.292431	7.03254087066584	-3.85853	0.00165018953962552	0.0599155201066348	-1.10127	RBPJ	NOT
AGO2	-0.407114	6.29340742275862	-3.85822	0.00165122489004762	0.0599155201066348	-1.10186	AGO2	NOT
RAP2C	-0.427529	4.67017578553392	-3.85596	0.00165869650338883	0.0599155201066348	-1.10616	RAP2C	NOT
GTF2H1	0.323555211991616	6.55633696427292	3.84885208201952	0.00168248688909429	0.0599155201066348	-1.11971	GTF2H1	NOT
GPRC5A	-0.970763	6.03212060682555	-3.8484	0.00168401283177131	0.0599155201066348	-1.12057	GPRC5A	NOT
C5orf38	-0.554346	4.95538044617923	-3.84816	0.00168481040256612	0.0599155201066348	-1.12102	C5orf38	NOT
FAM98B	0.474833217480967	4.93516326608027	3.84638775334641	0.00169081180822274	0.0599155201066348	-1.1244	FAM98B	NOT
ARHGAP21	-0.408522	7.0539353732205	-3.84633	0.00169102068391903	0.0599155201066348	-1.12452	ARHGAP21	NOT
ANTXR2	0.598923270001007	5.07703720407735	3.84442960780458	0.001697456527835	0.0599155201066348	-1.12813	ANTXR2	NOT
NRBF2	0.510567218140493	6.44141484411819	3.84188153920836	0.00170614273969229	0.0599155201066348	-1.13299	NRBF2	NOT
LINC02381	-0.736028	4.52002099745554	-3.8376	0.00172082952655101	0.0599155201066348	-1.14114	LINC02381	NOT
STT3B	-0.360445	6.55461884066961	-3.83691	0.00172323576955854	0.0599155201066348	-1.14247	STT3B	NOT
TMEM199	0.328308420815381	4.99015892903644	3.83649822879467	0.00172464260124482	0.0599155201066348	-1.14325	TMEM199	NOT
WIPI1	0.454124138199547	7.50856587564841	3.83405853977784	0.00173309348473811	0.0599155201066348	-1.1479	WIPI1	NOT
EVA1A	-0.73472	5.15638205623103	-3.83364	0.00173455762239885	0.0599155201066348	-1.1487	EVA1A	NOT
CHCHD6	0.491487125710448	7.80033584268901	3.83315102179287	0.00173624775416201	0.0599155201066348	-1.14963	CHCHD6	NOT
AC007098.1	-0.593307	4.8303209808788	-3.83285	0.00173727882802263	0.0599155201066348	-1.15019	AC007098.1	NOT
TELO2	0.474081465252728	4.85302420949037	3.82968308133396	0.00174835501279433	0.0599155201066348	-1.15624	TELO2	NOT
VPS35	0.299114483543713	6.79468542108233	3.82771204348549	0.0017552743967088	0.0599155201066348	-1.16	VPS35	NOT
DHX29	0.366004230372131	6.22352557102631	3.82567795401779	0.00176244422939219	0.0599155201066348	-1.16387	DHX29	NOT
MEF2C	-0.429337	8.11857526812882	-3.82444	0.00176683920817533	0.0599155201066348	-1.16624	MEF2C	NOT
AL731577.2	-0.653518	4.98006052113823	-3.82381	0.00176905720110402	0.0599155201066348	-1.16744	AL731577.2	NOT
SLC3A2	0.368940500508074	8.67519761302988	3.82280019549185	0.00177263859113125	0.0599155201066348	-1.16936	SLC3A2	NOT
ANKRD49	0.315605947989136	4.61010876161797	3.82159824904104	0.00177691411853267	0.0599155201066348	-1.17165	ANKRD49	NOT
GRIK1	0.956609863272801	7.08464727950216	3.8177148881544	0.00179079945088576	0.0599155201066348	-1.17906	GRIK1	NOT
TRIM13	-0.446055	5.98553011194728	-3.81551	0.00179873243424881	0.0599155201066348	-1.18326	TRIM13	NOT
ADARB1	-0.648818	6.13080478002525	-3.81454	0.00180223343828187	0.0599155201066348	-1.18511	ADARB1	NOT
BIRC7	0.459433045425399	5.71608728905982	3.81436034461227	0.00180288243069817	0.0599155201066348	-1.18545	BIRC7	NOT
CKAP4	-0.358842	5.88050850553188	-3.8138	0.00180490473759047	0.0599155201066348	-1.18652	CKAP4	NOT
KDM7A	-0.42813	5.90236243207436	-3.79986	0.00185605866068751	0.0614061696966851	-1.2131	KDM7A	NOT
AKTIP	0.464225350609824	4.5208732637788	3.79614819500506	0.00186993850143405	0.0616577708560099	-1.22018	AKTIP	NOT
RNF220	-0.334243	5.24953363057911	-3.79198	0.00188565109261971	0.0619304588602572	-1.22814	RNF220	NOT
FBN2	-0.600395	4.61726194565521	-3.79061	0.00189081392815766	0.0619304588602572	-1.23074	FBN2	NOT
TUBE1	0.420176208489988	4.99890622332017	3.78611	0.00190796785043461	0.0622846913567126	-1.23932	TUBE1	NOT
PRXL2B	0.364608578566544	4.85769730682219	3.78228625011483	0.00192266604063761	0.0625566772029972	-1.24662	PRXL2B	NOT
CA14	0.525736049505198	6.53194242386938	3.77913097435627	0.00193487680270516	0.0625585380808018	-1.25264	CA14	NOT
PPP1R14B	-1.25421	6.44556271932435	-3.77898	0.00193545650076977	0.0625585380808018	-1.25293	PPP1R14B	NOT
PTPN23	-0.336375	5.40644378266802	-3.77133	0.00196538792939818	0.0631418078015808	-1.26752	PTPN23	NOT
CD151	0.341430863154589	7.08299274068979	3.77108930387382	0.0019663538761738	0.0631418078015808	-1.26798	CD151	NOT
AC004797.1	-0.515784	5.90108054370446	-3.76698	0.00198263884405458	0.0632823660017669	-1.27582	AC004797.1	NOT
ST8SIA1	-0.533451	6.93839930705262	-3.76674	0.00198361171672544	0.0632823660017669	-1.27629	ST8SIA1	NOT
TTC33	-0.302376	5.14227840672441	-3.7612	0.00200576291555065	0.0634353095675936	-1.28685	TTC33	NOT
AC079921.1	-0.376837	4.35443081556055	-3.75853	0.00201655689062682	0.0634353095675936	-1.29195	AC079921.1	NOT
SMIM3	0.832376685843847	6.21279765674122	3.75774880941542	0.00201971920189989	0.0634353095675936	-1.29344	SMIM3	NOT
RELT	0.547737274159565	4.52246049346715	3.75428872661254	0.00203379818111002	0.0634353095675936	-1.30004	RELT	NOT
CRIP2	-0.612826	6.51248697390414	-3.75371	0.00203615593710943	0.0634353095675936	-1.30114	CRIP2	NOT
ACYP1	-0.471321	5.62394636258815	-3.75145	0.00204541993029081	0.0634353095675936	-1.30546	ACYP1	NOT
MTUS1	0.775813526311422	6.18714587869405	3.74993487908788	0.00205165502271628	0.0634353095675936	-1.30835	MTUS1	NOT
OCIAD1	0.344098520768607	7.21303690383185	3.74980868187274	0.00205217496559861	0.0634353095675936	-1.30859	OCIAD1	NOT
ECHDC3	-0.448441	4.75337963778899	-3.74954	0.00205328975724209	0.0634353095675936	-1.30911	ECHDC3	NOT
C6orf47	0.382087597286222	4.6747953587788	3.74854365043207	0.0020573943691668	0.0634353095675936	-1.31101	C6orf47	NOT
SAP130	-0.360963	5.17031360755151	-3.7478	0.00206048297226331	0.0634353095675936	-1.31243	SAP130	NOT
FOXN3	-0.651178	8.0833549512702	-3.74649	0.00206587615119377	0.0634353095675936	-1.31492	FOXN3	NOT
NANS	0.411115215776955	6.74170560943781	3.74355185972892	0.00207812140007534	0.0634707211807119	-1.32053	NANS	NOT
SRPK2	-0.293991	8.48593652496484	-3.74256	0.00208224642984589	0.0634707211807119	-1.32242	SRPK2	NOT
PREX1	0.604457835130818	6.01236748090132	3.7408452980802	0.00208944781536173	0.0634707211807119	-1.3257	PREX1	NOT
HACD3	0.382409084729777	7.23889687854726	3.74003110321238	0.00209286725651849	0.0634707211807119	-1.32725	HACD3	NOT
KRBOX4	0.403214280780278	4.54076524252126	3.73424714834613	0.00211732204866525	0.0640147890774914	-1.33829	KRBOX4	NOT
AC009107.2	-0.573216	4.76215000459962	-3.73006	0.00213519215952119	0.064357049568881	-1.34628	AC009107.2	NOT
GPM6B	0.443754406171278	9.63382641989248	3.7280213809886	0.00214396784391485	0.0644239389428357	-1.35018	GPM6B	NOT
CRTAP	-0.295619	7.45618048854729	-3.72647	0.00215064348598622	0.0644275088210383	-1.35313	CRTAP	NOT
CD109	-0.550135	6.9564667503186	-3.72381	0.00216216748434787	0.0645758592741707	-1.35821	CD109	NOT
SGCB	0.41350858437107	5.98140500708144	3.71821191091732	0.00218664121632541	0.0651088987624651	-1.3689	SGCB	NOT
DYRK2	-0.423	4.78567772247307	-3.71359	0.00220702559964994	0.065364902301372	-1.37772	DYRK2	NOT
EFHD2	-0.463927	5.19250861881186	-3.71308	0.00220931806887712	0.065364902301372	-1.37871	EFHD2	NOT
CENPC	0.335579852199886	6.56463348755874	3.71175546599434	0.00221519565096243	0.065364902301372	-1.38123	CENPC	NOT
FLOT2	-0.328313	5.22220924791825	-3.70561	0.00224273763562533	0.0659794611007619	-1.39297	FLOT2	NOT
HIVEP1	-0.534069	7.12235178220742	-3.70309	0.00225412666695879	0.0661165630732449	-1.39778	HIVEP1	NOT
VPS13B-DT	-0.447183	4.4236325083657	-3.70051	0.00226585399227213	0.0662627420478153	-1.40271	VPS13B-DT	NOT
SFXN1	0.60846204951782	4.5241351535129	3.69757907459573	0.00227922153350846	0.0663006802394867	-1.4083	SFXN1	NOT
NPL	0.50160552582079	5.71010122451268	3.69545759789798	0.00228896244349585	0.0663006802394867	-1.41235	NPL	NOT
NDN	-0.47107	5.79788136728293	-3.69492	0.00229143127006588	0.0663006802394867	-1.41337	NDN	NOT
TXNL1	0.49487831911801	6.79049065889889	3.69405769729883	0.00229541320301222	0.0663006802394867	-1.41502	TXNL1	NOT
TMEM204	0.643578049189944	5.59634327536753	3.69162131806935	0.00230668388589127	0.0663006802394867	-1.41968	TMEM204	NOT
CDKN2D	-0.486236	5.46236359534068	-3.691	0.00230955796769535	0.0663006802394867	-1.42086	CDKN2D	NOT
ANTKMT	-0.917864	5.4774184256728	-3.68764	0.00232523032413661	0.0663006802394867	-1.42728	ANTKMT	NOT
RTCB	0.327286430133783	6.31675767344242	3.68638170874954	0.00233111200737393	0.0663006802394867	-1.42968	RTCB	NOT
RPP25	0.329003418636056	4.91118485004305	3.68353253152981	0.00234450492816657	0.0663006802394867	-1.43512	RPP25	NOT
LARP4	0.279604756457307	6.50526217567743	3.68140682646237	0.00235454765842774	0.0663006802394867	-1.43918	LARP4	NOT
PIGA	-0.356833	5.44873202923332	-3.68137	0.00235471575340339	0.0663006802394867	-1.43925	PIGA	NOT
GPSM2	-0.688047	7.16427891900713	-3.68033	0.00235966567963821	0.0663006802394867	-1.44124	GPSM2	NOT
IARS	0.4199445609355	6.15239904311487	3.68028174232186	0.00235988059803479	0.0663006802394867	-1.44133	IARS	NOT
ATP6V1H	0.378623331925808	6.14339191861674	3.67921613101265	0.00236494287885725	0.0663006802394867	-1.44337	ATP6V1H	NOT
WAKMAR2	-0.598719	5.15482347486351	-3.6785	0.0023683633995583	0.0663006802394867	-1.44474	WAKMAR2	NOT
KPNA2	0.529449685654135	6.28030624792629	3.6764883859461	0.0023779512800842	0.0663799695400778	-1.44858	KPNA2	NOT
SELENOM	-0.684432	7.48137544420615	-3.67442	0.00238787882726915	0.0664682644667044	-1.45253	SELENOM	NOT
ARFGEF3	-0.412453	4.46680820486856	-3.67277	0.00239579398327395	0.0665002024848864	-1.45567	ARFGEF3	NOT
S100A4	-0.999428	6.2828507423763	-3.67103	0.00240420179025388	0.0665018979042705	-1.459	S100A4	NOT
YWHAH	-0.80777	7.40224648016713	-3.66988	0.00240977710558126	0.0665018979042705	-1.4612	YWHAH	NOT
COL19A1	-1.70415	5.29411784759879	-3.66856	0.00241615892039737	0.0665018979042705	-1.46371	COL19A1	NOT
CCDC117	-0.367172	4.8295966390745	-3.66163	0.00245006984687827	0.0672468891492342	-1.47695	CCDC117	NOT
DDOST	0.306226202130144	6.51438173760235	3.65924461160397	0.00246187365541802	0.0672721019744042	-1.48151	DDOST	NOT
ATF7IP	-0.407185	6.78572081513221	-3.65868	0.002464681122612	0.0672721019744042	-1.48259	ATF7IP	NOT
CDK15	0.573177736105349	5.46935288287994	3.65157152407674	0.00250017204083152	0.0675715697680442	-1.49617	CDK15	NOT
IFI27L2	-0.364644	8.38372298750797	-3.65098	0.00250315232380996	0.0675715697680442	-1.4973	IFI27L2	NOT
TYMP	-1.05183	6.15096135992566	-3.64828	0.00251679538603983	0.0675715697680442	-1.50246	TYMP	NOT
SERTAD2	-0.377178	6.69430568086366	-3.64815	0.00251744116750988	0.0675715697680442	-1.5027	SERTAD2	NOT
RPS4X	0.655419788881888	11.4185130419125	3.64739640195651	0.00252126309299657	0.0675715697680442	-1.50414	RPS4X	NOT
MRPS15	0.393528038166616	6.49366185669343	3.64640239470292	0.00252631081542914	0.0675715697680442	-1.50604	MRPS15	NOT
NFATC2	-0.496419	9.12575092215102	-3.64636	0.00252650237785144	0.0675715697680442	-1.50611	NFATC2	NOT
NUP93	-0.456337	5.86549517017441	-3.64475	0.00253470397070227	0.0675715697680442	-1.50919	NUP93	NOT
RP2	-0.290158	5.16480807469599	-3.6442	0.0025375441934061	0.0675715697680442	-1.51025	RP2	NOT
NSD1	0.30718403818741	6.14957948795428	3.63828829204179	0.00256789853014677	0.0676144097210147	-1.52154	NSD1	NOT
UBXN7	-0.321593	6.17086702208087	-3.63819	0.00256838135973862	0.0676144097210147	-1.52172	UBXN7	NOT
PAGR1	-0.345211	4.96171024684748	-3.63738	0.00257259565652882	0.0676144097210147	-1.52327	PAGR1	NOT
ZDHHC24	-0.392132	4.91959471626049	-3.63684	0.00257537439018022	0.0676144097210147	-1.5243	ZDHHC24	NOT
TRAK1	-0.505969	7.19390926622064	-3.63615	0.00257898820349081	0.0676144097210147	-1.52563	TRAK1	NOT
CDK4	0.386837692684406	6.5187625024647	3.63586733750929	0.00258044002090174	0.0676144097210147	-1.52616	CDK4	NOT
RYK	-0.39069	6.1560838760059	-3.63261	0.00259743324832292	0.0678786678138858	-1.53239	RYK	NOT
VDAC3	0.312659410354936	6.31002334672786	3.62809646206267	0.00262111500616028	0.0682192746132076	-1.54101	VDAC3	NOT
LATS2	-0.399399	6.65995259639541	-3.62649	0.00262962465543087	0.0682192746132076	-1.54408	LATS2	NOT
TIMM17B	0.294661263289561	5.41675677464277	3.62338651110536	0.0026460822227424	0.0682192746132076	-1.55	TIMM17B	NOT
IFIT5	-0.531553	4.49969160405515	-3.62268	0.00264987069678777	0.0682192746132076	-1.55136	IFIT5	NOT
FAM167B	0.651495476232463	4.21011363190634	3.6224044035891	0.00265131845633568	0.0682192746132076	-1.55188	FAM167B	NOT
GGCX	-0.449851	5.28287265581755	-3.62225	0.00265212323450492	0.0682192746132076	-1.55217	GGCX	NOT
SLIT2	0.921981077632339	6.46678981333635	3.61981256347286	0.00266518739322247	0.0683763219994882	-1.55683	SLIT2	NOT
REXO1	0.340235190842694	5.08085756029289	3.60812810552549	0.00272862436080598	0.0690610375633476	-1.57915	REXO1	NOT
ABL2	-0.570237	7.99038210042924	-3.60672	0.00273634915312491	0.0690610375633476	-1.58183	ABL2	NOT
TCTN2	-0.40962	5.05485320866459	-3.60574	0.00274176733819524	0.0690610375633476	-1.58371	TCTN2	NOT
MOCS2	0.325006281286426	6.00188907542088	3.60528518319831	0.00274428785292069	0.0690610375633476	-1.58458	MOCS2	NOT
ZNF592	-0.457901	5.14094864877954	-3.60505	0.00274558777845226	0.0690610375633476	-1.58503	ZNF592	NOT
SYCP2	-0.399905	4.56078199240283	-3.60472	0.00274740767141157	0.0690610375633476	-1.58566	SYCP2	NOT
ABCD4	0.303926436355227	5.27710345468895	3.60423851796169	0.00275007739370439	0.0690610375633476	-1.58658	ABCD4	NOT
PCGF2	-0.374215	4.87908474636202	-3.60387	0.00275210723131685	0.0690610375633476	-1.58728	PCGF2	NOT
SLC66A3	0.370074555991436	5.79204368075021	3.6019441907482	0.00276281135545214	0.0690610375633476	-1.59097	SLC66A3	NOT
CELF2-AS2	-0.44666	4.61700513940336	-3.6002	0.00277255843407472	0.0690610375633476	-1.59431	CELF2-AS2	NOT
MDFIC	-0.72292	6.83986072620027	-3.60013	0.00277293138575493	0.0690610375633476	-1.59443	MDFIC	NOT
PROSER2	0.292898474696647	4.2801483185147	3.59954029604334	0.0027762171623776	0.0690610375633476	-1.59556	PROSER2	NOT
GATAD1	-0.514335	5.62533199126822	-3.59546	0.00279911850089479	0.0694548949237177	-1.60335	GATAD1	NOT
MAF	-0.465108	7.37738087745913	-3.58916	0.002834849014565	0.0698567239185423	-1.61538	MAF	NOT
WTAP	-0.348387	6.96136394129125	-3.58891	0.00283631013213946	0.0698567239185423	-1.61587	WTAP	NOT
DBNL	0.33837975046527	5.89201892272923	3.58884841716414	0.00283664083487669	0.0698567239185423	-1.61598	DBNL	NOT
GAB1	-0.312398	6.80504036880553	-3.58411	0.00286384250421419	0.0703502911160215	-1.62504	GAB1	NOT
DOCK8	-0.788047	7.01214924509854	-3.58181	0.00287714995303536	0.0704659651095619	-1.62943	DOCK8	NOT
IFNGR2	-0.611529	6.74880997565942	-3.58082	0.00288289415571381	0.0704659651095619	-1.63132	IFNGR2	NOT
C3orf38	0.342939837391135	5.50995771423939	3.57955432034487	0.00289024014130801	0.0704702224032071	-1.63374	C3orf38	NOT
ACVR1	-0.433168	5.28752566904214	-3.57601	0.00291092424959521	0.0707988655359469	-1.6405	ACVR1	NOT
RCBTB1	0.500567436370747	4.62263137294675	3.5733188102269	0.00292677084540351	0.0708362611738118	-1.64565	RCBTB1	NOT
CPNE5	0.959144644549655	4.23546049857765	3.57206414828142	0.00293417725257716	0.0708362611738118	-1.64805	CPNE5	NOT
RFX3	-0.551421	7.48583894103179	-3.57101	0.00294041066587657	0.0708362611738118	-1.65006	RFX3	NOT
NFKB1	-0.390525	7.67261834686201	-3.56972	0.00294807476096065	0.0708362611738118	-1.65253	NFKB1	NOT
BDH2	0.465035957602415	5.31071698223188	3.56876192799491	0.00295376090333682	0.0708362611738118	-1.65435	BDH2	NOT
SNAPC2	0.336231377456539	5.10113604034022	3.5684334390361	0.00295571616947515	0.0708362611738118	-1.65498	SNAPC2	NOT
OFD1	0.303548787494531	5.7975445895958	3.56416937590604	0.00298121567079094	0.0712735405868413	-1.66313	OFD1	NOT
PTMS	-0.913017	7.85751541474477	-3.56197	0.0029944675646886	0.0714165977927918	-1.66733	PTMS	NOT
LINC01184	-0.458565	5.52010985589517	-3.55779	0.0030197512360071	0.0716542931505219	-1.6753	LINC01184	NOT
HDGFL3	-0.49055	5.44678168113151	-3.55646	0.00302788605849011	0.0716542931505219	-1.67786	HDGFL3	NOT
AC005480.1	-0.411882	5.08298648888685	-3.55539	0.00303441427228513	0.0716542931505219	-1.6799	AC005480.1	NOT
CEP112	0.361386128131652	6.32847278470471	3.5551166637508	0.00303608795046471	0.0716542931505219	-1.68042	CEP112	NOT
LINC01578	-1.05361	7.32477147171248	-3.55433	0.00304089560795519	0.0716542931505219	-1.68192	LINC01578	NOT
LURAP1	-0.37672	5.16101885753208	-3.55146	0.00305851459270904	0.0718292990367821	-1.6874	LURAP1	NOT
FAM124A	0.705366271075299	6.05323661898323	3.55074601504015	0.00306294283496964	0.0718292990367821	-1.68877	FAM124A	NOT
GHDC	-0.324833	4.87286564605195	-3.54686	0.00308702437458196	0.0722216702491485	-1.69619	GHDC	NOT
TLN1	0.323435411106999	7.68774120115108	3.5452114184541	0.00309729254734184	0.0722897780764391	-1.69934	TLN1	NOT
CCDC65	-0.473297	4.76652822374312	-3.54227	0.00311571553014067	0.0723981118040649	-1.70496	CCDC65	NOT
ZNF496	-0.350297	4.58360807668149	-3.54212	0.00311667019062889	0.0723981118040649	-1.70525	ZNF496	NOT
VAMP8	-0.621335	7.65844117003958	-3.5367	0.00315086371380283	0.0727772880846071	-1.71559	VAMP8	NOT
CHST11	0.561032684675422	6.86442748109122	3.5360703580296	0.00315487564227647	0.0727772880846071	-1.7168	CHST11	NOT
LINC02249	0.524548592619701	4.44726181305173	3.53601727113781	0.00315521318176701	0.0727772880846071	-1.7169	LINC02249	NOT
SNHG18	0.678541746427304	4.77616735816457	3.53431640314719	0.00316604695478095	0.0728561531093152	-1.72015	SNHG18	NOT
SNIP1	0.426716216204295	5.46423476982026	3.52990223596384	0.00319433801400763	0.0732269069154768	-1.72858	SNIP1	NOT
CMC1	-0.299207	5.98885700000236	-3.52936	0.00319784118493309	0.0732269069154768	-1.72962	CMC1	NOT
BRAT1	0.372400950536377	4.69636896906469	3.52813788528434	0.00320571695845037	0.0732269069154768	-1.73195	BRAT1	NOT
BRI3	-1.26459	8.22565294572086	-3.52717	0.00321196793003974	0.0732269069154768	-1.7338	BRI3	NOT
HEBP2	-0.794859	6.41587051285889	-3.52399	0.0032326039496665	0.0735267740958867	-1.73987	HEBP2	NOT
SRF	-0.405226	4.69966296103379	-3.5206	0.00325478089278947	0.0738602241398368	-1.74635	SRF	NOT
NOCT	-0.470436	4.49068543502158	-3.51814	0.0032709768721785	0.074056725221258	-1.75105	NOCT	NOT
CEP152	0.414695546850116	5.19432101967886	3.51664681018942	0.00328083036832565	0.0741072071029564	-1.7539	CEP152	NOT
TEX9	0.270568867635118	4.9854473563836	3.51484776228571	0.00329274923026725	0.0741072071029564	-1.75733	TEX9	NOT
SPEN	-0.355592	6.65248617356997	-3.51438	0.00329583243476409	0.0741072071029564	-1.75822	SPEN	NOT
CD99	0.312686940070837	9.53516241221811	3.51227335457344	0.0033098806282062	0.0742472298222975	-1.76225	CD99	NOT
GTPBP6	-0.625793	5.64971476357204	-3.51118	0.00331717218522172	0.0742472298222975	-1.76434	GTPBP6	NOT
SMC1A	0.282803395295492	6.60203177527235	3.50872254826519	0.00333365648715373	0.0743674217386177	-1.76903	SMC1A	NOT
NEPRO	0.36249438170785	5.9396717107654	3.50792608988528	0.00333901300880121	0.0743674217386177	-1.77055	NEPRO	NOT
RPP30	0.309849337940976	5.25113532099947	3.50700072425223	0.0033452473446437	0.0743674217386177	-1.77232	RPP30	NOT
WDR44	-0.403592	5.33434349994752	-3.50529	0.00335681833492836	0.0744562008103975	-1.77559	WDR44	NOT
ARMC9	-0.402271	8.45245012652398	-3.50108	0.00338538059449431	0.0749206074808584	-1.78362	ARMC9	NOT
AL035071.2	-0.44938	4.66135588609713	-3.49538	0.00342452667932371	0.0755149315740702	-1.79451	AL035071.2	NOT
THUMPD2	0.438801435668326	4.86420825597603	3.49493613391306	0.00342760629778499	0.0755149315740702	-1.79536	THUMPD2	NOT
MR1	-0.405948	4.55662043893377	-3.49212	0.00344714151974796	0.0757754196264953	-1.80074	MR1	NOT
SLC30A1	-0.69433	4.98502975305936	-3.49011	0.00346114665811336	0.0759134532647811	-1.80458	SLC30A1	NOT
CRIM1	-0.445767	6.56326270074844	-3.48802	0.0034757531265407	0.0760640316734719	-1.80857	CRIM1	NOT
RBBP8	-0.426539	5.84790811919611	-3.48589	0.00349072566599691	0.0762051223085698	-1.81264	RBBP8	NOT
TMEM123	-0.394467	7.34715098589474	-3.48489	0.00349771119083706	0.0762051223085698	-1.81453	TMEM123	NOT
NIM1K	-0.593368	6.04597131006753	-3.4836	0.00350681881923909	0.0762345170748746	-1.817	NIM1K	NOT
PGP	-1.14536	5.4119858069146	-3.48014	0.00353138258317888	0.0765990403141626	-1.82361	PGP	NOT
RNF145	-0.634165	7.0824290637036	-3.47582	0.00356226733224694	0.0770231299426686	-1.83185	RNF145	NOT
ARHGAP12	-0.338443	7.02559509851879	-3.47502	0.00356802379153237	0.0770231299426686	-1.83338	ARHGAP12	NOT
MTFR1L	0.303260795515802	5.71531269275509	3.47361803711359	0.00357814263721517	0.0770231299426686	-1.83606	MTFR1L	NOT
AC012459.1	-0.476978	4.6464204508583	-3.47304	0.00358228886462442	0.0770231299426686	-1.83716	AC012459.1	NOT
PTPN14	-0.61313	6.2446555618104	-3.46823	0.0036172323184021	0.0776046392153254	-1.84635	PTPN14	NOT
ACAD9	0.340589667280151	5.07318034736803	3.46323746092356	0.00365382859831223	0.0778407235829409	-1.85588	ACAD9	NOT
NRIP3	0.493013944073193	4.8191392562821	3.46199471096905	0.00366299660593865	0.0778407235829409	-1.85825	NRIP3	NOT
CCNL2	0.314158917537751	5.63296345959261	3.46184753493207	0.00366408387898628	0.0778407235829409	-1.85853	CCNL2	NOT
SERPINE2	-0.553318	7.41252551596715	-3.4595	0.00368150539683937	0.0778407235829409	-1.86302	SERPINE2	NOT
NDUFS7	0.301859798663379	7.30076619452419	3.4594145623999	0.00368210460394452	0.0778407235829409	-1.86317	NDUFS7	NOT
MFSD11	-0.334437	5.62317145842379	-3.45917	0.00368392273293611	0.0778407235829409	-1.86364	MFSD11	NOT
PSME4	-0.345894	7.30597263170056	-3.45606	0.0037071329781963	0.0778407235829409	-1.86959	PSME4	NOT
IFI6	0.709925733503304	7.58194880264233	3.45582509530157	0.00370885376787859	0.0778407235829409	-1.87002	IFI6	NOT
IER5	-0.803491	6.64632282291083	-3.45517	0.00371378356772399	0.0778407235829409	-1.87128	IER5	NOT
TP53BP2	-0.464901	6.55890006525108	-3.45451	0.003718671770802	0.0778407235829409	-1.87253	TP53BP2	NOT
ADRM1	0.42730484951386	6.3160921365695	3.45423604174042	0.00372075774054633	0.0778407235829409	-1.87306	ADRM1	NOT
SACS	-0.426103	4.89860342222562	-3.4539	0.00372329941827623	0.0778407235829409	-1.8737	SACS	NOT
IFT81	-0.32237	6.39897548040852	-3.45148	0.00374147449027818	0.0780546249288182	-1.87831	IFT81	NOT
ATP6V1E2	0.295926120557296	4.35410346028319	3.44974162556936	0.00375463427883896	0.0781632127624399	-1.88164	ATP6V1E2	NOT
TM9SF3	-0.411521	7.33183203275544	-3.44574	0.00378504703806715	0.0783586473324631	-1.88927	TM9SF3	NOT
PPEF1	-0.421705	5.07158627737246	-3.44551	0.00378678229335813	0.0783586473324631	-1.8897	PPEF1	NOT
STK17B	0.49692765538729	6.63641493526086	3.44536161221617	0.00378794600884592	0.0783586473324631	-1.89	STK17B	NOT
CDV3	-0.631506	6.89472048945743	-3.44364	0.0038011309971657	0.0784662041557776	-1.89328	CDV3	NOT
RGS12	0.536977597998596	6.61497446802285	3.44183164776095	0.00381500825599046	0.078587570489229	-1.89673	RGS12	NOT
ZFYVE16	0.405821171512299	7.33197973006194	3.43703893505407	0.00385206170919106	0.0787496456894888	-1.90588	ZFYVE16	NOT
EFHC1	-0.382903	5.41586003793109	-3.43641	0.00385696194244758	0.0787496456894888	-1.90708	EFHC1	NOT
AK6	0.307933141089064	6.08148438435087	3.43610939607366	0.00385928981753386	0.0787496456894888	-1.90765	AK6	NOT
PPM1A	-0.322994	6.30757485191746	-3.43579	0.00386178282474292	0.0787496456894888	-1.90826	PPM1A	NOT
TSR3	-0.452675	5.86422897363949	-3.43424	0.00387389247967313	0.0787496456894888	-1.91122	TSR3	NOT
UTP3	0.378482808673263	5.34176573145579	3.43375665810457	0.00387764553527436	0.0787496456894888	-1.91214	UTP3	NOT
PLXDC2	0.6407375458828	4.22789136420241	3.43358642575709	0.00387897705207741	0.0787496456894888	-1.91247	PLXDC2	NOT
ZNF189	-0.353472	4.48422725927698	-3.43208	0.00389076009471475	0.0788259973003446	-1.91533	ZNF189	NOT
TLK2	-0.375209	6.11227133138457	-3.43012	0.00390616836990686	0.0789753300467177	-1.91907	TLK2	NOT
SFXN3	-0.441148	5.70624330756583	-3.42902	0.00391487969074438	0.0789889278054502	-1.92118	SFXN3	NOT
SARM1	-0.30148	4.68053814514291	-3.42419	0.00395318599375486	0.0795983720791706	-1.93039	SARM1	NOT
ARSA	0.479683505154937	4.93511383146588	3.42238159431714	0.00396763348082941	0.0797259030319628	-1.93384	ARSA	NOT
FAF2	0.276627001870699	6.06316026966707	3.41500263544197	0.00402712393332047	0.0805344225264679	-1.94792	FAF2	NOT
PLEKHG3	0.384242703451553	4.83462063832244	3.4146816138354	0.00402973224623946	0.0805344225264679	-1.94853	PLEKHG3	NOT
GPR85	0.559900453784176	4.72557746751713	3.41291171867253	0.00404414311601818	0.0805344225264679	-1.95191	GPR85	NOT
TMEM241	-0.531342	6.76493779669777	-3.41219	0.00405002185620616	0.0805344225264679	-1.95328	TMEM241	NOT
AC008667.1	0.498431024247306	4.33210573983003	3.41200771957925	0.00405152357057649	0.0805344225264679	-1.95363	AC008667.1	NOT
KCTD10	-0.335774	5.06767314404106	-3.41133	0.00405704652458799	0.0805344225264679	-1.95492	KCTD10	NOT
FAM149A	-0.511402	5.04743683271779	-3.40994	0.0040684419560285	0.0805978037498711	-1.95757	FAM149A	NOT
SMARCE1	0.299908054382011	6.83229078466189	3.40825829770087	0.00408227894515174	0.08070920103634	-1.96078	SMARCE1	NOT
RPS27L	-0.452413	8.21649088764862	-3.40456	0.00411282288488041	0.080730303364623	-1.96783	RPS27L	NOT
ZSWIM6	-0.378412	8.54691109149864	-3.40364	0.00412051980155704	0.080730303364623	-1.9696	ZSWIM6	NOT
LRRC8B	0.531586533792498	6.04877917764155	3.40326258166004	0.00412362078389036	0.080730303364623	-1.97031	LRRC8B	NOT
MACROD1	-0.564682	4.76124938367959	-3.40281	0.0041273577365426	0.080730303364623	-1.97117	MACROD1	NOT
ZNF250	0.330304539020817	4.59302377525982	3.40272000424666	0.0041281360162143	0.080730303364623	-1.97135	ZNF250	NOT
B2M	0.39031109832481	11.8334219604996	3.40217910198574	0.00413264223411412	0.080730303364623	-1.97238	B2M	NOT
ATP8B2	-0.42607	5.45564291720901	-3.398	0.00416760933829089	0.0812518439643775	-1.98034	ATP8B2	NOT
TMEM67	-0.373737	4.83974123596409	-3.39673	0.004178282949678	0.0812623617604939	-1.98276	TMEM67	NOT
IWS1	0.33939564676457	6.12449703397086	3.39597411116369	0.00418468909533991	0.0812623617604939	-1.98421	IWS1	NOT
MLANA	0.360177545274432	11.3443513624954	3.3949773022162	0.00419311117495976	0.0812653065190426	-1.98611	MLANA	NOT
MIR99AHG	0.818857100558844	4.89339959699437	3.39215214225673	0.00421707334141768	0.0813221497679704	-1.9915	MIR99AHG	NOT
RNF125	-0.300302	4.31356695239536	-3.39211	0.00421742123878444	0.0813221497679704	-1.99158	RNF125	NOT
YIF1B	0.408473853694597	5.30035	3.39081013496985	0.00422850380266175	0.0813221497679704	-1.99406	YIF1B	NOT
ELF1	-0.322782	9.08832048878446	-3.38954	0.00423935605211889	0.0813221497679704	-1.99648	ELF1	NOT
FAM172A	-0.28196	7.45468608590702	-3.38818	0.00425098829410968	0.0813221497679704	-1.99907	FAM172A	NOT
STK35	-0.369783	4.64637932950856	-3.3879	0.00425335690018118	0.0813221497679704	-1.9996	STK35	NOT
AC098829.1	-0.698015	6.89567750498134	-3.38783	0.00425397771023171	0.0813221497679704	-1.99974	AC098829.1	NOT
HPS5	0.331128061712223	7.15682576962227	3.38612018238088	0.00426869418360163	0.081445027277805	-2.003	HPS5	NOT
RAB12	-0.393043	5.39774683594007	-3.38191	0.00430510553536199	0.0819805561830755	-2.01103	RAB12	NOT
ZBTB47	-0.425333	5.09331046883746	-3.3791	0.00432956816211492	0.0821383597028113	-2.01638	ZBTB47	NOT
EIF1AX	0.354771451171184	8.16886162995138	3.3790378993575	0.00433011096336823	0.0821383597028113	-2.0165	EIF1AX	NOT
RAB10	-0.268977	7.48111966437905	-3.37244	0.0043881307287998	0.082626055859335	-2.02908	RAB10	NOT
TCFL5	-0.48688	6.05815068694666	-3.37227	0.00438961237799925	0.082626055859335	-2.0294	TCFL5	NOT
RYR3	-0.567118	4.36804286470292	-3.37161	0.00439547154005498	0.082626055859335	-2.03066	RYR3	NOT
TTLL4	-0.361339	5.47110624507453	-3.37095	0.004401314964435	0.082626055859335	-2.03192	TTLL4	NOT
YAF2	-0.253058	6.48831365420084	-3.37075	0.00440311962912498	0.082626055859335	-2.0323	YAF2	NOT
IRF4	0.400616009699726	7.7183365443872	3.36868505914913	0.00442148330547123	0.082626055859335	-2.03624	IRF4	NOT
SIN3B	-0.402345	4.95851269183478	-3.36772	0.00443008728275341	0.082626055859335	-2.03807	SIN3B	NOT
SLC19A2	0.360373038357594	6.86644964055433	3.36715489782453	0.00443515079768267	0.082626055859335	-2.03915	SLC19A2	NOT
IREB2	0.306583510269864	5.74216072818761	3.36694697576929	0.00443701122658918	0.082626055859335	-2.03955	IREB2	NOT
MTCH2	0.388690619223435	6.66183008945048	3.36614830821043	0.00444416473942556	0.082626055859335	-2.04107	MTCH2	NOT
RAPH1	-0.34899	6.59886465608136	-3.3649	0.00445535335286666	0.082626055859335	-2.04345	RAPH1	NOT
C9orf78	0.383355837843352	6.84564975031198	3.36474876139797	0.00445672802823606	0.082626055859335	-2.04374	C9orf78	NOT
TMEM184C	-0.3393	5.19064024127891	-3.36187	0.00448270717086126	0.0828327395507483	-2.04923	TMEM184C	NOT
CCDC92	-0.330051	5.58619803303984	-3.36139	0.00448703134577796	0.0828327395507483	-2.05014	CCDC92	NOT
SUPT7L	0.348804138181031	4.87785075762378	3.36071176580953	0.00449316610834	0.0828327395507483	-2.05143	SUPT7L	NOT
MTF2	-0.322645	5.70581596771573	-3.3589	0.00450965856288412	0.0829810955784632	-2.05489	MTF2	NOT
DCAF5	-0.350278	6.14257459470948	-3.35583	0.00453759830954031	0.0833391420365292	-2.06073	DCAF5	NOT
RAB9A	0.37272985015155	7.08454688207207	3.3547367117172	0.0045476443873251	0.0833663881188689	-2.06281	RAB9A	NOT
AC009495.1	-0.524152	5.1616638715747	-3.35352	0.0045587968002176	0.0833663881188689	-2.06513	AC009495.1	NOT
REPS2	-0.527329	5.12686956259748	-3.3529	0.00456453458253119	0.0833663881188689	-2.06632	REPS2	NOT
IFNGR1	0.324999930680176	6.31479154235503	3.35029239572375	0.00458859361357326	0.0836503169702613	-2.07128	IFNGR1	NOT
TRPM4	-0.347395	6.09611164900108	-3.34703	0.00461886597353905	0.0840462538073976	-2.07749	TRPM4	NOT
LRRN3	-0.514482	5.31636993806393	-3.34255	0.00466080650388203	0.084561856726277	-2.08603	LRRN3	NOT
GLRX5	-1.00847	6.16249350845908	-3.34217	0.00466441342821516	0.084561856726277	-2.08676	GLRX5	NOT
INPP5F	-0.390473	6.55475446302125	-3.34121	0.00467338005512165	0.0845683838335641	-2.08857	INPP5F	NOT
UBFD1	0.414669185583791	5.12992900533109	3.33608264063619	0.00472200805855526	0.0851747588383998	-2.09835	UBFD1	NOT
SSH1	0.353623873233722	7.51514229161767	3.33584982685458	0.00472422588712883	0.0851747588383998	-2.09879	SSH1	NOT
FOPNL	0.361940943619461	5.16020227470688	3.33220578777923	0.0047590755682362	0.0856459277170127	-2.10573	FOPNL	NOT
SATB2	0.685417080384121	4.92712469166191	3.32716737474893	0.00480768350932937	0.0863625194929989	-2.11533	SATB2	NOT
ECM1	-0.408472	6.50341850430822	-3.32487	0.00482997655967764	0.0865101565623526	-2.11969	ECM1	NOT
PTPN1	0.333178022963393	7.65002916715989	3.32451093285934	0.00483351068112473	0.0865101565623526	-2.12038	PTPN1	NOT
FMR1	-0.3155	5.97184994375078	-3.32194	0.0048586538716068	0.0867097707647486	-2.12528	FMR1	NOT
IBTK	0.310539274619575	6.26406126219709	3.32100066570779	0.00486785168241122	0.0867097707647486	-2.12707	IBTK	NOT
PDE4D	0.445103344727025	8.81958024891795	3.32058572950449	0.00487192707105154	0.0867097707647486	-2.12786	PDE4D	NOT
BTBD10	0.287202392810967	5.85290300089238	3.31976870096933	0.00487996165610686	0.0867097707647486	-2.12941	BTBD10	NOT
AC025682.1	-0.329535	4.70917477054479	-3.31601	0.00491712844634373	0.0872124622992302	-2.13657	AC025682.1	NOT
LINC01554	0.372705435218457	5.84674222053734	3.31482851489769	0.00492882548946597	0.0872624130801669	-2.13882	LINC01554	NOT
AC008592.5	0.514904186311041	4.33164140888666	3.31271604241766	0.00494986889115814	0.0874279013966667	-2.14284	AC008592.5	NOT
TMEM11	0.306576698884977	5.64745131460242	3.31210545429561	0.00495596795012654	0.0874279013966667	-2.144	TMEM11	NOT
TSC22D2	-0.304864	7.69401603351259	-3.30756	0.00500163168703756	0.0880753278796256	-2.15265	TSC22D2	NOT
RNF103	-0.439152	5.13854320997399	-3.30623	0.00501508375804773	0.0881542272031789	-2.15519	RNF103	NOT
SP4	-0.381572	5.52284997078033	-3.30443	0.00503332756106679	0.0882469396544505	-2.15861	SP4	NOT
DONSON	-0.525976	4.67954358700497	-3.30393	0.00503832008407762	0.0882469396544505	-2.15955	DONSON	NOT
ADAM9	-0.368042	6.48911510185558	-3.3002	0.00507640737609892	0.0887558343016868	-2.16666	ADAM9	NOT
CADPS	0.464036868991184	6.73475105780445	3.29252121991725	0.00515561869184301	0.0898559914857844	-2.18126	CADPS	NOT
AVL9	-0.32504	5.85668758643344	-3.29233	0.0051576205167904	0.0898559914857844	-2.18163	AVL9	NOT
KLHDC1	-0.32912	4.91416187916198	-3.29124	0.00516897488374427	0.0898944198365862	-2.1837	KLHDC1	NOT
KIF27	-0.343544	5.27019656946081	-3.2902	0.00517977529645909	0.0899230955176802	-2.18567	KIF27	NOT
LRRC28	-0.35096	5.42691401975286	-3.28517	0.00523259623301851	0.0905996061661249	-2.19524	LRRC28	NOT
RPL7L1	0.299566565918204	6.51497812321511	3.28473695804648	0.00523718464302452	0.0905996061661249	-2.19607	RPL7L1	NOT
MIR22HG	0.448592438890892	5.82687072417027	3.28354363982287	0.00524980181358816	0.0906582647105751	-2.19834	MIR22HG	NOT
KLHDC2	-0.295952	5.87301290804887	-3.28167	0.00526968024924747	0.090805492708131	-2.2019	KLHDC2	NOT
TENT4A	-0.476479	5.49855802831259	-3.281	0.00527681012989444	0.090805492708131	-2.20318	TENT4A	NOT
KANSL1	-0.341868	6.89074516880241	-3.27777	0.00531128001140082	0.0911584930193931	-2.20932	KANSL1	NOT
METTL17	0.295698021170002	5.02078875165101	3.27727527766456	0.00531657755460868	0.0911584930193931	-2.21026	METTL17	NOT
PGGT1B	0.315256537953011	5.50821923129283	3.27612474397795	0.00532892560192085	0.0911584930193931	-2.21244	PGGT1B	NOT
ST3GAL6	0.450978176676504	8.79209477821436	3.2756124955228	0.00533443247365673	0.0911584930193931	-2.21342	ST3GAL6	NOT
BCL2L14	-0.600051	5.2786334861714	-3.27306	0.00536198333773568	0.0913961135174548	-2.21828	BCL2L14	NOT
AL133453.1	0.291021745976717	4.56854569498726	3.2723293807494	0.00536986212254508	0.0913961135174548	-2.21966	AL133453.1	NOT
ZNF432	-0.383417	4.53503129482252	-3.27174	0.00537624197161499	0.0913961135174548	-2.22078	ZNF432	NOT
PURA	-0.532422	7.03162072496303	-3.26962	0.00539929877773555	0.0916295505872704	-2.22481	PURA	NOT
AHNAK2	-1.07483	6.5316057884651	-3.26775	0.00541972207522131	0.0918175674329734	-2.22837	AHNAK2	NOT
PTPN21	-0.367494	5.44873700918398	-3.26658	0.00543250831616705	0.0918757774778958	-2.2306	PTPN21	NOT
HES4	-1.7454	6.41172906171165	-3.26551	0.00544423760069213	0.0919159427223383	-2.23263	HES4	NOT
BLOC1S4	-0.748608	4.32401699327593	-3.26349	0.00546642323735098	0.0919594548971955	-2.23646	BLOC1S4	NOT
ECI1	-0.594624	5.57655879021633	-3.26222	0.0054803979333416	0.0919594548971955	-2.23887	ECI1	NOT
TAF4B	-0.365655	7.69668422928465	-3.26199	0.00548303034249847	0.0919594548971955	-2.23932	TAF4B	NOT
UGDH	0.32484169998504	5.96657189930782	3.26187494974907	0.00548425000709918	0.0919594548971955	-2.23953	UGDH	NOT
TMEM131	-0.307488	6.90652180012299	-3.25923	0.00551361931024066	0.0922819638032277	-2.24457	TMEM131	NOT
TCN2	0.281808482324149	4.91303363980554	3.25844844225634	0.00552226691596763	0.0922819638032277	-2.24604	TCN2	NOT
ANO10	-0.237179	5.81236477032451	-3.25648	0.00554424397118647	0.0924737120313878	-2.24979	ANO10	NOT
RHOT2	0.313450468262998	5.23575741374199	3.25547550418888	0.0055554640381507	0.0924737120313878	-2.25169	RHOT2	NOT
CMTM4	0.467661998112926	5.47830316729334	3.25489451923448	0.00556197474155813	0.0924737120313878	-2.2528	CMTM4	NOT
PACSIN2	-0.291502	7.90808135400062	-3.25402	0.00557180233923867	0.092480624637431	-2.25446	PACSIN2	NOT
DDX20	0.387818661344481	4.74451105596563	3.25133579997993	0.0056020209911725	0.0926942060490138	-2.25956	DDX20	NOT
BLVRB	0.304425055432894	7.71550453541129	3.25062179555511	0.0056100901853732	0.0926942060490138	-2.26091	BLVRB	NOT
CHML	-0.320078	6.07573802995967	-3.25037	0.00561297095452506	0.0926942060490138	-2.2614	CHML	NOT
NEK7	-0.473703	7.12053662810247	-3.24839	0.00563543824544302	0.0928491682778636	-2.26516	NEK7	NOT
CTNNBIP1	-0.522098	5.2615072636411	-3.24787	0.00564125315101614	0.0928491682778636	-2.26613	CTNNBIP1	NOT
HDGF	-0.469719	6.20348486251822	-3.24525	0.00567114359643871	0.093185045114727	-2.27111	HDGF	NOT
SCAMP1	-0.253793	6.08748941986041	-3.24258	0.0057017845394073	0.0935010913554599	-2.27619	SCAMP1	NOT
MAP2K5	-0.304664	5.74189372318946	-3.24192	0.00570940920143252	0.0935010913554599	-2.27745	MAP2K5	NOT
DENND5A	-0.396901	6.75226791185489	-3.23889	0.00574435645935541	0.0939168828113582	-2.2832	DENND5A	NOT
MID2	0.295209014290794	4.47049361909011	3.23450637736327	0.00579532452330923	0.0945401355388789	-2.29152	MID2	NOT
TBC1D25	-0.337807	5.02922409953525	-3.23266	0.00581697746027657	0.0945401355388789	-2.29503	TBC1D25	NOT
KIAA0556	-0.333411	5.94828556184472	-3.23198	0.00582485706672188	0.0945401355388789	-2.29631	KIAA0556	NOT
CDYL	-0.344503	7.10782836690157	-3.23076	0.00583921977593842	0.0945401355388789	-2.29863	CDYL	NOT
RANBP1	0.299326470822193	6.88148402485727	3.23029663960603	0.00584470656359808	0.0945401355388789	-2.29951	RANBP1	NOT
SAV1	-0.381592	5.30426068375003	-3.22995	0.00584884831068524	0.0945401355388789	-2.30018	SAV1	NOT
FILIP1L	-0.528088	6.23939943116501	-3.22986	0.00584982723464669	0.0945401355388789	-2.30034	FILIP1L	NOT
SLC4A4	0.507880890497439	5.10590806472349	3.22849091273375	0.0058660165810804	0.0945745109664507	-2.30294	SLC4A4	NOT
ESF1	0.243717739259921	6.29196605239539	3.22719409667794	0.0058813684242603	0.0945745109664507	-2.3054	ESF1	NOT
PRDM10	-0.376764	4.87124447716349	-3.22714	0.00588205073062597	0.0945745109664507	-2.30551	PRDM10	NOT
PAN3	-0.314354	7.71260112834888	-3.22643	0.00589045397022876	0.0945745109664507	-2.30686	PAN3	NOT
TRNT1	0.470130734617302	5.05478379125871	3.22436995165493	0.00591493934466416	0.0947864895065054	-2.31076	TRNT1	NOT
ISY1	0.215984680259495	5.53248536431483	3.22296498684015	0.00593171122738137	0.0947864895065054	-2.31343	ISY1	NOT
SLC25A44	-0.636603	6.20260089257899	-3.22275	0.00593423148386833	0.0947864895065054	-2.31383	SLC25A44	NOT
SCLY	-0.503108	4.49693086484484	-3.22208	0.00594224277793683	0.0947864895065054	-2.3151	SCLY	NOT
DERL2	0.313654688463577	5.87865107123442	3.21912969032299	0.00597773651855929	0.095198118365257	-2.32071	DERL2	NOT
USP12	-0.38535	6.58483511716368	-3.21603	0.00601522693443494	0.0956401615821323	-2.32659	USP12	NOT
CAMK2N1	-0.891095	5.7649977714044	-3.21467	0.00603164382758199	0.0957462556539913	-2.32916	CAMK2N1	NOT
SEPHS2	0.355988405373354	6.58991984607915	3.21295170868278	0.00605262281592565	0.0958980924080945	-2.33243	SEPHS2	NOT
ZMAT1	0.344157380663762	4.74796277956297	3.21164173567559	0.00606862106938952	0.0958980924080945	-2.33491	ZMAT1	NOT
OSGEP	0.302932183337172	5.07492787265801	3.2104276225062	0.00608348614584979	0.0958980924080945	-2.33722	OSGEP	NOT
VPS52	0.352606567213079	4.6451388941742	3.21041412328578	0.00608365162772962	0.0958980924080945	-2.33724	VPS52	NOT
MGST1	0.577753185678494	4.58514449741604	3.20960950199075	0.00609352326327241	0.0958980924080945	-2.33877	MGST1	NOT
BCL3	-0.456512	5.01828822152749	-3.2084	0.0061083701735733	0.0958980924080945	-2.34106	BCL3	NOT
TP53INP2	-0.260315	5.17423677895595	-3.20831	0.00610952634311695	0.0958980924080945	-2.34124	TP53INP2	NOT
DZIP3	0.440945273109063	4.97700859135993	3.20581281857224	0.00614031873651345	0.0962275671727915	-2.34597	DZIP3	NOT
NAT10	0.295199158703795	4.86577002324994	3.20474931675344	0.00615349068321654	0.0962275671727915	-2.34799	NAT10	NOT
CXCL1	-1.05741	5.09329558546874	-3.204	0.00616278863270349	0.0962275671727915	-2.34941	CXCL1	NOT
AC025917.1	-0.333062	3.99019795566438	-3.20326	0.00617194818701146	0.0962275671727915	-2.35081	AC025917.1	NOT
NPC2	0.232610801340229	8.90342598619792	3.20265736068038	0.00617948248382164	0.0962275671727915	-2.35196	NPC2	NOT
CABLES1	-0.413965	8.62821504412267	-3.20113	0.00619851617730316	0.096332007436833	-2.35485	CABLES1	NOT
MIIP	0.406005588136305	4.94518811104321	3.20054832307332	0.00620579693746339	0.096332007436833	-2.35595	MIIP	NOT
GBF1	-0.293194	6.84860730188795	-3.19879	0.00622778152060418	0.0965207905701209	-2.35928	GBF1	NOT
TRIB2	0.439858687523309	6.28616751103081	3.19672542107504	0.00625377936934634	0.0967710804459798	-2.3632	TRIB2	NOT
CD36	-1.11803	5.08696710863686	-3.19424	0.00628520504227728	0.0970549441485172	-2.36792	CD36	NOT
SNW1	0.331816523601761	7.29797531763047	3.19371063617358	0.00629187863043003	0.0970549441485172	-2.36892	SNW1	NOT
LURAP1L-AS1	0.351175535030534	6.3045864891487	3.19173078417352	0.0063170242770249	0.0972900948997597	-2.37267	LURAP1L-AS1	NOT
AL139317.5	-0.311416	5.34839540370769	-3.18997	0.00633945448082131	0.0974827538787953	-2.37601	AL139317.5	NOT
PROSER1	0.265552350924399	4.64410299296371	3.18884667768319	0.00635383334701533	0.0975109279329884	-2.37814	PROSER1	NOT
AC096751.2	-0.583339	4.31730151298046	-3.18828	0.00636113421586053	0.0975109279329884	-2.37922	AC096751.2	NOT
MYO6	0.288447363397852	6.88895000046147	3.18176687495411	0.00644509653456018	0.098507755284169	-2.39156	MYO6	NOT
WASHC1	0.343697310292553	5.21242425843865	3.18140930842671	0.00644974016428941	0.098507755284169	-2.39223	WASHC1	NOT
RNF113A	0.304688089380878	5.06957555379957	3.18027214718044	0.00646453029060638	0.098507755284169	-2.39439	RNF113A	NOT
PPP1R37	0.378040185711407	5.23247578887374	3.17964824053524	0.00647265923246185	0.098507755284169	-2.39557	PPP1R37	NOT
CHSY1	-0.341625	6.21121766923287	-3.17937	0.00647628840968585	0.098507755284169	-2.3961	CHSY1	NOT
TRPM1	0.626839717769688	10.7164722516714	3.1741777376857	0.0065443708586574	0.0993894714948495	-2.40593	TRPM1	NOT
COQ8A	0.612000515764764	5.58423780496248	3.17319492767658	0.00655733760522264	0.0994327149828976	-2.40779	COQ8A	NOT
RXRG	0.316236236013511	4.89284261955395	3.17225149489422	0.00656980881052053	0.0994683226073571	-2.40958	RXRG	NOT
CALCOCO2	0.258691405955254	5.76584395971902	3.17019331637234	0.00659709754511904	0.0997136522038784	-2.41348	CALCOCO2	NOT
SDHD	0.294106161808456	6.13887014777107	3.16950050973756	0.00660630852683949	0.0997136522038784	-2.41479	SDHD	NOT
ZC3HAV1	0.273460598615444	6.20098668721833	3.1665086934714	0.00664623198871829	0.100162385768629	-2.42046	ZC3HAV1	NOT
PROS1	-0.394463	5.55459346646703	-3.16546	0.00666034527635956	0.100221367052847	-2.42245	PROS1	NOT
PLEKHH2	-0.414781	5.11285	-3.16393	0.00668077072153018	0.100319542123406	-2.42533	PLEKHH2	NOT
DHRSX	-0.26707	6.62361517941129	-3.16345	0.00668728883480874	0.100319542123406	-2.42625	DHRSX	NOT
CXCL2	-1.15771	5.15465855808038	-3.16257	0.00669912009080203	0.100343832335702	-2.42791	CXCL2	NOT
GLCE	0.358120652958821	4.99437402008696	3.16077373270442	0.00672343093599366	0.100417636330329	-2.43132	GLCE	NOT
PFDN6	-0.391134	5.9634683754092	-3.1607	0.0067244865362667	0.100417636330329	-2.43146	PFDN6	NOT
TMED9	0.301080588383678	7.33005916861136	3.15183043669018	0.00684559616735576	0.101725438295073	-2.44824	TMED9	NOT
PHLDA3	-0.50181	4.5867088322868	-3.15086	0.00685902032513203	0.101725438295073	-2.45008	PHLDA3	NOT
SYNC	-0.361689	5.7724876783744	-3.15062	0.00686234659739124	0.101725438295073	-2.45054	SYNC	NOT
EIF2B5	0.36113378954428	5.35076747844528	3.14989931585109	0.00687226281906769	0.101725438295073	-2.4519	EIF2B5	NOT
DEGS1	0.292306446064934	6.50006495583932	3.14924933239071	0.00688126152113225	0.101725438295073	-2.45313	DEGS1	NOT
EIF4A1	0.365316076483438	9.31977251225861	3.14899631022683	0.00688476764688797	0.101725438295073	-2.45361	EIF4A1	NOT
NPEPPS	-0.372661	6.96429802348359	-3.14802	0.00689829346185579	0.101725438295073	-2.45545	NPEPPS	NOT
C19orf12	0.370154390780836	6.44788041679849	3.14754761916547	0.00690487627189258	0.101725438295073	-2.45635	C19orf12	NOT
C12orf4	-0.314679	4.61843	-3.14752	0.0069052378732764	0.101725438295073	-2.4564	C12orf4	NOT
SPOUT1	0.374200180225724	4.66603383842066	3.14549894850057	0.00693341236700083	0.10198758969783	-2.46022	SPOUT1	NOT
ADNP2	-0.340011	5.9306323406939	-3.1433	0.00696417531893913	0.102286975611205	-2.46438	ADNP2	NOT
GPRC5D-AS1	-0.570225	4.56203212967627	-3.14137	0.00699130668739541	0.102370308349836	-2.46804	GPRC5D-AS1	NOT
FGFR1OP2	0.247516336279611	6.99250314752083	3.14077961839235	0.006999593869194	0.102370308349836	-2.46915	FGFR1OP2	NOT
ZNF569	0.323942673954329	4.93294990615457	3.1388603878715	0.00702668692869921	0.102370308349836	-2.47278	ZNF569	NOT
PARD6G	-0.27753	5.65811021689998	-3.13867	0.00702933675816231	0.102370308349836	-2.47313	PARD6G	NOT
TVP23C	0.332044672434829	5.13900326181864	3.13860895077713	0.00703024406293317	0.102370308349836	-2.47326	TVP23C	NOT
FBXO31	-0.363591	5.32922733236843	-3.13702	0.00705275346707756	0.102370308349836	-2.47626	FBXO31	NOT
RAPGEF2	-0.438104	7.74517189317191	-3.13698	0.00705336194068425	0.102370308349836	-2.47634	RAPGEF2	NOT
IFFO2	-0.329445	4.76006793383641	-3.13605	0.00706658496684041	0.102370308349836	-2.4781	IFFO2	NOT
SMC4	-0.346749	5.38729089280457	-3.13589	0.00706877945503138	0.102370308349836	-2.47839	SMC4	NOT
ABT1	0.231983890406202	5.08404785905143	3.13506647271713	0.00708055033951715	0.102370308349836	-2.47995	ABT1	NOT
SERPING1	0.754741825547696	4.42516458523983	3.13479287963556	0.00708445040483293	0.102370308349836	-2.48047	SERPING1	NOT
AL139294.1	-0.443013	5.38691279491569	-3.1335	0.00710286998785594	0.102485756976024	-2.48291	AL139294.1	NOT
PRR26	0.322091628354474	5.04319807340494	3.13209210908768	0.00712306424052581	0.102626435817312	-2.48558	PRR26	NOT
RAB35	-0.28213	5.25651681953433	-3.12942	0.00716144155399204	0.103028293864606	-2.49063	RAB35	NOT
BNIP3	0.261078132607943	6.74555097793832	3.12859200420351	0.00717341678673815	0.103049697874984	-2.4922	BNIP3	NOT
SFXN4	0.340042494344389	4.78826421261069	3.12550407865489	0.00721813236535919	0.103540684119736	-2.49803	SFXN4	NOT
DCAF17	0.378557414751855	4.82448308575248	3.12174918741018	0.00727287822016506	0.1040519585544	-2.50513	DCAF17	NOT
MEIS1	-0.277229	4.75908000255284	-3.12161	0.00727495374790077	0.1040519585544	-2.5054	MEIS1	NOT
BTBD6	-0.489616	5.26377925663598	-3.12075	0.00728754149145076	0.104080498103191	-2.50702	BTBD6	NOT
CAPNS1	-0.319352	6.9059247154195	-3.11659	0.00734872821767473	0.104423728339044	-2.51487	CAPNS1	NOT
SLC35B3	-0.438702	5.28422065699197	-3.11555	0.00736423598031388	0.104423728339044	-2.51685	SLC35B3	NOT
ADGRE2	0.535981040765622	5.75898751398929	3.11502610170541	0.00737192908525013	0.104423728339044	-2.51783	ADGRE2	NOT
MED13L	-0.332295	8.4667056537787	-3.11497	0.00737275922461436	0.104423728339044	-2.51794	MED13L	NOT
SGK1	0.546938588787182	8.5709089290574	3.11372941269715	0.00739118620808106	0.104423728339044	-2.52028	SGK1	NOT
TYK2	-0.265866	4.55457310637997	-3.11314	0.00739992076187649	0.104423728339044	-2.52139	TYK2	NOT
CACNA1D	-0.358133	5.6349741402782	-3.11302	0.007401706107162	0.104423728339044	-2.52162	CACNA1D	NOT
AHR	-0.509384	8.55914911174661	-3.11285	0.00740423224702441	0.104423728339044	-2.52194	AHR	NOT
LMO4	-0.444247	6.41160783829519	-3.11227	0.00741286168813823	0.104423728339044	-2.52303	LMO4	NOT
UHRF1BP1L	-0.26937	6.07863059494249	-3.11194	0.00741784677189623	0.104423728339044	-2.52366	UHRF1BP1L	NOT
RAD23B	-0.370062	6.7964111468034	-3.1084	0.00747084294117507	0.105019317224587	-2.53034	RAD23B	NOT
ATP2B1	0.290172054169072	6.3349097915663	3.10704678571938	0.00749122222219357	0.105155356507534	-2.5329	ATP2B1	NOT
M6PR	0.262741875809353	6.79267261857717	3.10385592179327	0.00753945958597955	0.105681497705899	-2.53893	M6PR	NOT
SKA2	0.412339619374207	5.23265103853571	3.10298498334535	0.00755267916731555	0.105715990737952	-2.54057	SKA2	NOT
CEMIP	0.304814672737593	4.53540582236802	3.10106753371059	0.0075818641529036	0.105973537932334	-2.54419	CEMIP	NOT
EGLN3-AS1	-0.743475	4.73679421369745	-3.09838	0.00762302042691223	0.106397441356306	-2.54927	EGLN3-AS1	NOT
KLF13	-0.473985	6.54633952910079	-3.09658	0.00765064825319387	0.106583309407634	-2.55267	KLF13	NOT
FUS	0.265109640385752	8.57306186173222	3.09609754842603	0.0076580313903714	0.106583309407634	-2.55357	FUS	NOT
FBXW7	-0.36918	7.41835692593495	-3.09283	0.00770855531922785	0.107020217627074	-2.55974	FBXW7	NOT
TMEM183A	0.329507650890466	5.56072671548951	3.09265672904854	0.00771120639934545	0.107020217627074	-2.56006	TMEM183A	NOT
TAF10	-0.916171	5.90062349727565	-3.08961	0.00775859530470879	0.107454572767594	-2.56581	TAF10	NOT
XPO4	0.277217963073409	6.19977584183652	3.08923972137324	0.00776437478780704	0.107454572767594	-2.56651	XPO4	NOT
PDE3B	0.532050469712742	5.93779630304436	3.08565916659771	0.00782047693241833	0.107955301956589	-2.57327	PDE3B	NOT
IQCE	0.413831996216856	4.85341434967425	3.08552864878657	0.00782252951283239	0.107955301956589	-2.57351	IQCE	NOT
TMEM254	0.237837256664566	4.37031794181504	3.08274685728679	0.00786640406238069	0.108300196123005	-2.57876	TMEM254	NOT
ANKRD36	0.391927228825908	5.44978190872027	3.08254707255197	0.00786956442416301	0.108300196123005	-2.57913	ANKRD36	NOT
GAS7	-0.330756	7.58906176788111	-3.07884	0.0079284603940905	0.108910319207548	-2.58613	GAS7	NOT
STAG2	-0.258519	7.26781524636765	-3.07836	0.00793606641080848	0.108910319207548	-2.58703	STAG2	NOT
CCDC181	0.561067778891908	4.78501678175953	3.07762744654973	0.00794778439451784	0.108919009010505	-2.58841	CCDC181	NOT
NENF	-0.798708	6.71174424845634	-3.07142	0.00804761626034236	0.110133533947248	-2.60012	NENF	NOT
AC009226.1	-0.511574	4.79255156726244	-3.06996	0.00807119920849812	0.110278710520198	-2.60286	AC009226.1	NOT
PGAM1	0.243464658836117	6.6934750605334	3.06890646051492	0.00808833727836178	0.110278710520198	-2.60485	PGAM1	NOT
MLH1	0.31108104322756	5.03178313848365	3.0686877228653	0.00809189398382481	0.110278710520198	-2.60526	MLH1	NOT
PAQR3	-0.24711	5.01962418896019	-3.06779	0.00810651186799349	0.110324910823967	-2.60695	PAQR3	NOT
COQ5	0.321591457167807	4.74439003576264	3.06697355920216	0.0081198200839908	0.110353184156699	-2.60849	COQ5	NOT
COL1A1	1.13920727798136	5.32440965909676	3.0635261637406	0.00817627152952354	0.110966911670025	-2.61499	COL1A1	NOT
MRRF	-0.276629	5.2426219048046	-3.06244	0.0081942076255434	0.111056943625641	-2.61704	MRRF	NOT
NDUFB1	-0.321248	8.12596912893778	-3.05704	0.00828360464511953	0.112014095396228	-2.62721	NDUFB1	NOT
KCMF1	-0.333423	6.95583597414841	-3.05649	0.00829263827277568	0.112014095396228	-2.62823	KCMF1	NOT
UXS1	0.427480899304561	4.95806533933705	3.05610999648813	0.00829902925386261	0.112014095396228	-2.62896	UXS1	NOT
DNAAF4	0.40150445256341	4.32905476011057	3.05537502502554	0.00831129370642916	0.112025750287206	-2.63034	DNAAF4	NOT
TNFAIP3	-0.987431	8.11683850921839	-3.05341	0.00834424323755292	0.112224710069694	-2.63405	TNFAIP3	NOT
VPS37B	-0.41839	6.23419003688058	-3.05302	0.00835073325761362	0.112224710069694	-2.63478	VPS37B	NOT
PRIMPOL	-0.251223	4.40886485274818	-3.05239	0.00836135215927253	0.112224710069694	-2.63597	PRIMPOL	NOT
ZNF487	-0.34815	4.91283596059349	-3.05177	0.00837173951568145	0.112224710069694	-2.63713	ZNF487	NOT
SV2C	0.572057783808321	7.07433282898451	3.0479574507461	0.00843607660226296	0.112782076600227	-2.64431	SV2C	NOT
CCDC97	-0.254216	5.02711640416297	-3.04795	0.00843627379413461	0.112782076600227	-2.64433	CCDC97	NOT
METRN	-0.926124	5.95823074505805	-3.04619	0.00846614567837836	0.113027645972481	-2.64764	METRN	NOT
PNN	0.223035983180771	7.15309418170404	3.04438371581311	0.00849685447806278	0.113283707057591	-2.65103	PNN	NOT
MATN2	0.597329418744475	6.38631524266186	3.04166488095299	0.0085433824824092	0.113620129837301	-2.65615	MATN2	NOT
TFF3	-0.926035	5.52835561496086	-3.04156	0.00854521432421796	0.113620129837301	-2.65635	TFF3	NOT
FAM174B	-0.328666	6.01033570842503	-3.04061	0.0085614733591848	0.113682482739662	-2.65813	FAM174B	NOT
PPP2R5B	0.350326924247106	4.29331767147076	3.03867747092916	0.00859479660080025	0.11397094655798	-2.66177	PPP2R5B	NOT
DFFA	0.295569999205141	4.99545484365269	3.03713288185729	0.00862149899453804	0.114046453567532	-2.66467	DFFA	NOT
TGFBR1	-0.257498	6.63940037158703	-3.03701	0.00862370394877637	0.114046453567532	-2.66491	TGFBR1	NOT
SRSF9	-0.68478	6.46949285840077	-3.03491	0.00866008613958569	0.114195582465981	-2.66886	SRSF9	NOT
SUCO	0.278014921459025	6.23455472969035	3.0348793332312	0.0086606045494912	0.114195582465981	-2.66891	SUCO	NOT
EAF1	0.286351012565294	4.83337340046157	3.03434825297404	0.00866984576833111	0.114195582465981	-2.66991	EAF1	NOT
ALDH9A1	0.310576800967162	5.95754754915011	3.0326561814901	0.00869935407313405	0.114399978727052	-2.67309	ALDH9A1	NOT
NUP153	-0.277716	6.41433661676468	-3.03188	0.00871288243622335	0.114399978727052	-2.67455	NUP153	NOT
TMEM170A	0.430802406129369	5.2932229921462	3.03145901452614	0.00872029147838003	0.114399978727052	-2.67534	TMEM170A	NOT
NAB1	-0.386384	5.21028099717731	-3.02673	0.00880353252872026	0.11521956057708	-2.68424	NAB1	NOT
NOL12	0.266729518351572	5.29918558454564	3.02471421223866	0.00883918428475688	0.11521956057708	-2.68802	NOL12	NOT
SMARCB1	0.290959598415857	5.92858319662305	3.02449598587702	0.00884305760929311	0.11521956057708	-2.68843	SMARCB1	NOT
UBIAD1	0.248928415656754	4.90154798169682	3.02391680294319	0.00885334571008238	0.11521956057708	-2.68952	UBIAD1	NOT
OSBPL10	-0.438646	6.56472847627204	-3.02337	0.0088629951985196	0.11521956057708	-2.69054	OSBPL10	NOT
ENDOV	0.391449902944268	5.0740284009204	3.0233369571999	0.00886365740622356	0.11521956057708	-2.69061	ENDOV	NOT
LSM1	0.329604914768516	6.24268978849009	3.02262740172477	0.00887629191009392	0.11521956057708	-2.69195	LSM1	NOT
SLC30A9	0.257683172940789	6.12022429584907	3.02261162095562	0.00887657310776001	0.11521956057708	-2.69198	SLC30A9	NOT
OSBPL3	-0.34591	5.75237543068436	-3.021	0.00890539213315778	0.115441138654892	-2.69501	OSBPL3	NOT
ZNF302	0.361203710207846	5.32220005933102	3.01935	0.00893491338944192	0.115561522371405	-2.69811	ZNF302	NOT
AL360227.1	-0.516358	4.30402074277831	-3.01916	0.00893820038695985	0.115561522371405	-2.69845	AL360227.1	NOT
EYS	-0.403521	4.28035399051495	-3.01735	0.00897085354826568	0.115705060930354	-2.70187	EYS	NOT
DMKN	0.420342804513221	6.72268141751753	3.01656351038816	0.0089849936636614	0.115705060930354	-2.70334	DMKN	NOT
CDH3	0.269993160992943	8.39038221458405	3.01629296269702	0.00898987397999993	0.115705060930354	-2.70385	CDH3	NOT
NCOA5	-0.309826	5.79016109653929	-3.0154	0.00900601764434344	0.115705060930354	-2.70553	NCOA5	NOT
KIAA0232	-0.366096	6.8552569417775	-3.01527	0.00900840032963047	0.115705060930354	-2.70578	KIAA0232	NOT
FMNL2	0.711931923382441	5.38135136927905	3.01462857176053	0.00901995488221566	0.115705060930354	-2.70698	FMNL2	NOT
IQGAP1	-0.260336	8.5975137428282	-3.01253	0.00905808632485898	0.115993122086928	-2.71092	IQGAP1	NOT
PRKACA	-0.339441	5.46126443336519	-3.01209	0.00906602053356001	0.115993122086928	-2.71174	PRKACA	NOT
RRBP1	0.281420440158252	7.50370315749884	3.00798658700622	0.00914098784924139	0.116733315038385	-2.71945	RRBP1	NOT
TIFA	-0.386291	4.27248765168192	-3.00762	0.00914763409114148	0.116733315038385	-2.72013	TIFA	NOT
NDUFAF5	0.238992635968367	5.01395406910042	3.0067448071918	0.00916379297311064	0.116787846632666	-2.72178	NDUFAF5	NOT
VCL	-0.27212	7.15653461223808	-3.00543	0.00918802212316981	0.116944955158376	-2.72425	VCL	NOT
CHCHD10	-0.742325	5.75239893415656	-3.00477	0.00920018337497169	0.116948255941102	-2.72549	CHCHD10	NOT
SPATS2	-0.304371	6.17710244790375	-3.00265	0.00923945458003916	0.117184224954303	-2.72948	SPATS2	NOT
RSL1D1	0.37352085918963	7.06194497039109	3.00218698638351	0.00924797818886108	0.117184224954303	-2.73034	RSL1D1	NOT
NDRG3	-0.279503	4.91735570952069	-3.00183	0.00925452458421933	0.117184224954303	-2.731	NDRG3	NOT
NTN1	0.49375624666219	5.10771216598653	2.99931827370898	0.00930135489354164	0.117625628293359	-2.73572	NTN1	NOT
TCEAL1	-0.412871	5.22930911575528	-2.99675	0.00934949164434626	0.118082397040291	-2.74055	TCEAL1	NOT
SLC5A3	0.33830219940093	5.0671065487431	2.99447572454588	0.00939214697502722	0.118130541777043	-2.74481	SLC5A3	NOT
COQ8B	0.329170124806914	4.51658332004988	2.99386578942645	0.00940364424086378	0.118130541777043	-2.74595	COQ8B	NOT
ENOSF1	0.345338371338358	6.32741266713808	2.99375230048996	0.00940578503384938	0.118130541777043	-2.74617	ENOSF1	NOT
RCN2	-0.587278	6.71662278341945	-2.99303	0.00941936327491236	0.118130541777043	-2.74752	RCN2	NOT
ACKR4	0.449986045724477	4.53248219707877	2.99274065939986	0.00942488929154476	0.118130541777043	-2.74806	ACKR4	NOT
AL133480.1	-0.379012	4.50773575293458	-2.99271	0.00942543708052127	0.118130541777043	-2.74812	AL133480.1	NOT
SACM1L	0.284846082095297	5.77810656596872	2.99153022914514	0.00944779777497496	0.118187042005377	-2.75033	SACM1L	NOT
DSE	-0.357164	5.05869461238796	-2.99119	0.00945428096286795	0.118187042005377	-2.75098	DSE	NOT
ZNF652	-0.364327	6.64927176284389	-2.99057	0.00946602911237857	0.118187042005377	-2.75214	ZNF652	NOT
TMEM219	0.298740476642223	7.33309805891372	2.98903828564064	0.00949513278675161	0.118275813994285	-2.75501	TMEM219	NOT
TMEM250	0.316275271388847	4.77801455499692	2.98870735552203	0.00950143641135803	0.118275813994285	-2.75563	TMEM250	NOT
NDUFA3	0.276425103214216	6.34613025183256	2.98829744093768	0.00950925026007376	0.118275813994285	-2.7564	NDUFA3	NOT
AKR7A2	-0.529958	5.9309774253964	-2.98516	0.00956930479591616	0.118872299525502	-2.76228	AKR7A2	NOT
RAC1	-0.740637	8.47940160217317	-2.98403	0.00959089728271868	0.118924290097606	-2.76439	RAC1	NOT
DCP2	-0.263192	5.46476476727982	-2.9834	0.00960303439881329	0.118924290097606	-2.76557	DCP2	NOT
HRH2	0.437529574033841	5.37648981422086	2.9829373936328	0.0096120081715163	0.118924290097606	-2.76645	HRH2	NOT
SULF1	0.660093063773559	4.62186473105494	2.98242428424587	0.00962190216034978	0.118924290097606	-2.76741	SULF1	NOT
PXN-AS1	-0.317183	4.52790797696171	-2.9798	0.00967257803638041	0.119170760495618	-2.77232	PXN-AS1	NOT
TLE1	0.335244202233754	7.89280392226861	2.97962226890547	0.00967610883910653	0.119170760495618	-2.77266	TLE1	NOT
KHDRBS1	-0.398609	7.45363617958415	-2.97951	0.00967822785217821	0.119170760495618	-2.77287	KHDRBS1	NOT
MAP3K2	-0.358188	7.4132927253648	-2.97726	0.00972208607427962	0.11956097342412	-2.77709	MAP3K2	NOT
FBXO46	-0.365745	4.42337205618648	-2.97533	0.00975964630733485	0.11987285576984	-2.7807	FBXO46	NOT
SMARCA1	0.297774087828172	6.72938334545701	2.97352203176581	0.00979516287201185	0.120020768771029	-2.78409	SMARCA1	NOT
TADA2A	-0.270232	4.66623738944897	-2.97347	0.0097961181105603	0.120020768771029	-2.78418	TADA2A	NOT
PRKG2	0.724181548902073	5.22452901780597	2.97216820591218	0.00982177928793747	0.120123149163529	-2.78663	PRKG2	NOT
FNBP4	0.283206902850648	7.16216716579867	2.97168032571142	0.00983138851182393	0.120123149163529	-2.78754	FNBP4	NOT
IDE	-0.266263	4.7257682978482	-2.97119	0.00984114950912282	0.120123149163529	-2.78847	IDE	NOT
RTN4RL1	-0.286543	4.41125980116596	-2.97018	0.00986106546921038	0.120216909802061	-2.79036	RTN4RL1	NOT
COPS5	-0.291671	5.92152544767205	-2.96597	0.00994445798436606	0.121083326089691	-2.79823	COPS5	NOT
MEIS2	0.644746026908534	5.8829121269436	2.9642662487056	0.00997855812406808	0.121348158573135	-2.80143	MEIS2	NOT
2025-03-09	-0.619728	4.78829054865093	-2.96114	0.010041292320611	0.121960121560351	-2.80728	2025-03-09	NOT
DSEL	0.311909190220897	4.65155534055706	2.95976655413208	0.0100689312066949	0.122138442192153	-2.80985	DSEL	NOT
PNRC1	-0.567438	8.55667439506228	-2.95918	0.0100808341764539	0.122138442192153	-2.81095	PNRC1	NOT
DNPEP	0.325431219266926	5.31650729390565	2.95549658562183	0.010155434198935	0.122890759161004	-2.81784	DNPEP	NOT
EFCAB11	-0.283803	4.67382077406345	-2.95392	0.0101875681748291	0.123089590754237	-2.82079	EFCAB11	NOT
BAD	0.241318916228847	6.32023711375519	2.95244971949054	0.0102176051323663	0.123089590754237	-2.82354	BAD	NOT
MKRN2	0.329758429556674	5.1931706249218	2.95234504127768	0.010219747711021	0.123089590754237	-2.82374	MKRN2	NOT
RUBCN	-0.347833	5.24770055756793	-2.95224	0.0102219729346079	0.123089590754237	-2.82394	RUBCN	NOT
ERCC1	-0.274528	6.85331553798528	-2.95015	0.0102648039095872	0.123454055343457	-2.82785	ERCC1	NOT
E2F4	0.320897547715153	4.98698357861441	2.94660772493849	0.0103378580960057	0.124048059586467	-2.83447	E2F4	NOT
NEMF	0.231366486219315	6.74462978683877	2.94653120558301	0.0103394423775001	0.124048059586467	-2.83461	NEMF	NOT
NUDT5	-0.30233	5.54015174293097	-2.94564	0.010357897557946	0.12406987024386	-2.83628	NUDT5	NOT
CRLF3	-0.348282	5.27559420040882	-2.94523	0.0103665136851424	0.12406987024386	-2.83705	CRLF3	NOT
METTL6	0.328649713343747	4.72796044621812	2.94377284484793	0.0103967119051095	0.124150048645301	-2.83977	METTL6	NOT
PHYKPL	-0.50889	5.31814782076181	-2.94369	0.0103984826007616	0.124150048645301	-2.83993	PHYKPL	NOT
SPAG9	-0.297383	8.97516092767165	-2.94141	0.0104460996499554	0.124500450248058	-2.84419	SPAG9	NOT
MTX3	-0.267361	4.36257719589318	-2.94107	0.0104531723442548	0.124500450248058	-2.84482	MTX3	NOT
EDRF1	0.312015911972835	5.48978682684217	2.9400832227508	0.0104738037941397	0.124550674491788	-2.84667	EDRF1	NOT
OSBPL9	-0.257162	8.66729671964889	-2.93959	0.0104842403808574	0.124550674491788	-2.84759	OSBPL9	NOT
AFAP1L2	0.312185448978251	4.52786286459061	2.9390536433111	0.0104954160878487	0.124550674491788	-2.84859	AFAP1L2	NOT
HSPA5	0.41901808710475	7.76461055529251	2.93512637215144	0.0105782577727846	0.125270715439159	-2.85593	HSPA5	NOT
C4orf48	-1.27478	8.13751842003764	-2.93497	0.0105815890305823	0.125270715439159	-2.85622	C4orf48	NOT
BST2	0.435467181221847	4.75267450647551	2.9340422200446	0.0106012396878617	0.125352323914475	-2.85795	BST2	NOT
ZCCHC8	-0.286185	5.94414225296758	-2.933	0.010623283284268	0.125461997056752	-2.85989	ZCCHC8	NOT
CDC42EP5	-0.982383	5.52082196981572	-2.93149	0.010655623412085	0.125655054123928	-2.86273	CDC42EP5	NOT
TMEM9B	0.308448573946405	6.33870618606947	2.93103676431579	0.010665206100077	0.125655054123928	-2.86357	TMEM9B	NOT
PPP6R1	0.267757932165152	5.24456728096809	2.92795315524342	0.0107312296367198	0.126281511868753	-2.86933	PPP6R1	NOT
DNAJC6	-0.474211	7.18601051635724	-2.92723	0.0107467847760505	0.126313286135732	-2.87068	DNAJC6	NOT
OSBPL5	-0.387536	5.16443026634025	-2.92509	0.0107928982000781	0.126694187128347	-2.87467	OSBPL5	NOT
MSRB3	0.336468815090925	5.16844112424657	2.92453062894392	0.0108049795250921	0.126694187128347	-2.87572	MSRB3	NOT
CCNY	-0.409995	7.12760307159783	-2.92376	0.0108215596814703	0.126737360464991	-2.87715	CCNY	NOT
ARF5	0.354420343967373	6.74867961701824	2.9220207453806	0.0108593793316594	0.126815762776015	-2.8804	ARF5	NOT
UBR5	-0.242915	7.29630966358938	-2.92189	0.0108622929422177	0.126815762776015	-2.88065	UBR5	NOT
VASN	0.523191798142784	5.20219623988613	2.92133371768603	0.0108743169211991	0.126815762776015	-2.88168	VASN	NOT
ZC3H12C	-0.394314	7.74462264330889	-2.92053	0.0108918554627963	0.126815762776015	-2.88319	ZC3H12C	NOT
NCOA2	-0.314055	6.72699396056112	-2.92049	0.0108927848344144	0.126815762776015	-2.88327	NCOA2	NOT
CDC34	-0.492954	5.00501027845963	-2.91921	0.0109206370767842	0.12698956203134	-2.88565	CDC34	NOT
GSS	0.263737440386371	4.80806522596914	2.91684018143151	0.0109725152225379	0.127138627933765	-2.89007	GSS	NOT
SETD5	-0.259069	7.53154524545126	-2.91605	0.0109898640126135	0.127138627933765	-2.89154	SETD5	NOT
UNC80	0.425251254247711	4.57898813778253	2.91580315415936	0.0109953008708793	0.127138627933765	-2.892	UNC80	NOT
GOLPH3L	-0.320446	4.68270640806841	-2.91579	0.0109956798388441	0.127138627933765	-2.89204	GOLPH3L	NOT
GNG4	0.486201944191202	5.03615018367945	2.91567357724736	0.010998151205343	0.127138627933765	-2.89225	GNG4	NOT
OAT	0.322016634883696	7.27885132090285	2.91394870841924	0.0110361626644202	0.127428124959568	-2.89546	OAT	NOT
ZNF33B	-0.454146	5.47148456190117	-2.91257	0.0110665911013386	0.127539313771099	-2.89803	ZNF33B	NOT
MAPK1IP1L	-0.231304	6.37511380369724	-2.91152	0.0110898651053169	0.127539313771099	-2.89999	MAPK1IP1L	NOT
AC245297.3	-0.559401	5.2273141999694	-2.9109	0.0111037429754152	0.127539313771099	-2.90116	AC245297.3	NOT
PCLO	0.542899635473043	4.68370736137161	2.91059967624195	0.0111103346144367	0.127539313771099	-2.90171	PCLO	NOT
AC138150.1	-0.365277	4.46907811305542	-2.91058	0.0111108315538107	0.127539313771099	-2.90175	AC138150.1	NOT
RCC2	-0.314939	5.99517214192672	-2.91	0.0111236710667445	0.127539313771099	-2.90283	RCC2	NOT
HABP4	-0.519453	6.9407813193104	-2.90814	0.0111651324458759	0.127807299321546	-2.9063	HABP4	NOT
RNFT1	0.320502548116317	4.80532139990008	2.90757719021648	0.0111776939762135	0.127807299321546	-2.90735	RNFT1	NOT
FAM222B	-0.281278	6.20557747605765	-2.9072	0.0111860652774811	0.127807299321546	-2.90804	FAM222B	NOT
UBOX5	0.340483588992385	4.38412408364048	2.90596410222336	0.0112138070904299	0.127975456992525	-2.91035	UBOX5	NOT
AL031772.1	-0.433307	4.43379495117953	-2.90374	0.011263856808279	0.128258792613095	-2.91451	AL031772.1	NOT
ASXL1	-0.393727	8.25018343852583	-2.90315	0.0112770491608398	0.128258792613095	-2.9156	ASXL1	NOT
LRFN5	0.927747824086876	5.86669745739995	2.90311845499927	0.0112777932849292	0.128258792613095	-2.91566	LRFN5	NOT
OGFOD3	0.251163112527191	5.43594669144352	2.90184286477675	0.0113065917901031	0.128437654253818	-2.91804	OGFOD3	NOT
HAS2-AS1	-0.54046	4.89666460318186	-2.89916	0.0113674544453789	0.1287494849842	-2.92304	HAS2-AS1	NOT
MYADM	-0.667923	7.52454709545161	-2.89891	0.0113730397266571	0.1287494849842	-2.9235	MYADM	NOT
LSM5	0.292310374268488	6.28579024516677	2.89889803555709	0.0113733516147248	0.1287494849842	-2.92352	LSM5	NOT
KLHL5	-0.391326	6.36550527870268	-2.89776	0.0113992752342063	0.128806900682992	-2.92565	KLHL5	NOT
RELL1	-0.253026	5.57421445561531	-2.89752	0.0114046411148182	0.128806900682992	-2.92608	RELL1	NOT
STRN3	-0.236269	6.83171350025992	-2.89579	0.011444119789719	0.129061241726768	-2.9293	STRN3	NOT
PSMD11	0.247577382199956	6.50816070351928	2.89538798149269	0.011453429959876	0.129061241726768	-2.93006	PSMD11	NOT
FTX	-0.245545	7.68185280146052	-2.89392	0.0114870315078538	0.129166217752788	-2.93279	FTX	NOT
ELFN1	0.377567794160487	4.32245824976164	2.89383495844388	0.0114890366696455	0.129166217752788	-2.93296	ELFN1	NOT
TMEM208	0.259400801451177	6.51486855942465	2.89172	0.0115376217709401	0.129564196024294	-2.93689	TMEM208	NOT
HLF	0.416716632796577	4.45629856215013	2.88777230067276	0.0116290783317758	0.1304421503288	-2.94424	HLF	NOT
IFT140	0.380296457212991	5.13503513828242	2.88343307385484	0.0117303355850172	0.131352242070953	-2.95232	IFT140	NOT
SYNPO	0.382910252484597	4.26201828512514	2.88315091021657	0.0117369497800017	0.131352242070953	-2.95285	SYNPO	NOT
NMRK1	0.310787373174774	5.23110593796496	2.88021160576153	0.0118060675109064	0.131973997317073	-2.95831	NMRK1	NOT
CDC123	0.244892446928421	6.12667034081621	2.87939798196559	0.0118252701929959	0.131973997317073	-2.95983	CDC123	NOT
AC004039.1	-0.366213	4.60240297332387	-2.87856	0.0118451401296489	0.131973997317073	-2.96139	AC004039.1	NOT
PDCD2	-0.532508	5.47626266192743	-2.87821	0.0118532690617314	0.131973997317073	-2.96203	PDCD2	NOT
LAMTOR2	0.318179199405797	6.94254245348524	2.87739036887023	0.0118727836349596	0.131973997317073	-2.96356	LAMTOR2	NOT
HADHA	0.235640089711387	7.47327849209246	2.87683235054881	0.0118860232089073	0.131973997317073	-2.9646	HADHA	NOT
NFXL1	-0.282056	4.68767707538693	-2.87647	0.0118945951905999	0.131973997317073	-2.96527	NFXL1	NOT
DAAM1	-0.565743	7.64581109934178	-2.87625	0.0118999553860093	0.131973997317073	-2.96569	DAAM1	NOT
THYN1	0.261233059977714	5.00605463101652	2.87271876437521	0.0119840693237863	0.132604808227101	-2.97225	THYN1	NOT
PTX3	-0.421775	4.8801764287091	-2.87213	0.0119980968880135	0.132604808227101	-2.97334	PTX3	NOT
JDP2	-0.532425	5.77103490404929	-2.87188	0.0120041436657071	0.132604808227101	-2.97381	JDP2	NOT
MXRA7	-0.519044	5.73440294934605	-2.871	0.012025388264695	0.132604808227101	-2.97546	MXRA7	NOT
SREBF2	-0.390108	7.45110641485042	-2.87092	0.0120272611795732	0.132604808227101	-2.9756	SREBF2	NOT
BIN3	-0.24211	6.60478966553841	-2.87048	0.0120378067309764	0.132604808227101	-2.97642	BIN3	NOT
PLXNB2	-0.290448	4.75826347403387	-2.86617	0.012141823042001	0.133556474381304	-2.98443	PLXNB2	NOT
SQOR	-0.363775	4.40390599711511	-2.86544	0.0121595807012431	0.133556474381304	-2.98579	SQOR	NOT
ZNF429	-0.26737	4.76849329839227	-2.86521	0.0121649750225185	0.133556474381304	-2.9862	ZNF429	NOT
PLIN3	0.269953983479985	5.31935860833041	2.86332762441051	0.0122108798534487	0.13387221535204	-2.9897	PLIN3	NOT
BRAF	-0.348437	7.95377586943524	-2.86265	0.0122274762658311	0.13387221535204	-2.99097	BRAF	NOT
UBE2O	0.324926770924857	5.85649939688733	2.86235507177533	0.0122346071021913	0.13387221535204	-2.99151	UBE2O	NOT
SGO1-AS1	0.733363334085983	5.29917252763045	2.86155103143471	0.0122542572262395	0.133902178338579	-2.99301	SGO1-AS1	NOT
MESD	0.311933761442049	6.62961439754124	2.86113	0.0122646000920742	0.133902178338579	-2.99379	MESD	NOT
FOXP2	-0.674707	6.35060194169636	-2.85889	0.0123195395725579	0.134204418104066	-2.99795	FOXP2	NOT
CRNDE	-0.373673	7.69746537954127	-2.85889	0.012319599545071	0.134204418104066	-2.99795	CRNDE	NOT
CPNE3	0.441427762436465	6.58008027765192	2.85677640058985	0.0123715830024046	0.134621455793607	-3.00187	CPNE3	NOT
MAPK1	-0.317737	7.53719387838937	-2.85365	0.0124489110974375	0.135313053587855	-3.00767	MAPK1	NOT
CEP68	-0.298349	5.63992237163748	-2.85307	0.0124634103082517	0.135320960982189	-3.00875	CEP68	NOT
ARHGEF37	0.29171929736582	4.62536251229996	2.85177549789036	0.0124956465990404	0.135388195861096	-3.01116	ARHGEF37	NOT
ZNF713	-0.374236	5.42620200196765	-2.85101	0.012514685073894	0.135388195861096	-3.01257	ZNF713	NOT
DUSP16	-0.395672	7.10677863481032	-2.85071	0.0125221836829092	0.135388195861096	-3.01313	DUSP16	NOT
MX1	0.671104160851683	5.83153433722812	2.85061071161123	0.0125247170809827	0.135388195861096	-3.01332	MX1	NOT
ACOT9	0.33452966240933	6.38094804945235	2.84909626933443	0.0125626130794016	0.135583433149782	-3.01613	ACOT9	NOT
AVEN	-0.46641	5.3015828144493	-2.84879	0.012570375289991	0.135583433149782	-3.0167	AVEN	NOT
GEMIN5	0.290458620909974	4.65366446417977	2.84392698439403	0.0126928105133626	0.136753899237172	-3.02572	GEMIN5	NOT
PAF1	-0.415777	5.52607126285589	-2.84225	0.0127354505281011	0.13706301959378	-3.02884	PAF1	NOT
RPGR	0.382673520549209	5.55938633178843	2.84103129754796	0.0127663186850634	0.137194973103695	-3.03109	RPGR	NOT
ABCE1	0.247033153462287	6.09695582326506	2.84066542290777	0.0127756361072543	0.137194973103695	-3.03177	ABCE1	NOT
GPRIN3	0.308421254372806	5.44548	2.83906918669632	0.012816363897713	0.137214640885623	-3.03473	GPRIN3	NOT
LYRM2	0.32598291106761	6.54118532380062	2.83775751782024	0.0128499259017044	0.137214640885623	-3.03716	LYRM2	NOT
TPGS1	-0.917317	5.10879796935056	-2.83775	0.0128502219723447	0.137214640885623	-3.03718	TPGS1	NOT
DDB1	0.261997382791537	6.96757587981823	2.83699586448098	0.0128694539053194	0.137214640885623	-3.03857	DDB1	NOT
DERL1	-0.451754	5.64523803163848	-2.83691	0.0128715597721518	0.137214640885623	-3.03872	DERL1	NOT
BRPF1	0.260318535607912	4.21608316207904	2.8368101111242	0.0128742208246371	0.137214640885623	-3.03891	BRPF1	NOT
MCOLN1	0.398448125322354	5.31085080871396	2.83654701082996	0.0128809756213861	0.137214640885623	-3.0394	MCOLN1	NOT
CBY1	0.272986498667805	4.97509951703714	2.83622750810408	0.0128891831403857	0.137214640885623	-3.03999	CBY1	NOT
PRPS1	0.35209672073232	5.01910133785197	2.8323959357419	0.0129880089849612	0.138050313779389	-3.0471	PRPS1	NOT
DOCK2	0.447780694666019	4.34061194239162	2.83209583126972	0.0129957806071581	0.138050313779389	-3.04765	DOCK2	NOT
CLTB	-0.654403	6.43936648120801	-2.83075	0.0130306720669696	0.138171932805979	-3.05014	CLTB	NOT
FAM50A	-0.574206	5.87200827298026	-2.83057	0.0130353533188624	0.138171932805979	-3.05048	FAM50A	NOT
RFTN1	0.469633447931788	4.54534005384974	2.82808236382435	0.0131001524051537	0.138654918988734	-3.05509	RFTN1	NOT
DDHD1	-0.242101	5.63407942842498	-2.82774	0.0131091410279395	0.138654918988734	-3.05572	DDHD1	NOT
NR2F2	-0.485205	5.38064543796751	-2.82635	0.01314557413726	0.138890765024426	-3.0583	NR2F2	NOT
ARAP3	0.388413825358596	5.05459964788232	2.82520832574859	0.0131753953290926	0.139051300998986	-3.06041	ARAP3	NOT
AC068888.1	-0.382398	5.40662474091532	-2.82469	0.0131890710900727	0.139051300998986	-3.06137	AC068888.1	NOT
SEC23B	-0.268193	4.96584185750572	-2.82388	0.0132102722059265	0.139125546297356	-3.06287	SEC23B	NOT
PRICKLE2	-0.372911	5.89260888864246	-2.82226	0.0132531409673759	0.139320686794396	-3.06588	PRICKLE2	NOT
AC068481.1	-0.390085	4.4384906745192	-2.82155	0.013271663912883	0.139320686794396	-3.06717	AC068481.1	NOT
USP3	-0.30989	6.39573713712371	-2.8215	0.0132732152011761	0.139320686794396	-3.06728	USP3	NOT
FBRS	0.359097420298172	5.21100654129352	2.82068102476133	0.0132947775140319	0.139320686794396	-3.06879	FBRS	NOT
TMEM47	-0.557375	6.67505599954567	-2.82015	0.0133088990048214	0.139320686794396	-3.06978	TMEM47	NOT
GPSM3	0.260008660927645	5.70267458294393	2.8199605208376	0.0133138738957803	0.139320686794396	-3.07012	GPSM3	NOT
SYT14	0.652857241205465	4.93184859676215	2.81740140069296	0.0133819179712604	0.139338718423859	-3.07486	SYT14	NOT
AC124016.1	-0.253234	4.62383404577378	-2.81719	0.0133876325398852	0.139338718423859	-3.07526	AC124016.1	NOT
FLCN	-0.30814	5.11112385605738	-2.81688	0.0133957714974781	0.139338718423859	-3.07582	FLCN	NOT
SART1	0.222977984855757	5.66991411923235	2.81668563329008	0.0134010100601967	0.139338718423859	-3.07618	SART1	NOT
TTC37	0.25599937679754	6.65061044352458	2.81654160334302	0.0134048550675169	0.139338718423859	-3.07645	TTC37	NOT
LRRN4CL	0.350711520148451	6.32142931753592	2.81644085117109	0.0134075453760634	0.139338718423859	-3.07664	LRRN4CL	NOT
AKAP13	-0.358942	9.01698878360302	-2.81617	0.0134148613503939	0.139338718423859	-3.07714	AKAP13	NOT
ASB8	0.29252409363241	5.84861415442124	2.81475247931445	0.0134527071490548	0.139584266575093	-3.07976	ASB8	NOT
MEGF9	-0.296674	7.45173344261651	-2.81358	0.0134840482368191	0.139761875501039	-3.08192	MEGF9	NOT
TDP2	-0.299679	5.04688092049484	-2.81228	0.0135191365139786	0.139977908731669	-3.08434	TDP2	NOT
ZDHHC6	0.268708911808368	5.0080476649566	2.80923582312848	0.0136013077062856	0.140680473181013	-3.08996	ZDHHC6	NOT
CBFB	-0.37726	6.57879709057158	-2.80786	0.0136386355558413	0.140918226048051	-3.09251	CBFB	NOT
LRMDA	-0.449178	8.91213429956299	-2.80697	0.0136628569414027	0.141020202002335	-3.09416	LRMDA	NOT
DPH7	0.271533480107983	4.70513794905903	2.80562203723367	0.0136995178585769	0.141250222957373	-3.09664	DPH7	NOT
ANKLE2	-0.307737	6.19416236176539	-2.80375	0.0137505797174203	0.141628088368315	-3.1001	ANKLE2	NOT
CTSZ	-0.404985	7.99711056596008	-2.80168	0.0138073624609796	0.142004001212534	-3.10392	CTSZ	NOT
NPIPB4	-0.420523	4.83076913518375	-2.80137	0.0138159805779751	0.142004001212534	-3.1045	NPIPB4	NOT
TNRC6A	-0.366974	7.08248723240436	-2.80057	0.0138379145474656	0.142062443439699	-3.10598	TNRC6A	NOT
SURF1	-0.231492	6.13842652657212	-2.80011	0.0138505822120121	0.142062443439699	-3.10683	SURF1	NOT
PSMG3	-0.371856	5.36821552112017	-2.79875	0.0138880907879983	0.142067020829133	-3.10934	PSMG3	NOT
MAP2K2	-0.913667	6.54574259601869	-2.79867	0.0138903566394892	0.142067020829133	-3.10949	MAP2K2	NOT
SF3A3	0.251028974891696	5.92976425913489	2.79852514170496	0.0138944033194379	0.142067020829133	-3.10976	SF3A3	NOT
CDC42SE2	0.336673831544832	6.08246230252039	2.79681689799695	0.0139417148880217	0.142370379471501	-3.11291	CDC42SE2	NOT
ZNF682	-0.390358	4.54221802625771	-2.79596	0.0139655726705312	0.142370379471501	-3.1145	ZNF682	NOT
COX20	-0.310163	6.80989093771399	-2.79556	0.0139766822687128	0.142370379471501	-3.11524	COX20	NOT
CLCN6	0.29198673107334	5.2412147282647	2.79536576174707	0.013982028922247	0.142370379471501	-3.11559	CLCN6	NOT
MBNL2	-0.278074	8.20227055478544	-2.79425	0.0140130269602371	0.14253830529119	-3.11765	MBNL2	NOT
DAG1	-0.316509	6.78371080311848	-2.79333	0.0140386687270934	0.142651456993195	-3.11934	DAG1	NOT
PIK3CB	0.464620155693657	6.47494561362555	2.79112613200509	0.0141004620441427	0.143036422128066	-3.12342	PIK3CB	NOT
LAMA4	0.300332144846282	7.17772038727757	2.79094057068535	0.0141056679261242	0.143036422128066	-3.12376	LAMA4	NOT
PDCL3	0.301053269430728	5.51282848326643	2.78641764161685	0.0142331383688452	0.144161816856208	-3.13211	PDCL3	NOT
AGPAT3	-0.270129	6.11570063904381	-2.78499	0.0142736895033709	0.144161816856208	-3.13475	AGPAT3	NOT
GOLGA1	0.311004245647459	5.02922967472071	2.78491216167982	0.0142758159513537	0.144161816856208	-3.13489	GOLGA1	NOT
ABHD10	0.341915298171167	4.40945771103324	2.7844925307521	0.0142877339122962	0.144161816856208	-3.13566	ABHD10	NOT
BRWD1	-0.361898	6.57042879877389	-2.78441	0.014290007085075	0.144161816856208	-3.13581	BRWD1	NOT
HIVEP2	-0.469572	7.86581124635421	-2.78373	0.0143095369672985	0.144210779734025	-3.13708	HIVEP2	NOT
ERCC6	0.249283917339831	5.33019671448817	2.78247131531679	0.0143452744483562	0.144422814272078	-3.13939	ERCC6	NOT
NFIC	0.226337137829326	7.26640366514763	2.78116887878155	0.0143824720866971	0.144649100024448	-3.14179	NFIC	NOT
GPATCH4	0.31961217100466	5.94481929110815	2.77918058533617	0.0144394390386549	0.144968381110262	-3.14546	GPATCH4	NOT
RGS3	-0.596843	6.26405568026117	-2.77903	0.0144437253314621	0.144968381110262	-3.14573	RGS3	NOT
RAB21	-0.415789	6.36530555471768	-2.77582	0.0145362679889661	0.145748335979164	-3.15166	RAB21	NOT
PSMD3	0.215360628647475	5.88533405237556	2.77369882005355	0.0145976382853888	0.146214468697482	-3.15556	PSMD3	NOT
ATM	0.31500986346012	6.82113624908309	2.77271602895294	0.0146261786468488	0.146351152122134	-3.15737	ATM	NOT
MARF1	-0.332769	5.73647535027755	-2.77213	0.0146431979509124	0.146372393759578	-3.15845	MARF1	NOT
SETDB2	0.333647343106371	6.55753131820726	2.77099638654758	0.0146762479666841	0.146553671260811	-3.16054	SETDB2	NOT
TRIM36	0.36672173353091	4.54977289624137	2.77046636567074	0.0146917137243056	0.146559166553327	-3.16152	TRIM36	NOT
S100A16	0.48420185731213	4.57717484776772	2.76984191134878	0.0147099553581918	0.14659231374198	-3.16267	S100A16	NOT
TANC2	-0.329816	6.5852129766867	-2.76884	0.0147392554537083	0.146735485398316	-3.16451	TANC2	NOT
DNAJC17	-0.26536	5.10880250750828	-2.76655	0.0148065002553751	0.14694855098806	-3.16873	DNAJC17	NOT
CNST	-0.274193	6.55107161816146	-2.76623	0.0148158190383843	0.14694855098806	-3.16932	CNST	NOT
ACD	0.316140649002204	4.30739898641294	2.76611739118662	0.0148192151452073	0.14694855098806	-3.16953	ACD	NOT
LCORL	-0.260037	7.78116845499811	-2.76607	0.0148204777151606	0.14694855098806	-3.16961	LCORL	NOT
ZNF511	-0.270734	5.44694456128778	-2.76545	0.0148388944435564	0.146982839518534	-3.17076	ZNF511	NOT
SLC25A46	0.307346311314741	5.82616957675872	2.76285079179714	0.0149156913669463	0.147594746597799	-3.17554	SLC25A46	NOT
CEP290	0.279993182312286	5.7487581946912	2.7613284145005	0.0149608619546903	0.147892786284494	-3.17834	CEP290	NOT
BET1	-0.23312	4.53106227407962	-2.76015	0.0149959951712344	0.148091104072914	-3.18052	BET1	NOT
C4orf33	-0.224366	4.7833277606174	-2.75827	0.0150520934670397	0.148454149156158	-3.18398	C4orf33	NOT
RAB30	-0.323126	6.04131686381695	-2.7579	0.0150629744258793	0.148454149156158	-3.18465	RAB30	NOT
ZNF451-AS1	-0.296604	4.77404800503829	-2.75679	0.0150962371159146	0.148552054811398	-3.18669	ZNF451-AS1	NOT
ZNF507	0.342196088889176	4.54073635544936	2.75656212568226	0.0151031449986349	0.148552054811398	-3.18711	ZNF507	NOT
KLF11	-0.364199	5.11269421582031	-2.75579	0.0151262588976387	0.148630619928198	-3.18853	KLF11	NOT
ZFAND6	-0.294907	7.32742774826538	-2.7542	0.0151741564223971	0.148952308697776	-3.19146	ZFAND6	NOT
PLD3	0.27929662629112	6.88689119200467	2.75328335673756	0.0152017857413436	0.149074597499443	-3.19315	PLD3	NOT
LINC00681	0.461480704203314	5.67013844035135	2.75108942078153	0.0152681391219446	0.149576006991254	-3.19718	LINC00681	NOT
CC2D1B	-0.238246	5.10759354794723	-2.75019	0.0152952940602274	0.149684849422579	-3.19883	CC2D1B	NOT
LINC01006	-0.309052	5.02350790058886	-2.74972	0.0153097164329017	0.149684849422579	-3.1997	LINC01006	NOT
SH3PXD2B	-0.537752	5.75947677582733	-2.74719	0.0153868178497953	0.150163655110615	-3.20435	SH3PXD2B	NOT
LINC01090	-0.543793	5.09549332145352	-2.74711	0.0153892530731111	0.150163655110615	-3.2045	LINC01090	NOT
DCAF16	-0.305049	5.09325037422594	-2.74645	0.0154092631802458	0.150209742072515	-3.2057	DCAF16	NOT
RAP1GAP	0.475143430821881	5.08144089007954	2.74406132585617	0.0154825977349558	0.150743525966865	-3.2101	RAP1GAP	NOT
EPN2	0.258052076556123	5.82782242030472	2.74366741483181	0.015494703971762	0.150743525966865	-3.21082	EPN2	NOT
LMBRD1	-0.318058	7.04529127433092	-2.74154	0.0155602366902047	0.151231340967311	-3.21473	LMBRD1	NOT
AL139807.1	-0.41794	4.8973474865436	-2.74073	0.0155853195878709	0.151325444931245	-3.21622	AL139807.1	NOT
CHD1	0.229854391535602	7.70262704957971	2.73976473579544	0.0156151447604995	0.151465362701548	-3.21799	CHD1	NOT
RBM15	0.302164547985895	4.80211519544539	2.73811646228441	0.0156662849695238	0.151811554349646	-3.22102	RBM15	NOT
PUM1	-0.254566	7.19446663436322	-2.73654	0.0157151993919828	0.152135516478446	-3.2239	PUM1	NOT
PARD3	-0.277102	7.29749	-2.7351	0.0157601602819716	0.152420605246706	-3.22655	PARD3	NOT
ACYP2	-0.281411	6.82858470553325	-2.73444	0.0157810826248652	0.152472878930114	-3.22777	ACYP2	NOT
RUFY3	-0.289517	7.68638089465915	-2.73363	0.0158062510481063	0.152566034183391	-3.22925	RUFY3	NOT
SLC31A1	-0.288511	4.8419541560135	-2.7329	0.0158293221801448	0.152638782867618	-3.2306	SLC31A1	NOT
AC012306.3	-0.291833	5.31973367448017	-2.73207	0.0158552918121705	0.152687724933482	-3.23212	AC012306.3	NOT
TUG1	-0.267073	5.72239357951916	-2.73175	0.015865475998075	0.152687724933482	-3.23271	TUG1	NOT
CDK11A	0.35338975583298	5.28998513901662	2.73043217735515	0.0159068566691033	0.152789649702669	-3.23512	CDK11A	NOT
CS	-0.199405	5.8503539088671	-2.73042	0.0159071658503796	0.152789649702669	-3.23514	CS	NOT
JKAMP	-0.258186	5.39052224947812	-2.72929	0.0159430187950936	0.152984475274014	-3.23722	JKAMP	NOT
DCUN1D4	-0.282057	6.80999531720409	-2.72834	0.0159728349172306	0.153121049655325	-3.23895	DCUN1D4	NOT
API5	0.224804533393059	6.27946790434251	2.72708416293301	0.0160127913209796	0.153354471267004	-3.24126	API5	NOT
HMGXB3	0.279465700585652	6.21237082352018	2.72606321208365	0.0160452313164815	0.153515523773853	-3.24313	HMGXB3	NOT
RSBN1	0.201634107532881	6.22370849152693	2.72474148600908	0.0160873230008913	0.153528608077243	-3.24556	RSBN1	NOT
KRAS	-0.263205	6.51637489616548	-2.72464	0.0160905215193353	0.153528608077243	-3.24574	KRAS	NOT
TAOK3	-0.283253	7.63357215713703	-2.72443	0.0160972126146775	0.153528608077243	-3.24613	TAOK3	NOT
RPS6KA5	-0.249558	7.59368157445431	-2.72406	0.016109097794386	0.153528608077243	-3.24681	RPS6KA5	NOT
MANBAL	0.252529408969016	5.44844199613547	2.7226442556256	0.0161543314357185	0.153772202145172	-3.2494	MANBAL	NOT
AASDHPPT	0.325791718478332	5.87223061108365	2.72207683577343	0.0161725075313772	0.153772202145172	-3.25044	AASDHPPT	NOT
CMPK1	-0.428009	6.72209708443882	-2.72133	0.0161963205817148	0.153772202145172	-3.2518	CMPK1	NOT
ZBED4	-0.268934	5.15548502001401	-2.72098	0.0162078398101016	0.153772202145172	-3.25246	ZBED4	NOT
AL021707.1	-0.279859	4.18763116332904	-2.72082	0.0162129046837368	0.153772202145172	-3.25275	AL021707.1	NOT
POLR2J3	0.631842245994862	5.59488979369863	2.71626230889937	0.016359910953719	0.154815646020776	-3.2611	POLR2J3	NOT
ARNT2	-0.268895	6.90724415971276	-2.7155	0.0163846021097278	0.154815646020776	-3.26249	ARNT2	NOT
COX5A	0.316238306446405	7.30944326125448	2.71547350987452	0.0163854958558143	0.154815646020776	-3.26254	COX5A	NOT
CIB1	-0.237247	6.45531	-2.71546	0.0163859425871776	0.154815646020776	-3.26257	CIB1	NOT
A1BG	-0.214148	6.85773337270928	-2.7144	0.0164204411503492	0.154992559791864	-3.26451	A1BG	NOT
MRPS30	0.233739794855754	5.35553495638359	2.71219054099409	0.0164923973763554	0.155522357600834	-3.26856	MRPS30	NOT
IQCJ-SCHIP1	-0.388924	4.60268424447164	-2.7113	0.0165216075296305	0.155583557950693	-3.27019	IQCJ-SCHIP1	NOT
SUPT3H	-0.385861	7.09377336530429	-2.71102	0.016530555108948	0.155583557950693	-3.27069	SUPT3H	NOT
BMP8B	0.393688771681868	4.92636927156491	2.70895512483412	0.0165984121541307	0.156072725192812	-3.27448	BMP8B	NOT
ZBTB7A	-0.4386	6.37288277843821	-2.7068	0.0166695023040282	0.156429432840635	-3.27843	ZBTB7A	NOT
MCUB	0.52368932319398	4.92254528918692	2.70666328873263	0.0166739082268793	0.156429432840635	-3.27867	MCUB	NOT
TCF7L1	-0.598346	6.08003893310196	-2.70635	0.0166841080416227	0.156429432840635	-3.27924	TCF7L1	NOT
BMPR1A	-0.270498	6.73275776189976	-2.70512	0.0167250590525675	0.156600724876631	-3.28151	BMPR1A	NOT
DECR1	0.292043899471294	6.45137538155882	2.70483865201821	0.0167342520985612	0.156600724876631	-3.28201	DECR1	NOT
PTCD1	-0.317469	4.81250382098375	-2.70386	0.0167668364339955	0.156681985470249	-3.28381	PTCD1	NOT
COG4	0.400906894142163	4.62982932898272	2.70361536330521	0.0167748268588136	0.156681985470249	-3.28425	COG4	NOT
GFPT1	-0.251373	6.90732442497666	-2.70264	0.0168072840277927	0.156753051387647	-3.28604	GFPT1	NOT
LY6D	0.579380551625897	4.83434453867516	2.7019873204686	0.0168289746928549	0.156753051387647	-3.28723	LY6D	NOT
PTPN12	-0.30114	6.80953950246464	-2.7012	0.0168552617921105	0.156753051387647	-3.28867	PTPN12	NOT
CD58	-0.255643	5.80027436827873	-2.70013	0.0168911190125384	0.156753051387647	-3.29064	CD58	NOT
SSRP1	0.278644585815762	5.77603711869958	2.69969799658109	0.0169054030909861	0.156753051387647	-3.29142	SSRP1	NOT
SDF4	-0.409541	6.61947884272775	-2.69935	0.0169171817373249	0.156753051387647	-3.29206	SDF4	NOT
SNHG15	0.321245091984592	5.63315278441821	2.69926685267819	0.0169198342978486	0.156753051387647	-3.2922	SNHG15	NOT
AC068533.3	-0.413246	4.65400744669626	-2.69899	0.016929159206963	0.156753051387647	-3.29271	AC068533.3	NOT
CSNK1E	0.253685984528472	6.66885600250191	2.69821760488117	0.0169550045190106	0.156753051387647	-3.29412	CSNK1E	NOT
GNAO1	0.388432212204714	4.78701768612401	2.6979720333305	0.0169632461707456	0.156753051387647	-3.29457	GNAO1	NOT
AC092839.1	-0.473564	4.95535906932051	-2.69785	0.0169672985930005	0.156753051387647	-3.29479	AC092839.1	NOT
WDTC1	-0.353472	5.55119136972414	-2.69766	0.0169738700057457	0.156753051387647	-3.29515	WDTC1	NOT
PTPRM	-0.265118	10.6066045143574	-2.6966	0.0170095082504547	0.156934674243162	-3.29709	PTPRM	NOT
CEBPB	-0.886496	6.78599214583432	-2.69463	0.017075761588745	0.15736132627525	-3.30068	CEBPB	NOT
LACTB	-0.513365	5.73812163449962	-2.69394	0.017099061177414	0.15736132627525	-3.30194	LACTB	NOT
AC106897.1	-0.353417	5.71493181541258	-2.69378	0.0171045351278326	0.15736132627525	-3.30223	AC106897.1	NOT
TUBB2A	0.315598853352372	8.00366694831938	2.69327425968483	0.0171216581303559	0.15736132627525	-3.30316	TUBB2A	NOT
CREM	0.418893143427845	6.60071735496094	2.6928561808136	0.0171358252711701	0.15736132627525	-3.30392	CREM	NOT
TSPAN10	-0.678011	4.76372580914525	-2.68875	0.0172757167656609	0.15820909541558	-3.31143	TSPAN10	NOT
SLC9A9	0.395253211789536	4.91669048814659	2.68857317503017	0.017281616037277	0.15820909541558	-3.31175	SLC9A9	NOT
TIPRL	0.267674640546748	6.65467105834159	2.68827813483975	0.0172917031272566	0.15820909541558	-3.31229	TIPRL	NOT
ATG14	-0.390388	6.21747762324198	-2.68825	0.0172925471683628	0.15820909541558	-3.31233	ATG14	NOT
AC078923.1	0.611572894252385	6.92586799588892	2.6875259859507	0.0173174440507659	0.158289493249141	-3.31366	AC078923.1	NOT
ATP5F1D	-0.825425	7.6401233705856	-2.68672	0.0173449516302077	0.158393582452064	-3.31513	ATP5F1D	NOT
EMSY	-0.304529	6.10010283932626	-2.68521	0.0173970909058996	0.158722205423742	-3.3179	EMSY	NOT
STX2	-0.346346	5.96028450381979	-2.68452	0.0174207111310991	0.158790266766401	-3.31915	STX2	NOT
PLEKHF2	-0.339667	4.68214118012322	-2.68379	0.0174457885742446	0.158871472224771	-3.32048	PLEKHF2	NOT
SKAP2	-0.415604	5.3030057279602	-2.68	0.0175772110359488	0.159920070036327	-3.32741	SKAP2	NOT
TIMM17A	0.262794839751893	5.68239053124699	2.67835766673598	0.017634211141485	0.160101826753997	-3.33039	TIMM17A	NOT
SASH1	-0.251771	7.52533774595503	-2.67807	0.0176440661806029	0.160101826753997	-3.33091	SASH1	NOT
SLC35F1	-0.529005	8.59863197090753	-2.67779	0.0176539960846321	0.160101826753997	-3.33143	SLC35F1	NOT
RORA-AS1	-0.535199	4.76680971437652	-2.67755	0.0176623631387475	0.160101826753997	-3.33187	RORA-AS1	NOT
DDX10	0.357128198192218	6.23194700518451	2.67533	0.0177402052319314	0.160244389785235	-3.33592	DDX10	NOT
UBE2M	-0.847094	6.2097257485516	-2.67517	0.0177456869389375	0.160244389785235	-3.33621	UBE2M	NOT
AC108488.1	-0.299634	4.5082669319447	-2.67515	0.0177463868494229	0.160244389785235	-3.33625	AC108488.1	NOT
NFIA	0.344609593288913	7.29469084456046	2.67496358095979	0.017752894090634	0.160244389785235	-3.33658	NFIA	NOT
DCAF13	0.259963041774594	5.77077906371979	2.67470808455628	0.0177618593989634	0.160244389785235	-3.33705	DCAF13	NOT
SLC9A1	0.339693289692033	5.67203273021702	2.67430706717069	0.0177759398398032	0.160244389785235	-3.33778	SLC9A1	NOT
COL1A2	1.02782452874644	5.64693411998908	2.67242121814382	0.0178423003438925	0.160695181649027	-3.34122	COL1A2	NOT
TMEM80	0.435031730750923	4.82044245217335	2.67027979960378	0.0179179446321374	0.161213717198748	-3.34512	TMEM80	NOT
AC018362.1	-0.451352	4.98996311630086	-2.66953	0.017944514948855	0.161213717198748	-3.34649	AC018362.1	NOT
PHYH	-0.297782	4.94726829830904	-2.6694	0.0179490949130297	0.161213717198748	-3.34673	PHYH	NOT
ST6GALNAC3	-0.651351	6.4208635529455	-2.66874	0.0179723562940978	0.161275226434525	-3.34792	ST6GALNAC3	NOT
IL16	0.435984652690748	7.42273696504305	2.66823446052995	0.0179904846054444	0.161290603771073	-3.34885	IL16	NOT
INKA2	-0.379999	4.46550700801866	-2.66745	0.0180185495612606	0.161348222076149	-3.35029	INKA2	NOT
PGRMC1	0.28814980174506	6.74633922563402	2.66683113745191	0.0180404190779944	0.161348222076149	-3.35141	PGRMC1	NOT
MAPRE1	0.244323323169169	6.89533332259452	2.66666967430313	0.0180461730166586	0.161348222076149	-3.3517	MAPRE1	NOT
SAFB2	0.242105625925651	6.03632583603741	2.66464772300257	0.018118378204847	0.161725837807213	-3.35539	SAFB2	NOT
MAP7	0.337151146471323	4.91016507366714	2.66456534725531	0.0181213258116977	0.161725837807213	-3.35554	MAP7	NOT
TM9SF1	0.212523384478208	5.83160532213583	2.6635182512403	0.0181588339183088	0.161913522759803	-3.35744	TM9SF1	NOT
ZCCHC10	-0.260671	6.37633818229579	-2.66267	0.018189184146833	0.161972810900278	-3.35898	ZCCHC10	NOT
MAN2B2	0.330385816420619	5.32934711294491	2.66241453824758	0.0181984513773567	0.161972810900278	-3.35945	MAN2B2	NOT
CTNND1	-0.251444	7.63631478305522	-2.6613	0.0182386082246621	0.162183316213149	-3.36148	CTNND1	NOT
RHOJ	0.390861467531096	5.83302914712818	2.66033110568213	0.0182734634918699	0.162195828852859	-3.36325	RHOJ	NOT
PRXL2C	-0.496321	6.39623260066951	-2.65995	0.0182871697701231	0.162195828852859	-3.36394	PRXL2C	NOT
CGGBP1	-0.195809	6.87163258220206	-2.65989	0.0182895357591052	0.162195828852859	-3.36406	CGGBP1	NOT
DIXDC1	-0.335571	6.20653891822953	-2.65853	0.018338530617997	0.16248368066045	-3.36652	DIXDC1	NOT
ENTPD7	-0.335066	4.35744655240178	-2.6571	0.0183904620530245	0.162676381891053	-3.36913	ENTPD7	NOT
BRD9	-0.349677	5.62342550377561	-2.65635	0.0184178004853989	0.162676381891053	-3.3705	BRD9	NOT
PKNOX2	-0.336226	7.76088983898909	-2.65615	0.0184249236518583	0.162676381891053	-3.37086	PKNOX2	NOT
DICER1	-0.229611	6.13866735010696	-2.65611	0.0184265024470529	0.162676381891053	-3.37094	DICER1	NOT
MLXIP	-0.343658	6.35011368122387	-2.65506	0.0184645422898787	0.162795667398397	-3.37284	MLXIP	NOT
HTRA2	0.204484276162838	5.23052166831889	2.6537376862646	0.0185128286221675	0.162795667398397	-3.37524	HTRA2	NOT
NSL1	0.242363234146927	5.67679474251713	2.65274939169268	0.0185489674707216	0.162795667398397	-3.37704	NSL1	NOT
BAG4	0.343943085621882	5.38971559692606	2.65204011520528	0.0185749455090916	0.162795667398397	-3.37833	BAG4	NOT
CLP1	0.2329792152909	4.58219379236066	2.65166703888417	0.0185886239496319	0.162795667398397	-3.37901	CLP1	NOT
DIP2A	-0.297169	5.88328767938433	-2.65163	0.0185900115549402	0.162795667398397	-3.37908	DIP2A	NOT
TERF2	-0.279412	5.21928379004969	-2.65066	0.018625537938927	0.162795667398397	-3.38084	TERF2	NOT
STMN1	0.293551942578624	8.3207269702699	2.65017261905614	0.018643512882455	0.162795667398397	-3.38173	STMN1	NOT
WAC	-0.224937	8.07912620284194	-2.64999	0.0186500476924619	0.162795667398397	-3.38205	WAC	NOT
ZNF512	0.2937136182684	5.10448170323926	2.64987566080067	0.0186544385749505	0.162795667398397	-3.38227	ZNF512	NOT
PGRMC2	0.298732689782545	6.71737794022752	2.6498053439164	0.0186570265805132	0.162795667398397	-3.3824	PGRMC2	NOT
AC020916.1	-0.714231	6.82527144317585	-2.64949	0.0186687689218852	0.162795667398397	-3.38298	AC020916.1	NOT
TAB2	-0.31202	6.2058343636408	-2.64944	0.018670433273715	0.162795667398397	-3.38306	TAB2	NOT
HLA-E	-0.297461	9.41966496267583	-2.6494	0.0186719638874408	0.162795667398397	-3.38313	HLA-E	NOT
USP49	-0.444737	4.95967894334333	-2.64855	0.0187032258433159	0.162915244346327	-3.38467	USP49	NOT
AC060780.1	-0.268449	4.50441971512259	-2.64813	0.0187188388832692	0.162915244346327	-3.38544	AC060780.1	NOT
CCDC28A	-0.264932	5.41685832853685	-2.64622	0.0187894598360727	0.163385161371018	-3.38891	CCDC28A	NOT
USP46	0.317084537851618	4.93488714895905	2.64512857804212	0.0188299353928998	0.163536997938571	-3.3909	USP46	NOT
AXDND1	0.810102739813749	4.66279367484113	2.64485204181649	0.0188402077820539	0.163536997938571	-3.3914	AXDND1	NOT
GATAD2A	-0.317336	7.21164172101679	-2.6438	0.0188793322477231	0.163731967048656	-3.39331	GATAD2A	NOT
SDC4	0.321277806331852	4.94526721602135	2.64118864145088	0.0189768025855153	0.164432153620171	-3.39805	SDC4	NOT
PPIP5K2	0.255897923051691	6.14055120702322	2.63904693839778	0.0190571013219767	0.164982447215633	-3.40194	PPIP5K2	NOT
MALSU1	0.222633270023812	5.58776739563881	2.63706261738998	0.0191317920599284	0.16535568681328	-3.40555	MALSU1	NOT
TRA2B	-0.405867	7.58551069068396	-2.63701	0.0191338709451149	0.16535568681328	-3.40565	TRA2B	NOT
DCTD	-0.291484	5.1415547948182	-2.63591	0.0191754209278802	0.16553274130148	-3.40764	DCTD	NOT
ARFRP1	-0.224202	5.31259259402702	-2.6354	0.0191945791463837	0.16553274130148	-3.40856	ARFRP1	NOT
MRPL17	0.341195291033814	5.79701484299534	2.63489148409002	0.0192138382565198	0.16553274130148	-3.40949	MRPL17	NOT
BRD7	-0.412453	6.24559	-2.63468	0.0192217441303673	0.16553274130148	-3.40987	BRD7	NOT
KIAA1109	0.320121998135721	6.6037571933928	2.63411757634045	0.0192431659264003	0.165572108925402	-3.41089	KIAA1109	NOT
PPM1D	-0.305228	5.91143907849241	-2.63163	0.0193376190397211	0.166183782970257	-3.4154	PPM1D	NOT
EPM2A	-0.394357	5.52423521041806	-2.63136	0.0193480813879477	0.166183782970257	-3.4159	EPM2A	NOT
USP22	-0.277218	6.61244520151107	-2.62964	0.0194136022679557	0.166600922170247	-3.41901	USP22	NOT
CYP27A1	-0.324119	6.37132207008456	-2.62703	0.0195138969848202	0.167315490203179	-3.42376	CYP27A1	NOT
TSG101	0.25150409798436	7.0445021372525	2.62574230461016	0.0195633278395552	0.167593077028308	-3.42608	TSG101	NOT
CLEC12B	0.384478155922293	7.47437968724329	2.62354776747587	0.0196480645617798	0.168172371414677	-3.43006	CLEC12B	NOT
ARID2	-0.360332	6.82781913013106	-2.62151	0.0197269913758481	0.168692275765959	-3.43375	ARID2	NOT
ID2	0.379372453713182	7.6760642023582	2.62109625497771	0.0197431423906831	0.168692275765959	-3.4345	ID2	NOT
CHID1	0.335554731261995	5.99481124240889	2.62010899969521	0.0197815566353892	0.168873653778744	-3.43629	CHID1	NOT
FNTB	-0.367039	4.50289417876399	-2.61951	0.0198048089784831	0.168925393248763	-3.43737	FNTB	NOT
HLA-C	0.353184956766313	8.23760539664239	2.61787882806737	0.0198685984194445	0.169322504830409	-3.44033	HLA-C	NOT
SLC35D2	-0.536651	5.75724160030789	-2.61514	0.0199760753894953	0.170090915751457	-3.4453	SLC35D2	NOT
LPP	-0.325601	9.3135193977355	-2.61459	0.019997497479874	0.170118027637937	-3.44628	LPP	NOT
HDHD5	-0.439267	4.76160964575261	-2.61418	0.0200138856044632	0.170118027637937	-3.44704	HDHD5	NOT
NLGN4X	0.402235	5.56420179372276	2.61317532590679	0.0200533845564952	0.170306444816008	-3.44885	NLGN4X	NOT
MRPS5	0.231245078838983	5.69855369686594	2.61101121389597	0.0201389612825382	0.170781912467533	-3.45277	MRPS5	NOT
FEN1	0.22050794869184	4.79994525757121	2.61083023659444	0.0201461336983279	0.170781912467533	-3.45309	FEN1	NOT
BEX3	0.444886056205934	6.92420251020422	2.61042071730057	0.0201623726827461	0.170781912467533	-3.45383	BEX3	NOT
MLF2	0.254765430964148	6.81253934487551	2.60996381186014	0.0201805055952351	0.170781912467533	-3.45466	MLF2	NOT
AGBL5	-0.259904	4.60091034667185	-2.60957	0.0201962733856374	0.170781912467533	-3.45538	AGBL5	NOT
PIGS	-0.22303	5.15671755625838	-2.60897	0.0202198495767649	0.170834257903089	-3.45645	PIGS	NOT
UQCC3	-0.216111	5.87464039027834	-2.60604	0.0203367067854074	0.17167395264039	-3.46175	UQCC3	NOT
AP1G1	-0.193327	6.26249014459796	-2.60346	0.0204401578311924	0.17239913377622	-3.46642	AP1G1	NOT
ANKRD37	0.472762792427502	7.62480084220256	2.60259504418399	0.0204751244188063	0.172458249322927	-3.46799	ANKRD37	NOT
TPBG	-0.348965	4.54946	-2.60242	0.0204822691797126	0.172458249322927	-3.46831	TPBG	NOT
BCL2	-0.572467	9.60656996489208	-2.60147	0.0205204001972824	0.172503140676775	-3.47002	BCL2	NOT
RAB2B	-0.309724	5.99992325300732	-2.60141	0.0205227123398281	0.172503140676775	-3.47012	RAB2B	NOT
TOR1AIP2	0.224902045357783	5.76222208874056	2.60088329362966	0.0205441545130851	0.172535779697072	-3.47108	TOR1AIP2	NOT
DAXX	0.239839829760493	5.34038791694513	2.60043802331465	0.0205621477192845	0.172539422279837	-3.47189	DAXX	NOT
CCDC124	0.299703977319715	6.05858302966524	2.59891468614451	0.0206238200520799	0.172784648755122	-3.47464	CCDC124	NOT
AC008056.1	-0.536264	5.92510882135247	-2.59857	0.0206377188893041	0.172784648755122	-3.47526	AC008056.1	NOT
MRPS14	0.227607472129087	5.28324369423399	2.59816441494286	0.0206542602286286	0.172784648755122	-3.476	MRPS14	NOT
CD46	0.230848656493597	6.88863787651106	2.59798096006711	0.0206617099824209	0.172784648755122	-3.47633	CD46	NOT
RIOK1	0.247720390365859	5.30249138382927	2.59647475378367	0.0207229720588515	0.173112786434112	-3.47905	RIOK1	NOT
GLIS3	-0.591078	5.25954898713495	-2.59615	0.0207361845748983	0.173112786434112	-3.47963	GLIS3	NOT
MBD3	-0.338827	5.63588467271431	-2.59499	0.0207836360118235	0.173354749247951	-3.48173	MBD3	NOT
TRIM33	-0.29474	6.56044970745978	-2.59458	0.02080045281532	0.173354749247951	-3.48248	TRIM33	NOT
IFI44	-0.309353	4.59061487600925	-2.59323	0.0208556138852962	0.173667171217729	-3.48491	IFI44	NOT
LGALS3BP	0.367802604923481	7.40135123132464	2.59228881682085	0.020894146832496	0.173840716999242	-3.48661	LGALS3BP	NOT
CBX3	-0.329977	7.38847331451211	-2.59015	0.0209822802024414	0.174426298874102	-3.49047	CBX3	NOT
GPAA1	0.280803536452914	6.40330891030835	2.58935542714098	0.0210149116209429	0.174531978574339	-3.4919	GPAA1	NOT
EXOC3	0.308720616961078	5.39890085863966	2.58897754870654	0.0210305172635882	0.174531978574339	-3.49258	EXOC3	NOT
MRM2	0.300004852647516	4.75938726490653	2.58707184395333	0.0211093892449845	0.175038699342799	-3.49602	MRM2	NOT
RAMP2	0.421651545267442	5.18325658308298	2.58520636846751	0.0211868718742847	0.175313964128724	-3.49939	RAMP2	NOT
C1orf54	0.561841804112881	5.66248076351915	2.58483175696032	0.0212024643416998	0.175313964128724	-3.50006	C1orf54	NOT
C1QBP	-0.590201	6.84091562614152	-2.58478	0.0212047204953213	0.175313964128724	-3.50016	C1QBP	NOT
OTUD1	-0.322182	5.04445505336646	-2.58456	0.021213953119179	0.175313964128724	-3.50056	OTUD1	NOT
TXLNG	0.276324269076292	5.90832625431884	2.58354751990288	0.0212560020238832	0.175513845282921	-3.50238	TXLNG	NOT
CTCF	-0.29089	6.05112797389932	-2.58073	0.0213740992605565	0.175987839146595	-3.50747	CTCF	NOT
SAMD4A	-0.419971	8.22667781731782	-2.58061	0.0213789409273217	0.175987839146595	-3.50767	SAMD4A	NOT
TOMM40	-0.424328	5.50052584247893	-2.58032	0.0213913060317053	0.175987839146595	-3.5082	TOMM40	NOT
PAPOLG	-0.377541	5.36866001998956	-2.58026	0.0213936066746683	0.175987839146595	-3.5083	PAPOLG	NOT
MCM3AP	-0.279036	5.33665271393132	-2.58004	0.0214029582515958	0.175987839146595	-3.5087	MCM3AP	NOT
SLC25A38	-0.364237	4.54838836962724	-2.57945	0.0214278326083842	0.176042866619294	-3.50977	SLC25A38	NOT
HMGN4	-0.261325	6.1278829597403	-2.57903	0.0214454825303577	0.176042866619294	-3.51053	HMGN4	NOT
NGLY1	0.195333383227617	6.10922386338807	2.57787671409609	0.0214939672013109	0.176082458351956	-3.5126	NGLY1	NOT
HNRNPC	-0.202573	8.58926904436209	-2.57762	0.0215046786057223	0.176082458351956	-3.51306	HNRNPC	NOT
SDF2	-0.21191	5.92412427460749	-2.5775	0.0215096549726872	0.176082458351956	-3.51327	SDF2	NOT
PEX14	0.331909358540632	5.51623697560128	2.57721299706618	0.0215219858010074	0.176082458351956	-3.5138	PEX14	NOT
PMS2	0.270354497972741	4.95611087685778	2.57563859000347	0.0215885894177205	0.176480432294943	-3.51663	PMS2	NOT
NUP50-DT	0.383729387727115	5.10698029038561	2.57209758462737	0.0217391127212755	0.177563193349337	-3.52301	NUP50-DT	NOT
GAPDHS	0.51652309510722	6.78129789373653	2.56970449826278	0.0218414102963084	0.17809413516634	-3.52732	GAPDHS	NOT
AIMP2	0.288412307771808	5.43984393519408	2.56968513162663	0.0218422400486856	0.17809413516634	-3.52735	AIMP2	NOT
LRPAP1	0.253816372002675	8.10213316680767	2.5693059858521	0.021858490434623	0.17809413516634	-3.52803	LRPAP1	NOT
ACADM	0.321154185039562	6.23586453559098	2.56877491898073	0.0218812717750471	0.178132043464468	-3.52899	ACADM	NOT
FRYL	-0.243346	7.10553754613778	-2.56811	0.021909812693583	0.178216738019161	-3.53019	FRYL	NOT
PDGFA	-0.230959	4.96863663318545	-2.56644	0.0219817244260351	0.17823541829679	-3.53319	PDGFA	NOT
RSU1	-0.278513	7.20990795268678	-2.56607	0.0219975135713358	0.17823541829679	-3.53385	RSU1	NOT
ZNF358	-0.307256	5.3557003577899	-2.56546	0.0220239810208457	0.17823541829679	-3.53495	ZNF358	NOT
TCP11L2	-0.364656	4.75267716136931	-2.5652	0.022035370250027	0.17823541829679	-3.53543	TCP11L2	NOT
ELOVL6	0.293633942829944	4.86881237437082	2.56448088183618	0.0220663143586807	0.17823541829679	-3.53672	ELOVL6	NOT
UGGT1	0.266729879908329	5.26085408354813	2.5641886983209	0.0220789598831461	0.17823541829679	-3.53724	UGGT1	NOT
UNC119	0.320226217160763	4.60922026400256	2.56409658227299	0.0220829480528211	0.17823541829679	-3.53741	UNC119	NOT
PPP1CC	0.293628046442764	6.12371979165989	2.56364058597092	0.0221027006342475	0.17823541829679	-3.53823	PPP1CC	NOT
ROPN1B	0.396188951332237	7.05015566193841	2.56326512335604	0.0221189774451077	0.17823541829679	-3.5389	ROPN1B	NOT
MRPL13	0.319312667774576	5.69888219886154	2.56320936718913	0.0221213955319021	0.17823541829679	-3.539	MRPL13	NOT
UBE2I	0.199652118453065	7.2909703849684	2.56218104950655	0.022166038154627	0.17823541829679	-3.54085	UBE2I	NOT
ERAP1	-0.295899	5.00586297644968	-2.56197	0.0221753757881866	0.17823541829679	-3.54124	ERAP1	NOT
PDIA3	0.308993759453237	8.11277463859202	2.56173352823853	0.0221854935271545	0.17823541829679	-3.54166	PDIA3	NOT
UBE2K	-0.303606	7.36271931890431	-2.56152	0.0221949313651768	0.17823541829679	-3.54205	UBE2K	NOT
SLC25A51	0.271005162837146	5.38761117108521	2.56119079820636	0.0222091099787459	0.17823541829679	-3.54263	SLC25A51	NOT
RHOQ	-0.386435	7.58944939328802	-2.56105	0.0222152095225465	0.17823541829679	-3.54288	RHOQ	NOT
MAEA	0.217314171168706	5.38297076593181	2.56024847232105	0.0222501718872676	0.17823541829679	-3.54433	MAEA	NOT
CARMIL1	0.421057765139925	6.93211909842016	2.55985941820515	0.0222671462030066	0.17823541829679	-3.54503	CARMIL1	NOT
AP002381.2	-0.532987	4.60854537947669	-2.55977	0.0222711275308915	0.17823541829679	-3.54519	AP002381.2	NOT
LINC01010	-0.530367	5.0442312464289	-2.55968	0.0222748924962811	0.17823541829679	-3.54534	LINC01010	NOT
ABCA9	0.892646738059031	4.7769102218776	2.55909587640889	0.0223004954678731	0.178295092324916	-3.5464	ABCA9	NOT
BOC	0.467920931747668	5.80439708623233	2.55826855024743	0.0223366847916725	0.178439239644694	-3.54789	BOC	NOT
AHNAK	-0.246967	9.8439088865976	-2.55541	0.022462083167053	0.179295230868775	-3.55302	AHNAK	NOT
PDK3	-0.313584	5.20303649597671	-2.55381	0.0225326567011611	0.179683932898116	-3.55589	PDK3	NOT
ARHGEF1	0.230614620122846	5.12503745107156	2.55322001645608	0.0225587453848448	0.179683932898116	-3.55695	ARHGEF1	NOT
AP4S1	-0.199093	5.19090256147354	-2.55269	0.0225823030742975	0.179683932898116	-3.55791	AP4S1	NOT
CHTOP	-0.217108	5.62250858004853	-2.55221	0.0226034236948284	0.179683932898116	-3.55877	CHTOP	NOT
ITM2B	0.285457886602268	9.39829523101778	2.55189588359126	0.0226173375139258	0.179683932898116	-3.55933	ITM2B	NOT
FAM120B	-0.258792	6.45449213242158	-2.55182	0.0226204991853215	0.179683932898116	-3.55946	FAM120B	NOT
SLC25A39	0.340433345132057	5.3869049608127	2.55089041962934	0.0226619262731386	0.179734670200593	-3.56114	SLC25A39	NOT
CMTM3	0.397736934598913	5.74630119091484	2.55069276021449	0.022670701685113	0.179734670200593	-3.56149	CMTM3	NOT
RAMAC	0.254817635649117	4.81582587698316	2.55044374511118	0.0226817617594886	0.179734670200593	-3.56194	RAMAC	NOT
SOAT1	0.393169931336218	7.67269375689587	2.54897694565166	0.0227470152313378	0.17994019852751	-3.56457	SOAT1	NOT
SORBS3	0.206844935701312	6.86449742565881	2.54871067307813	0.0227588801987559	0.17994019852751	-3.56505	SORBS3	NOT
ENDOG	-0.646577	4.76367423598562	-2.54863	0.0227626365529915	0.17994019852751	-3.5652	ENDOG	NOT
PPM1B	-0.293952	6.84821641013499	-2.54696	0.0228369521385881	0.180336692129901	-3.56819	PPM1B	NOT
USP15	-0.220527	7.6963180429683	-2.54607	0.0228768115925294	0.180336692129901	-3.56979	USP15	NOT
CYB5R1	0.279829196404663	6.22528931241189	2.54593571611227	0.0228828848212979	0.180336692129901	-3.57003	CYB5R1	NOT
GSKIP	0.229293249032357	5.04048880446761	2.54586160536196	0.0228862054840207	0.180336692129901	-3.57016	GSKIP	NOT
ZNF585A	0.272855979790903	4.98861162175477	2.54403451838614	0.0229682176918878	0.180837906282444	-3.57344	ZNF585A	NOT
SRA1	0.266447523654903	6.19887830518111	2.54299888355523	0.0230148292198757	0.181059817385507	-3.5753	SRA1	NOT
NCKAP5	0.884412187979001	5.28554730678952	2.54201346222049	0.0230592649960271	0.18126427028077	-3.57707	NCKAP5	NOT
WDR35	0.250217766593639	5.67120343235805	2.54130005832362	0.0230914859868682	0.181372455081508	-3.57834	WDR35	NOT
MAGT1	-0.250804	6.50581068839261	-2.53988	0.0231558833106596	0.181550535929112	-3.5809	MAGT1	NOT
CALD1	0.354242587106073	9.99465545627371	2.53955815157788	0.0231703410106681	0.181550535929112	-3.58147	CALD1	NOT
TRIM47	-0.416258	5.38961207749604	-2.53954	0.0231710997870499	0.181550535929112	-3.5815	TRIM47	NOT
PC	-0.432294	4.70465628192287	-2.53873	0.023207998934334	0.181550535929112	-3.58295	PC	NOT
SSBP4	-0.412034	5.46895653784994	-2.53837	0.02322414247694	0.181550535929112	-3.58359	SSBP4	NOT
IKBKG	0.342402757704889	4.82074424090547	2.53829248736314	0.0232277987670121	0.181550535929112	-3.58374	IKBKG	NOT
GPAT4	0.349266239314951	7.06801280082631	2.53742230946684	0.0232673817468987	0.181550535929112	-3.5853	GPAT4	NOT
MRS2	0.270110371083729	4.90733897657681	2.53739437645358	0.0232686534452467	0.181550535929112	-3.58535	MRS2	NOT
NSG1	0.306838256868168	9.23511640792021	2.53713539245403	0.0232804473102668	0.181550535929112	-3.58581	NSG1	NOT
TMEM223	0.306190343520321	5.70799964855156	2.53645534209352	0.023311443398073	0.181592918137663	-3.58703	TMEM223	NOT
RRN3	0.284342060398997	5.35329613265899	2.53620543784233	0.023322843750227	0.181592918137663	-3.58748	RRN3	NOT
TPMT	0.242395348623399	5.21356566892387	2.53568783396987	0.0233464732644766	0.181632974106688	-3.5884	TPMT	NOT
PRR12	-0.37812	5.11155059570045	-2.53516	0.0233705104860216	0.181676136104152	-3.58935	PRR12	NOT
CDK12	0.221687758121786	6.37499941894192	2.53357798589478	0.0234430291728363	0.182034193207415	-3.59218	CDK12	NOT
LIN7C	-0.265359	5.7115648731127	-2.53257	0.023489332750348	0.182034193207415	-3.59399	LIN7C	NOT
ITPRID2	0.288334759040096	6.65737639348322	2.53256355017621	0.0234895903798475	0.182034193207415	-3.594	ITPRID2	NOT
ZNF503	-0.292181	5.90818387916145	-2.53254	0.0234906734161411	0.182034193207415	-3.59404	ZNF503	NOT
FAM78B	0.329955504648513	4.73157314562014	2.53049848598932	0.0235846480439969	0.182618401639333	-3.5977	FAM78B	NOT
ZNF226	0.304356705034134	4.72791101819076	2.52900586838385	0.0236535846706249	0.183007970845323	-3.60037	ZNF226	NOT
CCDC115	0.275692326322543	5.57617750141013	2.52585202686081	0.0237998806322161	0.183754923648321	-3.60601	CCDC115	NOT
PFKL	0.244456787165698	6.06823342607455	2.52521050658151	0.0238297445007281	0.183754923648321	-3.60716	PFKL	NOT
PLEKHM3	-0.394042	4.97973370984665	-2.52509	0.0238355504203245	0.183754923648321	-3.60738	PLEKHM3	NOT
REPIN1	0.244508185626858	5.19450421188043	2.52488846568619	0.0238447495884578	0.183754923648321	-3.60774	REPIN1	NOT
SMAD3	0.380597017149744	5.39000779013283	2.52461641497418	0.0238574325000899	0.183754923648321	-3.60822	SMAD3	NOT
RAN	0.287625667330897	8.13247155245862	2.5245113387247	0.0238623328491001	0.183754923648321	-3.60841	RAN	NOT
MFSD10	0.264658345978026	6.18540276503959	2.52359936852384	0.0239049041272944	0.183920586803322	-3.61004	MFSD10	NOT
C1D	0.273233254351578	5.9387369447439	2.52324894815229	0.0239212812878735	0.183920586803322	-3.61067	C1D	NOT
ABRACL	0.287421039964998	5.65985869880239	2.52108099937301	0.0240228411986404	0.184557027066333	-3.61454	ABRACL	NOT
PHF5A	0.299709276729211	5.29973570233822	2.51895344139033	0.0241229104005402	0.185053310680295	-3.61835	PHF5A	NOT
TGFBR2	-0.554349	5.42792	-2.51891	0.0241251059415284	0.185053310680295	-3.61843	TGFBR2	NOT
SLC25A53	-0.306083	5.03349031982014	-2.51822	0.0241573519975457	0.18515611601239	-3.61965	SLC25A53	NOT
OGT	-0.319947	6.04628174845329	-2.51724	0.0242038481028981	0.185350073971569	-3.62141	OGT	NOT
ACADS	-0.324536	4.7788106729537	-2.51689	0.0242203841827289	0.185350073971569	-3.62204	ACADS	NOT
FIG4	0.19680267975539	5.00189495341299	2.51589667536794	0.0242673837402122	0.18535313403879	-3.62381	FIG4	NOT
C6orf89	0.238655236597793	5.99456915253646	2.51570448141861	0.0242764951208506	0.18535313403879	-3.62415	C6orf89	NOT
ARPC2	0.262453856365218	8.82793902460251	2.51532036803947	0.0242947146832496	0.18535313403879	-3.62484	ARPC2	NOT
EFCAB1	0.510381903933074	4.46456779853903	2.51528826084925	0.0242962382090333	0.18535313403879	-3.6249	EFCAB1	NOT
TSPAN9	0.322024526181415	5.47311292777785	2.51332946682074	0.0243893586110768	0.185919191398325	-3.6284	TSPAN9	NOT
MGAT5	-0.323236	6.80072113687397	-2.51207	0.0244492732715043	0.186169092555713	-3.63064	MGAT5	NOT
HSP90B1	0.416760778359426	8.17000516765843	2.51184756886233	0.0244600344483437	0.186169092555713	-3.63104	HSP90B1	NOT
IDH3G	0.230619646584686	6.24217884723546	2.51030840558503	0.0245336489543292	0.186584856521082	-3.63379	IDH3G	NOT
NUMB	-0.241009	6.86931545540641	-2.5087	0.0246109709538342	0.1870281520436	-3.63667	NUMB	NOT
HSPA4L	0.325799425327129	4.43202649738862	2.50734643104632	0.0246759101844809	0.187158251548687	-3.63908	HSPA4L	NOT
PRPSAP1	0.268187239976564	5.07062934288804	2.50733659411226	0.0246763839569655	0.187158251548687	-3.63909	PRPSAP1	NOT
DDX3X	0.360862507060391	8.25407405050535	2.50715290622379	0.0246852324452573	0.187158251548687	-3.63942	DDX3X	NOT
FBXO9	0.255679711516532	6.04222715490361	2.50494990780589	0.0247915906077117	0.187731563085219	-3.64335	FBXO9	NOT
USP13	-0.313574	6.41824981817393	-2.50372	0.0248510901957801	0.187731563085219	-3.64554	USP13	NOT
TMEM14C	0.243795694234514	8.10449205032252	2.50287318432959	0.0248922536975813	0.187731563085219	-3.64705	TMEM14C	NOT
RNF130	0.43181059682531	8.30197899276521	2.50280505573988	0.0248955626462216	0.187731563085219	-3.64718	RNF130	NOT
ITGAM	0.591673030355966	4.4604930046914	2.50259768309813	0.0249056371517068	0.187731563085219	-3.64755	ITGAM	NOT
RELA-DT	0.203872927998016	4.43345410972809	2.50253312883827	0.0249087741001301	0.187731563085219	-3.64766	RELA-DT	NOT
AC126696.1	0.55361870184012	4.41509010856065	2.50253310827428	0.0249087750994766	0.187731563085219	-3.64766	AC126696.1	NOT
AC005562.1	0.228494480840109	5.67648691641473	2.50243189731677	0.0249136941037172	0.187731563085219	-3.64784	AC005562.1	NOT
EXT1	-0.346993	8.1065676826547	-2.50106	0.0249805586886911	0.188091164501976	-3.65029	EXT1	NOT
GIHCG	-0.252556	4.5437756946162	-2.50022	0.0250216360118499	0.188128451392583	-3.65179	GIHCG	NOT
NDUFAF4	0.250887767274728	5.66033597324722	2.50003816405264	0.0250303043432169	0.188128451392583	-3.65211	NDUFAF4	NOT
EIF2AK3	-0.256531	6.43918042560524	-2.49978	0.0250429487504069	0.188128451392583	-3.65257	EIF2AK3	NOT
HPSE2	0.89035769997099	5.47686187978438	2.49891036353127	0.0250854256538524	0.188303584778269	-3.65412	HPSE2	NOT
TPCN2	0.399865823087006	6.43696486767676	2.49815783025387	0.025122270306892	0.188436204607267	-3.65546	TPCN2	NOT
TNFRSF10B	-0.481339	5.38264610763938	-2.49672	0.0251927746622359	0.188820902998574	-3.65802	TNFRSF10B	NOT
SRCAP	0.212272713607659	5.53659019296504	2.49497380034207	0.0252787364725139	0.189286766789939	-3.66113	SRCAP	NOT
GCN1	0.273363153134772	5.40510671563915	2.49467517968091	0.0252934586602066	0.189286766789939	-3.66166	GCN1	NOT
RHBDD2	-0.221491	5.26307222917293	-2.49355	0.025349091754702	0.189437765534862	-3.66367	RHBDD2	NOT
RDH14	-0.510846	5.04648673742813	-2.49349	0.0253521943495159	0.189437765534862	-3.66378	RDH14	NOT
PBX2	0.327535805507234	4.65905664612841	2.4926915396654	0.0253914616274319	0.18956732472148	-3.6652	PBX2	NOT
TMEM222	0.255888852157983	5.56190385243983	2.49203910538871	0.0254237747969693	0.18956732472148	-3.66636	TMEM222	NOT
BMT2	-0.276457	5.69315566661504	-2.49197	0.0254274103381753	0.18956732472148	-3.66649	BMT2	NOT
DNAJC21	-0.353856	6.39664356006823	-2.49098	0.0254763217652818	0.189663397923819	-3.66824	DNAJC21	NOT
DGCR6L	0.224881624355803	6.02286391516203	2.49092787278365	0.0254789014104866	0.189663397923819	-3.66834	DGCR6L	NOT
YJU2	-0.270888	5.02878609548596	-2.48977	0.0255366995960964	0.189949742794279	-3.67041	YJU2	NOT
NCAPD3	0.255309111230374	4.84925094625025	2.48846305015822	0.0256015856269812	0.190148578060809	-3.67272	NCAPD3	NOT
TMEM203	-0.476295	4.96866575930956	-2.48824	0.0256127440341215	0.190148578060809	-3.67312	TMEM203	NOT
RAP2C-AS1	0.284745395044694	5.63276009458379	2.4880643085656	0.0256214855844201	0.190148578060809	-3.67343	RAP2C-AS1	NOT
ACTR8	0.222406629842585	4.92616653680872	2.48608684913485	0.02572039304617	0.190738552506918	-3.67695	ACTR8	NOT
HMGXB4	0.251814323260684	5.91382628779097	2.48568396345413	0.0257405890402235	0.190744364939092	-3.67767	HMGXB4	NOT
IFRD2	0.306031404131135	5.33598089416093	2.48512648877465	0.0257685593119403	0.190785614827474	-3.67866	IFRD2	NOT
IMP3	0.429378941787021	6.16342368927831	2.48467655555986	0.0257911550586323	0.190785614827474	-3.67946	IMP3	NOT
DENND4A	-0.411626	7.75119574518958	-2.48441	0.0258044048550492	0.190785614827474	-3.67993	DENND4A	NOT
LITAF	-0.296547	7.14389647448998	-2.48335	0.0258576614612489	0.191035625201678	-3.68181	LITAF	NOT
C3orf79	0.646341424374716	5.63928853271365	2.48247205460856	0.0259021394084186	0.191220452161624	-3.68338	C3orf79	NOT
LRCH1	-0.368434	6.66574364623621	-2.48138	0.0259573461369388	0.191315578716063	-3.68532	LRCH1	NOT
IFNLR1	-0.506815	4.64642604663917	-2.4811	0.0259715969728568	0.191315578716063	-3.68582	IFNLR1	NOT
GTF2IRD2B	-0.435924	5.74779817193491	-2.48106	0.0259734359868947	0.191315578716063	-3.68589	GTF2IRD2B	NOT
NDUFA9	0.245014152338618	6.06477431487888	2.47713440240033	0.0261727527944878	0.192639302590739	-3.69286	NDUFA9	NOT
ZFP36L1	-0.483147	8.89184031550326	-2.47652	0.0262038815465522	0.19272405694343	-3.69395	ZFP36L1	NOT
RBL2	-0.192173	5.74450719972635	-2.47576	0.0262430238636444	0.192867578522192	-3.69531	RBL2	NOT
FEZ1	0.249976155590805	7.70949541783783	2.47502189780156	0.0262805984140374	0.192999372209515	-3.69661	FEZ1	NOT
KMT2E	-0.282164	8.4524030895292	-2.47382	0.0263422294940872	0.193307503367364	-3.69875	KMT2E	NOT
RHOB	-0.3583	7.37890847291355	-2.47309	0.0263797519087933	0.193402592120581	-3.70005	RHOB	NOT
CUBN	-0.419094	5.0887487145453	-2.4728	0.0263945528224811	0.193402592120581	-3.70056	CUBN	NOT
DLG1	-0.327624	7.0912747016294	-2.47192	0.0264397225853327	0.1935892057552	-3.70212	DLG1	NOT
FAM53B	-0.317473	5.88335463448038	-2.47078	0.026498368257862	0.193798768237191	-3.70414	FAM53B	NOT
TSC22D1	-0.304934	8.97571725812331	-2.47039	0.0265183354904059	0.193798768237191	-3.70483	TSC22D1	NOT
GNG11	0.189868171392732	8.17039966215061	2.47011123165189	0.026532934619558	0.193798768237191	-3.70533	GNG11	NOT
CAB39	-0.298095	6.60092300488486	-2.46983	0.0265472361130937	0.193798768237191	-3.70582	CAB39	NOT
EIF3A	0.243198973473232	8.24345252938353	2.46745502698386	0.0266703864175571	0.194553241973954	-3.71004	EIF3A	NOT
HOXC9	-1.15399	4.95121993152007	-2.46584	0.0267544151606559	0.194930063305998	-3.71291	HOXC9	NOT
LINC00174	-0.351	4.97784827637333	-2.4657	0.026761719458558	0.194930063305998	-3.71316	LINC00174	NOT
BASP1-AS1	0.554297157745501	5.50026948885593	2.46314810499777	0.0268947034044972	0.195753596779696	-3.71768	BASP1-AS1	NOT
CPEB3	-0.319639	5.49835998885909	-2.46114	0.026999694815882	0.195936348137282	-3.72123	CPEB3	NOT
BCAN	0.404911056427926	8.38625480565091	2.46026551254171	0.0270458411579298	0.195936348137282	-3.72279	BCAN	NOT
SDHAF4	0.263630050792264	4.80021932993201	2.46024862786363	0.0270467288230016	0.195936348137282	-3.72282	SDHAF4	NOT
SEC11A	0.265091227527185	7.99364009127557	2.4602025965993	0.0270491489300249	0.195936348137282	-3.7229	SEC11A	NOT
DPYSL3	-0.402354	5.68454971120831	-2.45995	0.0270626310573245	0.195936348137282	-3.72335	DPYSL3	NOT
TENT5C	0.411981387597883	4.79434574349432	2.45969890721327	0.0270756440397914	0.195936348137282	-3.72379	TENT5C	NOT
NEK11	0.29872389984414	4.55880085950951	2.45941869546334	0.0270903944714048	0.195936348137282	-3.72429	NEK11	NOT
ATF2	-0.208461	6.33815022485838	-2.4583	0.0271491156932434	0.195936348137282	-3.72626	ATF2	NOT
MBD4	-0.315462	5.44899280337304	-2.45812	0.0271590392813112	0.195936348137282	-3.72659	MBD4	NOT
KIAA1143	0.271927142843007	5.46605421935916	2.45807792034648	0.027161079381092	0.195936348137282	-3.72666	KIAA1143	NOT
HOOK1	0.409987631222625	6.04412868912093	2.45779145471282	0.0271762044690287	0.195936348137282	-3.72717	HOOK1	NOT
B4GALT2	-0.23247	4.94231449440708	-2.45778	0.0271766806168425	0.195936348137282	-3.72719	B4GALT2	NOT
ICAM1	-0.425464	5.48566512125668	-2.45774	0.0271790395390917	0.195936348137282	-3.72727	ICAM1	NOT
CPXM2	0.888065574584369	5.66877492608267	2.45701410740066	0.0272172880680062	0.196068235011898	-3.72855	CPXM2	NOT
SUMO1	0.222741147428143	7.04565932812429	2.45619198067643	0.0272608027230565	0.196069179312876	-3.73	SUMO1	NOT
ZNF700	-0.264689	4.67702677287734	-2.45591	0.0272756933276328	0.196069179312876	-3.7305	ZNF700	NOT
CCDC71L	-0.509244	4.77850215510988	-2.45563	0.0272904945379436	0.196069179312876	-3.73099	CCDC71L	NOT
OLMALINC	0.448679760747094	5.27034583636835	2.45525971401946	0.0273102272538904	0.196069179312876	-3.73165	OLMALINC	NOT
ZC3H18	0.194309683538667	5.6920205148361	2.45457432813556	0.0273466177571357	0.196069179312876	-3.73287	ZC3H18	NOT
PTBP3	-0.249739	6.95071094016231	-2.45444	0.0273540095288489	0.196069179312876	-3.73311	PTBP3	NOT
MRPS6	0.274130348554501	6.17412552343727	2.45437710261827	0.0273570979888004	0.196069179312876	-3.73322	MRPS6	NOT
BCS1L	-0.257541	4.7883710873699	-2.45308	0.0274261277912533	0.196420649910244	-3.73551	BCS1L	NOT
TMEM234	-0.290725	4.44069150206648	-2.44921	0.0276328118940461	0.19775674411573	-3.74235	TMEM234	NOT
EMC4	0.232154215954532	6.34989932886104	2.44798025032509	0.0276990987302685	0.198073114544134	-3.74453	EMC4	NOT
VEGFB	-0.575807	7.46241700170663	-2.44764	0.0277173348766725	0.198073114544134	-3.74513	VEGFB	NOT
C3orf70	0.304603858047115	5.6807299270488	2.44719105934184	0.0277415731537475	0.198102251314479	-3.74593	C3orf70	NOT
ELL	-0.25439	4.99469954714063	-2.44659	0.0277739793094162	0.198189630133859	-3.74699	ELL	NOT
CASD1	-0.292101	7.03478326526454	-2.44534	0.027841439086391	0.1985268363301	-3.7492	CASD1	NOT
PIK3R2	0.30815617621593	5.18764731333903	2.44433612605348	0.027895745005457	0.198769826268035	-3.75097	PIK3R2	NOT
BCL7C	-0.474602	6.22430250360335	-2.44275	0.0279818775856845	0.199239079099229	-3.75378	BCL7C	NOT
KATNAL1	-0.262957	6.39613529656888	-2.44115	0.0280687148983761	0.199353981622149	-3.7566	KATNAL1	NOT
N4BP1	-0.26409	6.20682963265587	-2.44092	0.0280814853603063	0.199353981622149	-3.75702	N4BP1	NOT
KIF9-AS1	-0.372273	4.62749537233655	-2.44063	0.0280970690177951	0.199353981622149	-3.75752	KIF9-AS1	NOT
BORCS7	0.186324780856992	6.94588837931622	2.44036062383076	0.0281117894709335	0.199353981622149	-3.758	BORCS7	NOT
CES2	0.336163394497835	4.80942511108526	2.44027303478717	0.0281165672947026	0.199353981622149	-3.75815	CES2	NOT
KLF3	-0.338098	5.86200367557536	-2.43973	0.0281460622784121	0.199353981622149	-3.75911	KLF3	NOT
MZF1	-0.345231	4.5613	-2.43957	0.0281549372994603	0.199353981622149	-3.75939	MZF1	NOT
DYNLL2	-0.321709	6.69998364909356	-2.43947	0.0281603222564159	0.199353981622149	-3.75957	DYNLL2	NOT
NUS1	-0.2385	5.65958872685438	-2.43855	0.0282109257464242	0.199383388821457	-3.7612	NUS1	NOT
AC046134.2	-0.343669	5.07901727182785	-2.43848	0.0282142931012491	0.199383388821457	-3.76131	AC046134.2	NOT
DYNLL1	0.266147825037899	9.14180649457998	2.43788881896117	0.0282469192716246	0.199383388821457	-3.76236	DYNLL1	NOT
SLC8B1	0.221933881976575	4.58979957530301	2.43784653503552	0.0282492362397463	0.199383388821457	-3.76244	SLC8B1	NOT
ABCF2	0.2128069886828	5.02380033508836	2.43754191657411	0.0282659333022888	0.199383388821457	-3.76297	ABCF2	NOT
HSPA4	0.257057991716071	6.81766803250189	2.43679349255563	0.0283069965966749	0.199529805279001	-3.7643	HSPA4	NOT
SSR3	0.316103590442578	6.92612854559141	2.43530783631603	0.0283886774132516	0.199804589064076	-3.76692	SSR3	NOT
PLEKHO2	0.20695074611633	5.51869221805397	2.43462655313081	0.0284262090763379	0.199804589064076	-3.76812	PLEKHO2	NOT
DISC1	-0.301282	7.22007081840937	-2.43386	0.0284687332404238	0.199804589064076	-3.76948	DISC1	NOT
EPHA4	-0.50171	5.40481810046293	-2.43358	0.028484207747253	0.199804589064076	-3.76997	EPHA4	NOT
GPBP1L1	-0.199398	6.59738745431595	-2.43352	0.0284870190977991	0.199804589064076	-3.77006	GPBP1L1	NOT
AP005436.2	-0.438291	4.9027	-2.43336	0.0284960707378268	0.199804589064076	-3.77035	AP005436.2	NOT
DNAJB1	0.539799113277155	8.37682648161413	2.43311448824572	0.0285096769952469	0.199804589064076	-3.77079	DNAJB1	NOT
ARID1A	-0.233003	6.3596055720698	-2.43265	0.0285352702538134	0.199804589064076	-3.7716	ARID1A	NOT
SRP9	0.227434247284322	6.98573158051737	2.43243682974881	0.0285471602455473	0.199804589064076	-3.77198	SRP9	NOT
LMAN2	0.212728596956878	7.13227856218202	2.4323977639557	0.0285493225163813	0.199804589064076	-3.77205	LMAN2	NOT
IFT46	-0.269682	4.40981264243835	-2.43135	0.028607561462739	0.200069678955782	-3.77391	IFT46	NOT
TMEM30A	0.28573088514413	6.36530191299972	2.43088199094535	0.0286333401684295	0.200086539746552	-3.77473	TMEM30A	NOT
SPPL3	-0.427132	7.79679589467745	-2.43003	0.028680681981712	0.200086539746552	-3.77623	SPPL3	NOT
STEAP1	0.218193384710123	4.6458734982028	2.43000871283199	0.0286818517734928	0.200086539746552	-3.77626	STEAP1	NOT
CORO1C	-0.289963	7.88662760649686	-2.42983	0.028691594892269	0.200086539746552	-3.77657	CORO1C	NOT
RRP1B	0.253152897623233	5.75978915173604	2.42947053320461	0.0287117872015712	0.200086539746552	-3.77721	RRP1B	NOT
RENBP	0.308913683286183	5.36766582014239	2.42808071300595	0.0287892313895493	0.200484045098307	-3.77966	RENBP	NOT
PSEN1	-0.277091	6.60954983472369	-2.42588	0.0289121811709795	0.2008213980248	-3.78354	PSEN1	NOT
KIRREL1	-0.390541	4.74299702531887	-2.42558	0.0289291574768814	0.2008213980248	-3.78407	KIRREL1	NOT
PTOV1	-0.306974	5.83893978549843	-2.42555	0.0289307209452368	0.2008213980248	-3.78412	PTOV1	NOT
AKAP7	-0.292423	4.57382912769943	-2.42541	0.028938686939367	0.2008213980248	-3.78437	AKAP7	NOT
FH	0.30989356801584	5.76469553617257	2.42503516382066	0.0289596321422484	0.2008213980248	-3.78503	FH	NOT
AP003049.2	0.476345853915121	7.69531626123562	2.42502323690917	0.028960301343491	0.2008213980248	-3.78505	AP003049.2	NOT
INTS6L	-0.338087	5.28032730144619	-2.42409	0.0290125391941231	0.200941620066219	-3.78669	INTS6L	NOT
EIF3L	0.316907498711034	7.32963674641376	2.42387762848994	0.0290246483109423	0.200941620066219	-3.78707	EIF3L	NOT
BNIP3L	0.224360677020096	7.62160243016438	2.42342123231527	0.0290503211930989	0.200941620066219	-3.78787	BNIP3L	NOT
TSPYL1	0.256151456204146	5.68158550741034	2.42220896658737	0.0291186176073618	0.200941620066219	-3.79001	TSPYL1	NOT
SLC25A3	0.247021402300422	9.01363485184708	2.42189953514761	0.029136074741473	0.200941620066219	-3.79055	SLC25A3	NOT
CCNDBP1	0.265902752294329	6.55428835061155	2.42157352973815	0.0291544776894391	0.200941620066219	-3.79113	CCNDBP1	NOT
KAZN	-0.277793	7.98318625806326	-2.4215	0.0291588987476377	0.200941620066219	-3.79127	KAZN	NOT
CST2	-0.547875	4.3228979409887	-2.42108	0.0291821137182238	0.200941620066219	-3.79199	CST2	NOT
PLEKHO1	-0.476716	5.4917448022477	-2.42042	0.0292198647496154	0.200941620066219	-3.79316	PLEKHO1	NOT
HSP90AB1	0.445622287317972	10.4175907138526	2.41959558398983	0.0292663694997918	0.200941620066219	-3.79461	HSP90AB1	NOT
RAD54L2	0.28058028046308	5.56479294909061	2.4194861806438	0.0292725703134124	0.200941620066219	-3.7948	RAD54L2	NOT
UBR7	0.263304005844377	5.37898488019413	2.41941362823586	0.0292766831611188	0.200941620066219	-3.79493	UBR7	NOT
GOLGA7	0.243143611901256	6.18114255749122	2.41925569882308	0.0292856377559009	0.200941620066219	-3.79521	GOLGA7	NOT
AL035425.3	0.379296564345739	4.93593676297567	2.41845052440491	0.0293313316142255	0.200941620066219	-3.79662	AL035425.3	NOT
MDC1	-0.262538	5.10772317310561	-2.41828	0.0293409723379653	0.200941620066219	-3.79692	MDC1	NOT
CCM2	-0.246947	5.46557439352097	-2.41818	0.0293469255391629	0.200941620066219	-3.79711	CCM2	NOT
BRAP	-0.298873	5.28830213135571	-2.41792	0.0293617481184613	0.200941620066219	-3.79757	BRAP	NOT
ACTR1B	-0.341894	5.21296963544352	-2.41756	0.029381737611816	0.200941620066219	-3.79819	ACTR1B	NOT
ODF3B	-0.310539	4.49176741907794	-2.41748	0.0293862757932253	0.200941620066219	-3.79833	ODF3B	NOT
LIPE-AS1	0.267032303682824	4.91967904289744	2.41690325770937	0.0294193296887874	0.200941620066219	-3.79935	LIPE-AS1	NOT
MRTFA	-0.333547	7.51370464477824	-2.41682	0.0294241822651861	0.200941620066219	-3.7995	MRTFA	NOT
TIMM29	-0.286602	4.86064504745708	-2.41676	0.0294275382938417	0.200941620066219	-3.7996	TIMM29	NOT
KIAA2026	0.39813049572035	8.3834625436444	2.41607521736804	0.0294665260337173	0.200989639996193	-3.8008	KIAA2026	NOT
SHPRH	0.282560398458187	7.19997849983323	2.41560858347466	0.0294931547533331	0.200989639996193	-3.80163	SHPRH	NOT
SHLD1	0.215898890621278	4.93354077500439	2.41555987997577	0.0294959353627631	0.200989639996193	-3.80171	SHLD1	NOT
MSANTD3	-0.311732	7.1603515118382	-2.4139	0.0295910523253452	0.201448776057023	-3.80464	MSANTD3	NOT
TMEM19	-0.284811	4.92519391484873	-2.41366	0.0296043184028436	0.201448776057023	-3.80504	TMEM19	NOT
CASC3	-0.243976	5.9043420394567	-2.41321	0.0296303866217167	0.201486629027673	-3.80584	CASC3	NOT
CISD3	-0.273409	6.08961845004465	-2.4127	0.029659587207063	0.201545715004565	-3.80674	CISD3	NOT
PDSS2	-0.310331	5.85708737092283	-2.41121	0.0297450116941275	0.201986513411539	-3.80935	PDSS2	NOT
HDHD2	0.261174876989728	5.10693513116685	2.40923934072974	0.0298589126106671	0.202053287160677	-3.81282	HDHD2	NOT
FAM3A	0.217099707341403	5.07624732444111	2.40919778848514	0.0298613128608105	0.202053287160677	-3.8129	FAM3A	NOT
ZNF862	0.246026775807141	5.19752927500571	2.40906530501368	0.0298689669434893	0.202053287160677	-3.81313	ZNF862	NOT
TRMT2B	-0.273103	4.32085679745579	-2.40846	0.0299040945889817	0.202053287160677	-3.8142	TRMT2B	NOT
SLCO3A1	-0.462658	5.29620311470898	-2.40813	0.0299230084834638	0.202053287160677	-3.81477	SLCO3A1	NOT
PPIL3	0.2758567290171	4.81764687798945	2.40797070686326	0.0299322774445815	0.202053287160677	-3.81505	PPIL3	NOT
FUT11	-0.283327	5.40865107909743	-2.40792	0.0299351525412222	0.202053287160677	-3.81514	FUT11	NOT
PHB	0.278452376691249	7.13904758555927	2.40762870550443	0.0299520845884194	0.202053287160677	-3.81565	PHB	NOT
WEE1	-0.532593	4.78862869913918	-2.40757	0.029955455554812	0.202053287160677	-3.81575	WEE1	NOT
PPP2R5A	-0.368421	5.86919516381301	-2.4072	0.0299768140995296	0.202053287160677	-3.8164	PPP2R5A	NOT
YY1	-0.283132	7.18420404332713	-2.40704	0.0299863680437604	0.202053287160677	-3.81669	YY1	NOT
ZNF493	0.231806209316357	4.67625893431742	2.40677464026783	0.0300016024798928	0.202053287160677	-3.81715	ZNF493	NOT
NR2F6	-0.621654	4.94118196380452	-2.40635	0.0300261816675802	0.202080315798386	-3.8179	NR2F6	NOT
YIF1A	0.328416115996612	6.17293521088792	2.40498101624703	0.0301058482581344	0.202465942022324	-3.8203	YIF1A	NOT
MT-ND3	-0.468531	12.905264542413	-2.40466	0.0301246903355014	0.202465942022324	-3.82087	MT-ND3	NOT
EXD2	0.329528270437782	4.67015863393941	2.40409344700571	0.0301575610648621	0.202540170461956	-3.82186	EXD2	NOT
GBA2	-0.274454	4.55246417397945	-2.40376	0.0301769600606863	0.202540170461956	-3.82244	GBA2	NOT
USP42	-0.205064	5.94194211256556	-2.40297	0.0302234143848468	0.202713494706829	-3.82384	USP42	NOT
PTGR2	-0.240312	4.42792915748199	-2.40234	0.0302598391029371	0.202723235619048	-3.82494	PTGR2	NOT
COX14	-0.251155	6.83049421357504	-2.40223	0.0302661293154024	0.202723235619048	-3.82512	COX14	NOT
LYAR	0.310378139503612	5.04694	2.40168834601136	0.0302981146182108	0.20279923313252	-3.82608	LYAR	NOT
ECHDC1	0.187467120989124	6.28144401379994	2.40077251164206	0.0303517990576698	0.202960976524786	-3.82769	ECHDC1	NOT
CEP83	-0.285805	6.60790676503492	-2.40057	0.0303635900154117	0.202960976524786	-3.82804	CEP83	NOT
HMOX2	0.224769364866193	6.00797774536461	2.39906247886693	0.0304522796179321	0.203224327869252	-3.83069	HMOX2	NOT
SRP19	0.227848983348663	6.19947897081615	2.3988142816822	0.0304668897522329	0.203224327869252	-3.83113	SRP19	NOT
POLI	-0.287644	4.63371714885229	-2.39854	0.0304831174755421	0.203224327869252	-3.83161	POLI	NOT
CLUAP1	0.247115946200892	5.05334	2.39828601076824	0.0304980085831741	0.203224327869252	-3.83205	CLUAP1	NOT
RER1	0.16994257572109	6.91599841461801	2.39814365109467	0.030506399715769	0.203224327869252	-3.8323	RER1	NOT
CNDP2	0.236902173244163	5.91857240713572	2.39690121472753	0.0305797259201572	0.203574787866846	-3.83448	CNDP2	NOT
CNTN4	0.564718976998063	5.80129980863202	2.39652873450317	0.0306017415490903	0.203583420759215	-3.83513	CNTN4	NOT
PIK3R4	0.292172547790441	5.15710927909318	2.3958069486879	0.030644445869827	0.203729583976265	-3.8364	PIK3R4	NOT
TTLL11	0.313949053498553	4.81089466363422	2.39526888637147	0.0306763170008148	0.203730097313607	-3.83734	TTLL11	NOT
PPFIBP1	-0.305915	8.9358844490796	-2.39511	0.0306859906395419	0.203730097313607	-3.83763	PPFIBP1	NOT
AFMID	-0.262136	4.39754932895705	-2.39468	0.0307109469300097	0.203758112447181	-3.83837	AFMID	NOT
EXOC5	0.202372460840379	6.44095903693107	2.39308977959506	0.0308057142155049	0.204248952686607	-3.84116	EXOC5	NOT
DYNC1I1	-0.27456	6.93273332162994	-2.39099	0.0309311607007611	0.204749635128803	-3.84485	DYNC1I1	NOT
ASAP2	-0.296813	6.87799811742087	-2.3908	0.0309424461944587	0.204749635128803	-3.84518	ASAP2	NOT
RUVBL2	0.346555454700344	5.87295077333007	2.39077488050398	0.0309437419261422	0.204749635128803	-3.84522	RUVBL2	NOT
EMP1	-0.388601	10.3880084402869	-2.39022	0.0309770527950894	0.204813851651971	-3.84619	EMP1	NOT
TMEM18	0.294097903060222	6.1143511016971	2.38983	0.031000116754818	0.204813851651971	-3.84687	TMEM18	NOT
TMBIM4	-0.239638	8.20978015030551	-2.38957	0.0310159791632539	0.204813851651971	-3.84733	TMBIM4	NOT
FOXN2	-0.465329	5.99806574140733	-2.38876	0.0310642073567447	0.204932492575988	-3.84874	FOXN2	NOT
UBE2E3	-0.260631	7.31805193934566	-2.38857	0.0310756578402424	0.204932492575988	-3.84908	UBE2E3	NOT
FAM89A	-0.60417	6.08901428760812	-2.38768	0.0311291321205581	0.204984536435415	-3.85064	FAM89A	NOT
PLCG2	-1.07154	8.06359341913867	-2.38761	0.0311331850014521	0.204984536435415	-3.85075	PLCG2	NOT
QARS	-0.224572	5.67553612459826	-2.3874	0.0311461340217866	0.204984536435415	-3.85113	QARS	NOT
PPP2R2A	-0.217822	7.45631212386164	-2.38689	0.031176785048226	0.205038099488887	-3.85202	PPP2R2A	NOT
FAM117B	-0.282424	5.01823441281774	-2.38657	0.0311960063846821	0.205038099488887	-3.85258	FAM117B	NOT
JADE3	-0.424647	4.94305115916021	-2.3861	0.0312243943943687	0.205087499544831	-3.85341	JADE3	NOT
LETM1	0.232326924002049	4.88643238101962	2.38456106316523	0.0313171514134635	0.205423176928782	-3.8561	LETM1	NOT
LRRCC1	0.302316787765603	4.94660073230789	2.38387623310888	0.0313585655323505	0.205423176928782	-3.85729	LRRCC1	NOT
MTRR	0.309806945672156	5.28451993713542	2.38381241577979	0.0313624274369888	0.205423176928782	-3.85741	MTRR	NOT
PICALM	-0.322096	8.07792243981763	-2.38363	0.0313734848179606	0.205423176928782	-3.85773	PICALM	NOT
AC004594.1	-0.494164	4.60243735193894	-2.38352	0.0313800314034299	0.205423176928782	-3.85792	AC004594.1	NOT
LINC00685	0.437857753167768	4.3842670953505	2.38271205683222	0.0314290865747903	0.20560732668701	-3.85933	LINC00685	NOT
DGUOK	0.196889301857626	6.64570232997265	2.38222986344459	0.0314583398774782	0.205661774874318	-3.86018	DGUOK	NOT
BNIP2	0.295468934760442	6.81658440611285	2.38103166519376	0.0315311429228231	0.205956177658339	-3.86227	BNIP2	NOT
ITGAV	-0.240694	6.95596510388684	-2.38074	0.0315485874879154	0.205956177658339	-3.86277	ITGAV	NOT
ZSWIM7	0.252324849976625	6.22432304347617	2.38045475485174	0.0315662531603356	0.205956177658339	-3.86328	ZSWIM7	NOT
ST7	0.355666959640639	7.02710385389137	2.37832365791528	0.0316962711996474	0.206667259991862	-3.86701	ST7	NOT
AGAP1	-0.333464	7.46819556038556	-2.37762	0.031739329108685	0.206810774417731	-3.86824	AGAP1	NOT
CYGB	-0.632625	6.45855581187533	-2.37694	0.0317812394848109	0.206887424630076	-3.86943	CYGB	NOT
ZW10	0.243754855204914	5.04380295246611	2.37674025459167	0.031793202848709	0.206887424630076	-3.86977	ZW10	NOT
IK	0.187417670384589	7.12873087849146	2.37620260686695	0.0318261799938695	0.206964953421417	-3.87071	IK	NOT
STX3	-0.223132	6.65885524453479	-2.37524	0.0318855055187704	0.207009049894375	-3.8724	STX3	NOT
ZNF160	0.165925549177118	5.3048686712278	2.3752347887908	0.0318856237236924	0.207009049894375	-3.8724	ZNF160	NOT
ZNF367	-0.46043	4.38415070792927	-2.37506	0.0318961633971183	0.207009049894375	-3.8727	ZNF367	NOT
AC023051.1	-0.518749	5.03411821823159	-2.37459	0.0319254782888926	0.207048248954008	-3.87353	AC023051.1	NOT
ALOX12-AS1	-0.353947	5.29034209513074	-2.37395	0.0319648934379692	0.207048248954008	-3.87465	ALOX12-AS1	NOT
SNX13	0.20040557042013	6.47814461382609	2.37372589047464	0.0319785106120352	0.207048248954008	-3.87504	SNX13	NOT
SLC30A7	-0.201699	6.21655605730257	-2.37321	0.0320103472415988	0.207048248954008	-3.87594	SLC30A7	NOT
MT-ND6	-0.46959	7.46895298143334	-2.37285	0.0320326314629436	0.207048248954008	-3.87657	MT-ND6	NOT
ARL13B	-0.301566	6.29562810125475	-2.37242	0.0320589693706321	0.207048248954008	-3.87732	ARL13B	NOT
TNIP2	-0.31344	4.72079901319433	-2.37238	0.0320613175972387	0.207048248954008	-3.87738	TNIP2	NOT
DTX3	0.270793586043827	4.50301613646605	2.37205683630741	0.0320815550759872	0.207048248954008	-3.87795	DTX3	NOT
ZFYVE1	-0.283542	5.90077742557054	-2.37189	0.0320918464438178	0.207048248954008	-3.87824	ZFYVE1	NOT
FLYWCH1	0.253522043665567	5.21562823846323	2.37037782089414	0.0321855317012953	0.207398463041535	-3.88088	FLYWCH1	NOT
SYT11	-0.395929	5.07878689357579	-2.37018	0.0321978597428341	0.207398463041535	-3.88123	SYT11	NOT
PITPNC1	0.432320307037274	5.83661269476656	2.36999231641784	0.0322094498881928	0.207398463041535	-3.88156	PITPNC1	NOT
PAK1IP1	0.277124814887093	5.85733582221707	2.36959077329324	0.0322343810663954	0.207423070306746	-3.88226	PAK1IP1	NOT
TCEAL3	0.259306078408865	6.31715640145861	2.36904520594819	0.0322682837548466	0.207505337810944	-3.88321	TCEAL3	NOT
OTUB1	-0.209281	6.01585891913548	-2.36817	0.0323228059384104	0.207720007292884	-3.88474	OTUB1	NOT
ENTPD3-AS1	-0.272359	5.02447308376163	-2.36665	0.0324174798878152	0.208122992018515	-3.88739	ENTPD3-AS1	NOT
AL139260.1	0.28325749183735	5.18376489993285	2.36617825351209	0.0324469975706995	0.208122992018515	-3.88821	AL139260.1	NOT
SIAH1	-0.251234	6.29686252191271	-2.36615	0.03244905595078	0.208122992018515	-3.88827	SIAH1	NOT
H6PD	-0.305129	4.68502137879428	-2.36543	0.0324936837922297	0.208273279153587	-3.88951	H6PD	NOT
WDR41	-0.270346	5.17422318392305	-2.36427	0.032566648369445	0.208445228964245	-3.89155	WDR41	NOT
REEP5	0.197468591126056	7.31485211261083	2.36412151824214	0.0325757824762808	0.208445228964245	-3.8918	REEP5	NOT
SIPA1L2	-0.201004	5.89910806264474	-2.36374	0.0325994991645185	0.208445228964245	-3.89246	SIPA1L2	NOT
AC131571.1	-0.312091	4.37319237045372	-2.36365	0.0326053650435624	0.208445228964245	-3.89262	AC131571.1	NOT
CCDC167	-0.323403	5.02731	-2.36264	0.0326688950530137	0.20871558048824	-3.89438	CCDC167	NOT
YOD1	0.254942320599697	4.95428397597177	2.36132980661564	0.0327513627811943	0.208917794308303	-3.89667	YOD1	NOT
INPP5A	-0.245903	5.20370988219618	-2.36085	0.0327819127292006	0.208917794308303	-3.89751	INPP5A	NOT
ODF2L	-0.242709	7.74597808046932	-2.36084	0.0327825345574067	0.208917794308303	-3.89753	ODF2L	NOT
KIAA1257	0.505138027604619	4.39119782680755	2.36078719564426	0.0327855932040914	0.208917794308303	-3.89761	KIAA1257	NOT
SLC22A15	0.398630201794754	4.86968782871666	2.36000320842508	0.0328351105433461	0.209097729228075	-3.89898	SLC22A15	NOT
ARHGEF12	-0.185533	7.23368263975942	-2.35918	0.0328873496067604	0.209294752095873	-3.90042	ARHGEF12	NOT
NRDE2	-0.278335	5.62486153244231	-2.35814	0.0329528209460103	0.209575675479286	-3.90222	NRDE2	NOT
MICOS13	0.228308483940835	7.16427655336516	2.35771905595933	0.0329797832837496	0.209611481595164	-3.90296	MICOS13	NOT
ACAP3	-0.289019	4.66102992819757	-2.3561	0.0330826422557671	0.210129310152015	-3.90577	ACAP3	NOT
SNUPN	0.26134136429878	5.22904800308837	2.35569419521176	0.0331085370043421	0.210157935791127	-3.90648	SNUPN	NOT
CWF19L2	-0.18633	6.26939345351017	-2.35505	0.0331496877163751	0.210283299871596	-3.90761	CWF19L2	NOT
ILRUN	-0.325639	6.33904069176604	-2.35462	0.0331772471806242	0.210322342449557	-3.90836	ILRUN	NOT
TRA2A	0.319796623245672	6.64631716262867	2.3533529725498	0.033257999537246	0.210698325888446	-3.91056	TRA2A	NOT
ZNF433-AS1	-0.309387	5.63591493457881	-2.35226	0.033327734839107	0.210737950287327	-3.91245	ZNF433-AS1	NOT
ATF6B	0.245804367181155	4.95782084248962	2.3521675075247	0.0333339221110741	0.210737950287327	-3.91262	ATF6B	NOT
FLAD1	-0.221875	4.57845276372022	-2.35189	0.0333514132471299	0.210737950287327	-3.91309	FLAD1	NOT
TRAM2	-0.250569	5.41909095334908	-2.35163	0.0333681368995139	0.210737950287327	-3.91355	TRAM2	NOT
CSGALNACT2	-0.26942	5.90186406631918	-2.35158	0.0333714889728353	0.210737950287327	-3.91364	CSGALNACT2	NOT
NUDC	0.229522795831131	7.3748814747592	2.35047692339824	0.0334424782832778	0.211050604760108	-3.91556	NUDC	NOT
PRDX3	0.407091672979917	6.11563917522775	2.34880146324578	0.0335503929251391	0.21159573869218	-3.91848	PRDX3	NOT
PDSS1	0.259157358665362	4.87694628912675	2.34827465654058	0.0335843919458726	0.211662722234265	-3.91939	PDSS1	NOT
DBI	0.334005899150924	10.0040534360264	2.34796957852217	0.0336040959378641	0.211662722234265	-3.91992	DBI	NOT
NPM2	0.22054871080177	4.66793364495488	2.34681417000295	0.0336788190714044	0.211859774152236	-3.92193	NPM2	NOT
HNRNPH3	-0.204953	7.49724775967687	-2.3467	0.0336859409393156	0.211859774152236	-3.92212	HNRNPH3	NOT
COX7A1	-0.366142	6.78994535047664	-2.34623	0.0337168517900855	0.211859774152236	-3.92295	COX7A1	NOT
PLEKHM2	-0.307015	5.93116583364056	-2.34574	0.0337485569086476	0.211859774152236	-3.9238	PLEKHM2	NOT
RIOK3	0.267714671072155	6.93804987338156	2.34571486646201	0.0337500594831645	0.211859774152236	-3.92384	RIOK3	NOT
ANKRD50	-0.241979	5.66945219706192	-2.34517	0.0337853468723154	0.211859774152236	-3.92479	ANKRD50	NOT
TUSC2	0.305849036912502	5.26385874584255	2.34460840786157	0.0338219073308203	0.211859774152236	-3.92576	TUSC2	NOT
NBPF11	0.378034923437877	4.98210673377214	2.34459539205231	0.0338227533711707	0.211859774152236	-3.92579	NBPF11	NOT
CA13	-0.29855	4.22679720272717	-2.34449	0.033829430657934	0.211859774152236	-3.92596	CA13	NOT
RANBP9	-0.238682	6.36064817111482	-2.34232	0.0339706386512285	0.21260859578788	-3.92973	RANBP9	NOT
GLUD1	-0.378115	6.48598773004412	-2.34181	0.0340045304294179	0.212685242520344	-3.93063	GLUD1	NOT
MGA	0.277364775148633	6.21883768009875	2.34128143322214	0.0340388156909212	0.212764251258901	-3.93154	MGA	NOT
MRPL51	0.309010983932448	7.33827397654807	2.34042115378108	0.0340951166443738	0.212871670521373	-3.93304	MRPL51	NOT
POLD4	0.248202350208536	5.64005180587251	2.34019938746743	0.034109644382745	0.212871670521373	-3.93342	POLD4	NOT
FAM81A	0.302616616726869	4.49819603944702	2.34002620658496	0.0341209933921395	0.212871670521373	-3.93372	FAM81A	NOT
FANCM	-0.31099	4.61568460671091	-2.33923	0.0341731846499598	0.213062000235092	-3.9351	FANCM	NOT
RAB7A	-0.196943	9.57169057488929	-2.33855	0.0342175783475781	0.213122049025914	-3.93628	RAB7A	NOT
CNOT6	-0.314371	5.29153701626642	-2.33842	0.0342261951315786	0.213122049025914	-3.9365	CNOT6	NOT
ABCF3	0.217118518097868	4.38517874338267	2.33652567997274	0.0343511581812472	0.213764712025925	-3.9398	ABCF3	NOT
SLC25A28	-0.321815	4.81958613055995	-2.33538	0.0344269936146721	0.214101037504917	-3.94179	SLC25A28	NOT
DRC7	0.646120579618425	4.40504663560025	2.33463263624226	0.0344762384917056	0.214115360866026	-3.94308	DRC7	NOT
MDH2	0.245609277950991	7.07356339942669	2.33443844923037	0.0344890934203101	0.214115360866026	-3.94342	MDH2	NOT
LDLRAD3	-0.316713	7.00155442800964	-2.33435	0.0344946688633135	0.214115360866026	-3.94356	LDLRAD3	NOT
CEP95	-0.288581	5.79277036889641	-2.33335	0.0345615228990558	0.214302998917174	-3.94531	CEP95	NOT
RFX2	-0.684801	5.94858406476091	-2.33324	0.0345685175334542	0.214302998917174	-3.9455	RFX2	NOT
TRAPPC2	0.316407544406167	4.58733230168888	2.33287965318072	0.0345924477382347	0.214316135861219	-3.94612	TRAPPC2	NOT
INTS14	0.272693440187889	5.1472024182439	2.33234644465966	0.034627868609761	0.214319613001958	-3.94705	INTS14	NOT
TCEA2	0.285930375712185	5.83926679096028	2.33221460518178	0.0346366319404752	0.214319613001958	-3.94727	TCEA2	NOT
CENPB	-0.332912	5.71542511871301	-2.32986	0.0347934146785232	0.215154243317287	-3.95135	CENPB	NOT
PIGN	0.464408718113539	5.3418266926736	2.32924165036309	0.0348347999155819	0.215166411729998	-3.95243	PIGN	NOT
PLPP3	0.840772338021241	4.59903901272112	2.32828555981759	0.0348987569540526	0.215166411729998	-3.95408	PLPP3	NOT
UCHL3	-0.311987	5.91012018878293	-2.32824	0.0349018141545255	0.215166411729998	-3.95416	UCHL3	NOT
STT3A	0.264994641221372	5.68641260578154	2.32807142139494	0.0349130967773361	0.215166411729998	-3.95445	STT3A	NOT
DHX30	0.271365365143662	5.93914186790513	2.32787674844582	0.034926137914616	0.215166411729998	-3.95479	DHX30	NOT
RPL31	-0.524794	9.47175583260239	-2.32733	0.0349624654115713	0.215166411729998	-3.95573	RPL31	NOT
CDH1	0.32485853180537	7.73956987050674	2.32720916200984	0.0349708944255191	0.215166411729998	-3.95595	CDH1	NOT
PREX2	0.674298698867604	4.43892663476148	2.32685550457379	0.0349946263399052	0.215166411729998	-3.95656	PREX2	NOT
TADA3	0.321623413384359	5.44298018429288	2.32681738469287	0.0349971852524182	0.215166411729998	-3.95663	TADA3	NOT
CCT7	0.22784948018294	6.78537388283312	2.32642571865142	0.0350234872471638	0.215166411729998	-3.9573	CCT7	NOT
EWSR1	-0.188844	6.67313694850372	-2.32624	0.0350362567441478	0.215166411729998	-3.95763	EWSR1	NOT
ZKSCAN1	0.20092828407717	7.06546403413391	2.32571665704666	0.0350711511043898	0.215246177858672	-3.95853	ZKSCAN1	NOT
MICA	-0.379721	4.78489446006865	-2.32523	0.0351041910814107	0.215314470390725	-3.95938	MICA	NOT
DGKH	-0.399849	6.97383882631928	-2.32429	0.0351670181382397	0.215480838498671	-3.961	DGKH	NOT
NRIP1	-0.239392	6.77658950265481	-2.32417	0.0351751745320444	0.215480838498671	-3.96121	NRIP1	NOT
RGS17	0.300981410526806	4.66088627042699	2.32347470756179	0.0352222601194907	0.21563484606487	-3.96241	RGS17	NOT
CFD	1.2468491757505	5.53986780085608	2.32256410758018	0.0352838103743363	0.215784313175065	-3.96399	CFD	NOT
NOA1	0.228601035928299	5.12258652711399	2.32246381746227	0.0352905954887371	0.215784313175065	-3.96416	NOA1	NOT
LINC01278	0.370525044035421	5.57865	2.32184057906209	0.0353327881847808	0.215812385827542	-3.96524	LINC01278	NOT
SERPINB5	-0.285308	4.61180480802021	-2.3217	0.0353425055551619	0.215812385827542	-3.96549	SERPINB5	NOT
CTHRC1	0.3376803560704	4.62560445481809	2.3214231131807	0.0353610768555203	0.215812385827542	-3.96596	CTHRC1	NOT
ST8SIA6-AS1	-0.519958	5.47255093036439	-2.31936	0.0355009163808314	0.216487522426459	-3.96953	ST8SIA6-AS1	NOT
CLDN12	-0.256898	5.05922698301653	-2.31915	0.035515762889421	0.216487522426459	-3.9699	CLDN12	NOT
VCP	-0.190697	7.28849860386229	-2.31822	0.0355789294704056	0.216654138070129	-3.97151	VCP	NOT
[truncated: 8,213 more rows]

## Sheet: FB
	logFC	AveExpr	t	P.Value	adj.P.Val	B	gene	change
[truncated: 15,967 more rows]

## Sheet: Pc-vSMC
	logFC	AveExpr	t	P.Value	adj.P.Val	B	gene	change
[truncated: 12,723 more rows]

[truncated: 9 more sheets: VEC, LEC, Lymphocyte, Mac-DC, LC, Mast, HFKC, KC_Channel, Schwann]
